# Supplementary material for: Improved Detection of Drug-Induced Liver Injury by Integrating Predicted in vivo and in vitro Data
Source: bioRxiv. 2024 Jun 8:2024.01.10.575128. Preprint. [Version 2] doi: 10.1101/2024.01.10.575128 (PMC11185581; doi:10.1101/2024.01.10.575128)
Supplement: Supplement 2 [file media-2.xlsx]

## Sheet: S1
S1: Compounds and Labels for Proxy-Datasets Datasets Used in this Study (annotations taken directly from sources where available, SMILES/InChI prior to standardisation)
Source	Name	Label	InChI	SMILES	CAS
Reactive Metabolite	1-(3-Trifluoromethylphenyl)piperazine	0
Reactive Metabolite	1-(4-Methoxyphenyl)piperazine	0
Reactive Metabolite	1-(trans-4-{[(2,4-Difluorophenyl)sulfonyl]amino}-cyclohexyl)-2-[(3S)-3-fluoropyrrolidin-1-yl]-2-oxo-ethanaminium chloride, (1S)- (MRL-B)	1
Reactive Metabolite	1-(trans-4-{[(4-Trifluoromethoxyphenyl)sulfonyl]-amino}-cyclohexyl)-2-[(3S)-3-fluoropyrrolidin-1-yl]-2-oxo-ethanaminium chloride, (1S)- (MRL-A)	1
Reactive Metabolite	1,1-Dichloroethylene	1
Reactive Metabolite	1,2,3,4-Tetrahydro-1-naphthol, (R)-	0
Reactive Metabolite	1,2,3,4-Tetrahydro-1-naphthol, (S)-	0
Reactive Metabolite	1,2-Dibromoethane	1
Reactive Metabolite	1,2-Dibromopropane, (R)-	0
Reactive Metabolite	1,2-Dibromopropane, (S)-	0
Reactive Metabolite	1,2-Dichloroethane	1
Reactive Metabolite	1,3-Dichloropropene, E-	1
Reactive Metabolite	1,3-Dichloropropene, Z-	1
Reactive Metabolite	1,3-Dinitropyrene	1
Reactive Metabolite	1,5-Dicaffeoylquinic acid	0
Reactive Metabolite	1,6-Dinitropyrene	1
Reactive Metabolite	1,8-Cineole	0
Reactive Metabolite	1,8-Dinitropyrene	1
Reactive Metabolite	1-[(2-Ethyl-4-methyl-1H-imidazol-5-yl)methyl]-4-[4-(trifluoromethyl)-2-pyridinyl]piperazine	1
Reactive Metabolite	1-{[6-Carboxy-2-(4-chlorophenyl)-3-cyclohexyl-1H-indol-1-yl]acetyl}-N,N-diethylpiperazin-4-aminium chloride	0
Reactive Metabolite	11-alpha-Hydroxyprogesterone	0
Reactive Metabolite	16-alpha-Hydroxyprogesterone	0
Reactive Metabolite	17-AA-Geldanamycin	1
Reactive Metabolite	17-A-Geldanamycin	1
Reactive Metabolite	17-DMA-Geldanamycin	1
Reactive Metabolite	19-Norandrostenediol	0
Reactive Metabolite	1-Chloro-2,4-dinitrobenzene	0
Reactive Metabolite	1-Methyl-N-{(1S)-1-[5-(2-naphthyl)-1H-imidazol-2-yl]-7-oxooctyl)piperidine-4-carboxamide	0
Reactive Metabolite	1-Naphthol	0
Reactive Metabolite	1-Naphthylisothiocyanate	1
Reactive Metabolite	1-Naphthylthiourea	1
Reactive Metabolite	1-Nitropyrene	0
Reactive Metabolite	2-(3,4-Dihydro-1(2H)-quinolinyl)-N-(4-ethoxy-phenyl)acetamide	0
Reactive Metabolite	2-(3-Chlorobenzyloxy)-6-(piperazinyl)pyrazine	1
Reactive Metabolite	2-(4-{[({1-[3-Amino-4-(2,3,4,5,6-pentafluoro-phenyl)butanoyl]-pyrrolidin-3-yl}carbonyl)amino]methyl}-phenoxy)-3-methylbutanoic acid, (2S)-	0
Reactive Metabolite	2-(4-Amino-3-methylphenyl)benzothiazole (5F 203)	0
Reactive Metabolite	2-(4-Chloro-2-methylphenoxy)propanoic acid, (R)- (MCPP)	0
Reactive Metabolite	2-(4-Chloro-2-methylphenoxy)propanoic acid, (S)- (MCPP)	0
Reactive Metabolite	2,2,3,3-Tetramethylcyclopropanecarbonylurea (TMCU)	0
Reactive Metabolite	2,2',4'-Trichloroacetophenone	0
Reactive Metabolite	2,2'-Dibromobiphenyl	1
Reactive Metabolite	2,3,4,2',3',6'-Hexachlorobiphenyl (CB132)	0
Reactive Metabolite	2,3,4,2',4',5'-Hexachlorobiphenyl (CB138)	0
Reactive Metabolite	2,3,4,2',5'-Pentachlorobiphenyl (CB87)	0
Reactive Metabolite	2,3,4,5,3',5'-Hexachlorobiphenyl (PCB159)	0
Reactive Metabolite	2,3,4,5,3'-Pentachlorobiphenyl	0
Reactive Metabolite	2,3,4,5-Tetrachlorobiphenyl (PCB61)	0
Reactive Metabolite	2,3,4,5-Tetrachlorophenol	0
Reactive Metabolite	2,3,4,6-Tetrachlorophenol	0
Reactive Metabolite	2,3,4-Trichlorophenol	0
Reactive Metabolite	2,3,5,3',4'-Pentachlorobiphenyl (CB107)	0
Reactive Metabolite	2,3,5,6,2',4',5'-Heptachlorobiphenyl	0
Reactive Metabolite	2,3,5,6,3',5'-Hexachlorobiphenyl (PCB165)	0
Reactive Metabolite	2,3,5,6-Tetrachlorophenol	0
Reactive Metabolite	2,3,5-Trichlorophenol	0
Reactive Metabolite	2,3,6,2',4',5'-Hexachlorobiphenyl (CB149)	0
Reactive Metabolite	2,3,6-Trichlorophenol	0
Reactive Metabolite	2,3,7-Trichlorodibenzo-p-dioxin	0
Reactive Metabolite	2,3-Diaminopyridine Cpd 1	1
Reactive Metabolite	2,3-Diaminopyridine Cpd 2	1
Reactive Metabolite	2,3-Diaminopyridine Cpd 3	1
Reactive Metabolite	2,3-Diaminopyridine Cpd 4	1
Reactive Metabolite	2,3-Diaminopyridine Cpd 5	1
Reactive Metabolite	2,3-Diaminopyridine Cpd 6	1
Reactive Metabolite	2,3-Dichlorobiphenyl	1
Reactive Metabolite	2,3-Dichlorophenol	0
Reactive Metabolite	2,3-Dihydroxynaphthalene	0
Reactive Metabolite	2,3-Dimethylaniline	0
Reactive Metabolite	2,4,2',4'-Tetrabromodiphenyl ether (BDE 47)	1
Reactive Metabolite	2,4,5,2',4',6'-Hexabromodiphenyl ether	0
Reactive Metabolite	2,4,5,2',4'-Pentachlorobiphenyl (CB99)	0
Reactive Metabolite	2,4,5,2',5'-Pentachlorobiphenyl (CB101)	0
Reactive Metabolite	2,4,5,3',4'-Pentachlorobiphenyl (CB118)	0
Reactive Metabolite	2,4,5-Trichlorophenol	0
Reactive Metabolite	2,4,6,2',4'-Pentabromodiphenyl ether (BDE 100)	0
Reactive Metabolite	2,4,6,3',5'-Pentachlorobiphenyl	0
Reactive Metabolite	2,4,6,3'-Tetrachlorobiphenyl	0
Reactive Metabolite	2,4,6-Trichlorobiphenyl (PCB30)	0
Reactive Metabolite	2,4,6-Trichlorophenol	0
Reactive Metabolite	2,4-Dichlorophenol	0
Reactive Metabolite	2,4-Dichlorophenoxyacetic acid (2,4-D)	0
Reactive Metabolite	2,4-Dimethylaniline	0
Reactive Metabolite	2,5,3',4'-Tetrachlorobiphenyl (CB70)	0
Reactive Metabolite	2,5,6,3',4'-Pentachlorobiphenyl (CB110)	0
Reactive Metabolite	2,5-Dichlorophenol	0
Reactive Metabolite	2,5-Dimethoxy-4-propylthiophenethylamine	0
Reactive Metabolite	2,5-Dimethylaniline	0
Reactive Metabolite	2,5-Dimethyl-p-phenylenediamine	0
Reactive Metabolite	2,6-Dichlorobiphenyl	1
Reactive Metabolite	2,6-Dichlorophenol	0
Reactive Metabolite	2,6-Di-tert-butyl-4-methylphenol	1
Reactive Metabolite	21-Hydroxyprogesterone	0
Reactive Metabolite	25-Methoxydammarane-3þ,12þ,20-triol, 20S-	0
Reactive Metabolite	2-Acetylaminofluorene	1
Reactive Metabolite	2-Acetylbenzothiophenone	1
Reactive Metabolite	2-Amino-1-methyl-6-phenylimidazo[4,5-b]pyridine (PhIP)	1
Reactive Metabolite	2-Amino-3,5-dimethylimidazo[4,5-f]quinoline (MeIQ)	1
Reactive Metabolite	2-Amino-3,8-dimethylimidazo[4,5-f]quinoxaline (MeIQx)	1
Reactive Metabolite	2-Amino-3-methyl-9H-pyrido[2,3-b]indole (MeAþC)	0
Reactive Metabolite	2-Amino-3-methylimidazo-[4,5-f]quinoline (IQ)	1
Reactive Metabolite	2-Amino-alpha-carboline	0
Reactive Metabolite	2-Aminofluorene	0
Reactive Metabolite	2'-Benzoyloxycinnamaldehyde	0
Reactive Metabolite	2-Chloro-4'-fluoroacetophenone	0
Reactive Metabolite	2-Chloroacetophenone	0
Reactive Metabolite	2-Chlorobiphenyl	1
Reactive Metabolite	2-Chlorophenol	0
Reactive Metabolite	2-Chlorophenylhydrazine	0
Reactive Metabolite	2-Ethylaniline	0
Reactive Metabolite	2-Hydroxy-2',3',4',5'-tetrachlorobiphenyl	0
Reactive Metabolite	2-Hydroxy-2',4',6'-trichlorobiphenyl	0
Reactive Metabolite	2'-Hydroxyflavanone	0
Reactive Metabolite	2-Hydroxypyrimidine	0
Reactive Metabolite	2-Isopropylamino-7-[4-methoxy-2-((2R)-3-methoxy-2-methylpropyl)-5-(3,4-methylenedioxy-phenyl)cyclopenteno[1,2-b]pyridine 6-carboxylic acid], (+)-(5S,6R,7R)-	0
Reactive Metabolite	2-Methyl-5-hydroxyethylaminophenol	0
Reactive Metabolite	2-Methylaniline (2-Aminotoluene)	0
Reactive Metabolite	2-Nitroanisole	0
Reactive Metabolite	2-Nitrofluorene	0
Reactive Metabolite	2-Nitropyrene	0
Reactive Metabolite	2-Pentyl-4-pentynoic hydroxamic acid, (S)-	0
Reactive Metabolite	2-Phenoxypropionic acid, (R)-	0
Reactive Metabolite	2-Phenoxypropionic acid, (S)-	0
Reactive Metabolite	3-(2-Methyl-1,3-thiazol-4-yl)ethynylpyridine	0
Reactive Metabolite	3-(3-Hydroxyphenyl)-2-[4-(2-pyrrolidin-1-ylethoxy)-phenyl]-2,3-dihydro-1,4-benzoxathiin-6-ol, (2S,3R)-(+)-	1
Reactive Metabolite	3-(4-Acetylamino-phenoxy)-2-hydroxy-2-methyl-N-(4-nitro-3-trifluoromethyl-phenyl)-propionamide, (S)-	0
Reactive Metabolite	3-(4-Fluorophenoxy)-2-hydroxy-2-methyl-N-[4-nitro-3-(trifluoromethyl)phenyl]-propanamide	0
Reactive Metabolite	3-(N-Phenylamino)alanine	1
Reactive Metabolite	3-(N-Phenylamino)propane-1,2-diol	1
Reactive Metabolite	3-(Phenylamino)propane-1,2-diol, (R)-, bisoleyl derivative	0
Reactive Metabolite	3-(Phenylamino)propane-1,2-diol, (R)-, oleyl diester	0
Reactive Metabolite	3-(Phenylamino)propane-1,2-diol, (R)-, trisoleyl derivative	0
Reactive Metabolite	3-(Phenylamino)propane-1,2-diol, (S)-, bisoleyl derivative	0
Reactive Metabolite	3-(Phenylamino)propane-1,2-diol, (S)-, oleyl diester	0
Reactive Metabolite	3-(Phenylamino)propane-1,2-diol, (S)-, trisoleyl derivative	0
Reactive Metabolite	3,3'-Diindolylmethane	0
Reactive Metabolite	3,4,3',5'-Tetrachorobiphenyl (PCB79)	0
Reactive Metabolite	3,4,5-Trichlorophenol	0
Reactive Metabolite	3,4-Dichlorobiphenyl	1
Reactive Metabolite	3,4-Dichlorophenol	0
Reactive Metabolite	3,4-Dihydro-6-hydroxy-2,2-dimethyl-7-methoxy-1(2H)-benzopyran (CR-6)	1
Reactive Metabolite	3,4-Dimethylaniline	0
Reactive Metabolite	3',4'-Methylenedioxy-þ-pyrrolidinopropiophenone	0
Reactive Metabolite	3,5-Dichlorophenol	0
Reactive Metabolite	3,5-Dimethylaniline	0
Reactive Metabolite	3,5-Dinitrobenzamide 2-mustard I	0
Reactive Metabolite	3,5-Dinitrobenzamide 2-mustard II	0
Reactive Metabolite	3,5-Dinitrobenzamide 2-mustard III	1
Reactive Metabolite	3,5-Dinitrobenzamide 2-mustard IV	1
Reactive Metabolite	3,7,4'-Trihydroxyflavone	0
Reactive Metabolite	3,7-Dihydroxyflavone	0
Reactive Metabolite	3-[(3,4-Difluorobenzyl)oxy]-5,5-dimethyl-4-[4-(methylsulfonyl)phenyl]furan-2(5H)-one (DFB, SureCN2498102)	0
Reactive Metabolite	3-{[(4-tert-Butylbenzyl)-(pyridine-3-sulfonyl)-amino]-methyl}phenoxyacetic acid (CP-533,536)	0
Reactive Metabolite	3-{2-Oxo-3-[3-(5,6,7,8-tetrahydro-[1,8]naphthyrindin-2-yl)propyl]imidazolidin-1-yl}-3-(6-methoxypyridin-3-yl)propionic acid	0
Reactive Metabolite	3-Chloro-4-fluoroaniline	0
Reactive Metabolite	3-Chlorobiphenyl	1
Reactive Metabolite	3-Chlorophenol	0
Reactive Metabolite	3-Chlorophenylhydrazine	0
Reactive Metabolite	3-Ethylaniline	0
Reactive Metabolite	3-Hydroxy-2',3',4',5'-tetrachlorobiphenyl	0
Reactive Metabolite	3-Hydroxy-2',4',6'-trichlorobiphenyl	0
Reactive Metabolite	3'-Hydroxyflavanone	0
Reactive Metabolite	3'-Hydroxyflavone	0
Reactive Metabolite	3-Hydroxyflavone	0
Reactive Metabolite	3-Methylindole	1
Reactive Metabolite	3-Nitrobenzanthrone	1
Reactive Metabolite	4-(2,4-Dichlorophenoxy)butanoic acid (2,4-DB)	0
Reactive Metabolite	4-(4-Chloro-2-methylphenoxy)butanoic acid (MCPB)	0
Reactive Metabolite	4-(Methylnitrosamino)-1-(3-pyridyl)-1-butanol, (R)-	0
Reactive Metabolite	4-(Methylnitrosamino)-1-(3-pyridyl)-1-butanol, (S)-	0
Reactive Metabolite	4-(Methylnitrosamino)-1-(3-pyridyl)-1-butanone	1
Reactive Metabolite	4,4'-Dibromobiphenyl	0
Reactive Metabolite	4,4'-Methylenediphenyl diisocyanate	0
Reactive Metabolite	4,5-Dihydropyrazole-1,5-dicarboxylic acid-1-[(4-chlorophenyl)-amide] 5-[(2-oxo-2H-[1,3']bipyridinyl-6'-yl)-amide] (Cmpd A)	1
Reactive Metabolite	4-Aminobiphenyl	1
Reactive Metabolite	4-Aminofluorene	1
Reactive Metabolite	4-Benzoylpyridine	0
Reactive Metabolite	4'-Bromoflavone	0
Reactive Metabolite	4-Chloro-2-methylphenoxy-acetic acid	0
Reactive Metabolite	4-Chlorobiphenyl	1
Reactive Metabolite	4-Chlorophenol	0
Reactive Metabolite	4-Chlorophenylhydrazine	0
Reactive Metabolite	4-Ethoxyphenylurea (dulcin)	0
Reactive Metabolite	4-Ethylaniline	0
Reactive Metabolite	4'-Fluoro-desmethylarzoxifene	0
Reactive Metabolite	4'-Hydroxy-2,4,3',5'-tetrachlorobiphenyl	0
Reactive Metabolite	4-hydroxy-2-trans-nonenal	0
Reactive Metabolite	4'-Hydroxyflavanone	0
Reactive Metabolite	4-Ipomeanol	1
Reactive Metabolite	4'-Methoxyflavanone, (R)-	0
Reactive Metabolite	4'-Methoxyflavanone, (S)-	0
Reactive Metabolite	4-Methoxystyrene	0
Reactive Metabolite	4-Methylaniline (p-Toluidine)	0
Reactive Metabolite	4-Methylcatechol	0
Reactive Metabolite	4-Methylphenol (p-Cresol)	1
Reactive Metabolite	4-Methylumbelliferone	0
Reactive Metabolite	4-Methylumbelliferyl acetate	0
Reactive Metabolite	4-Nitrobiphenyl	0
Reactive Metabolite	4-Nitrocatechol	0
Reactive Metabolite	4-Nitrophenol (p-Nitrophenol)	0
Reactive Metabolite	4-Nitropyrene	0
Reactive Metabolite	4-Oxonon-2-enal	1
Reactive Metabolite	4-Phenyl-3-buten-2-one, trans	0
Reactive Metabolite	5-[(2,4-Dioxothiazolidin-5-yl)methyl]-2-methoxy-N-[[4-tri-fluoromethoxy)phenyl]methyl]benzamide, (R)-	1
Reactive Metabolite	5-[(2,4-Dioxothiazolidin-5-yl)methyl]-2-methoxy-N-[[4-tri-fluoromethoxy)phenyl]methyl]benzamide, (S)-	1
Reactive Metabolite	5-[2-Propoxy-5-(1-methyl-2-pyrrollydinylethylamido-sulfonyl)-phenyl]-1-methyl-3-propyl-1,6-dihydro-7H-pyrazollo(4,3-d)pyrimidin-7-one	0
Reactive Metabolite	5-{2-[4-(3,4-Difluorophenoxy)phenyl]ethylsulfamoyl}-2-methylbenzoic acid	0
Reactive Metabolite	5-Amino-o-cresol (4-Amino-2-hydroxytoluene)	0
Reactive Metabolite	5-Chloro-1,3-benzodioxol-4-amine	0
Reactive Metabolite	5-Isopropenyl-2-methyl-1-methylene-2-cyclopropene, (5R)-	1
Reactive Metabolite	5-Methoxyacenaphthylene	1
Reactive Metabolite	5-Methoxyindene	0
Reactive Metabolite	5-Methoxy-N,N-diisopropyltryptamine	0
Reactive Metabolite	5-Methylchrysene	1
Reactive Metabolite	6-alpha-Hydroxyprogesterone	0
Reactive Metabolite	6-Amino-11,12-dihydrobenzo[c]phenanthridine, derivative 11	0
Reactive Metabolite	6-Amino-11,12-dihydrobenzo[c]phenanthridine, derivative 3	0
Reactive Metabolite	6-Amino-11,12-dihydrobenzo[c]phenanthridine, derivative 6	0
Reactive Metabolite	6-Amino-11,12-dihydrobenzo[c]phenanthridine, derivative 7	0
Reactive Metabolite	6-Amino-11,12-dihydrobenzo[c]phenanthridine, derivative 8	0
Reactive Metabolite	6-Amino-11,12-dihydrobenzo[c]phenanthridine, derivative 9	0
Reactive Metabolite	6-Aminobenzo[c]phenanthridine, derivative 11	0
Reactive Metabolite	6-Aminobenzo[c]phenanthridine, derivative 3	0
Reactive Metabolite	6-Aminobenzo[c]phenanthridine, derivative 6	0
Reactive Metabolite	6-Aminobenzo[c]phenanthridine, derivative 7	0
Reactive Metabolite	6-Aminobenzo[c]phenanthridine, derivative 8	0
Reactive Metabolite	6-Aminobenzo[c]phenanthridine, derivative 9	0
Reactive Metabolite	6-Chloro-5-{3-[4-(1H-indazol-3-yl)piperazin-1-yl]propyl}-3,3-dimethyl-1,3-dihydroindol-2-one	1
Reactive Metabolite	6-Hydroxyflavanone	0
Reactive Metabolite	6-Hydroxyflavone	0
Reactive Metabolite	6-Methoxyquinoline	0
Reactive Metabolite	6-Nitrochrysene	1
Reactive Metabolite	7,12-Dimethylbenz[a]anthracene	1
Reactive Metabolite	7-[3-[2-Chloro-4-(2,2,2-trifluoroethoxy)phenoxy]propoxy]-3,4-dihydro-2-methyl-2H-benzopyran-2-carboxylic acid, (2R)-	0
Reactive Metabolite	7-[3-[2-Chloro-4-(4-fluorophenoxy)phenoxy]propoxy]-2-ethyl-3,4-dihydro-2H-benzopyran-2-carboxylic acid, (2R)-	0
Reactive Metabolite	7-Epipaclitaxel	0
Reactive Metabolite	7-Ethoxyresorufin	0
Reactive Metabolite	7-Hydroxyflavone	0
Reactive Metabolite	7-Hydroxyisoflavone	0
Reactive Metabolite	7-Methoxy-4-(aminomethyl)coumarin	0
Reactive Metabolite	7-Methoxy-4-(aminomethyl)coumarin, N-Et	0
Reactive Metabolite	7-Methoxy-4-(aminomethyl)coumarin, N-Me	0
Reactive Metabolite	7-Methoxy-4-(aminomethyl)coumarin, N-n-Bu	0
Reactive Metabolite	7-Methoxy-4-(aminomethyl)coumarin, N-n-Pr	0
Reactive Metabolite	8-Prenylnaringenin	0
Reactive Metabolite	9-(2-Fluoro-1-methylpropyl)-2-methoxy-6-(1-piperazinyl)purine	0
Reactive Metabolite	9,10-Phenanthrenequinone	1
Reactive Metabolite	9cUAB30	0
Reactive Metabolite	9-Hydroxy-5,6-dimethyl-N-[2-(dimethylamino)ethyl]-6H-pyrido[4,3-b]carbazole-1-carboxamide (S 16020)	0
Reactive Metabolite	Acacetin	0
Reactive Metabolite	Acenaphthylene	1
Reactive Metabolite	Acetamiprid	0
Reactive Metabolite	Acolbifene	1
Reactive Metabolite	Acrylamide	1
Reactive Metabolite	Aflatoxin B1	1
Reactive Metabolite	Afloqualone	0
Reactive Metabolite	Albendazole	0
Reactive Metabolite	Aliskiren	0
Reactive Metabolite	Almotriptan	0
Reactive Metabolite	Alosetron	0
Reactive Metabolite	alpha-Methyltryptamine	0
Reactive Metabolite	Alprazolam	0
Reactive Metabolite	AM251	0
Reactive Metabolite	AM281	0
Reactive Metabolite	AMG 458	0
Reactive Metabolite	Amodiaquine	1
Reactive Metabolite	Amrubicin	0
Reactive Metabolite	Andrographolide	0
Reactive Metabolite	Aniline	1
Reactive Metabolite	Apigenin	0
Reactive Metabolite	Aprepitant, (R, S, R)-	0
Reactive Metabolite	Arecaidine	0
Reactive Metabolite	Arecoline	0
Reactive Metabolite	Aripiprazole	1
Reactive Metabolite	Aristolochic acid I	0
Reactive Metabolite	Aristolochic acid Ia	0
Reactive Metabolite	Aristolochic acid II	0
Reactive Metabolite	Arsenite	1
Reactive Metabolite	Arzoxifene	1
Reactive Metabolite	Aspirin	0
Reactive Metabolite	Atorvastatin	0
Reactive Metabolite	AZ11939714	0
Reactive Metabolite	Bendamustine	0
Reactive Metabolite	Benidipine, (R)-	0
Reactive Metabolite	Benidipine, (S)-	0
Reactive Metabolite	Benoxaprofen	0
Reactive Metabolite	Benz[a]anthracene	1
Reactive Metabolite	Benzaldehyde	0
Reactive Metabolite	Benzamidoxime	0
Reactive Metabolite	Benzbromarone	1
Reactive Metabolite	Benzene	1
Reactive Metabolite	Benzidine	1
Reactive Metabolite	Benzo[a]pyrene	1
Reactive Metabolite	Benzo[c]phenanthrene	1
Reactive Metabolite	Benzo[g]chrysene	1
Reactive Metabolite	Benzo[ghi]perylene	1
Reactive Metabolite	Benzofuroxan	1
Reactive Metabolite	Benzoic acid	0
Reactive Metabolite	Benzoyl hydrazide	0
Reactive Metabolite	Benzydamine	0
Reactive Metabolite	Berberine	0
Reactive Metabolite	Betamethasone valerate	0
Reactive Metabolite	Bevirimat (PA-457)	0
Reactive Metabolite	Bezafibrate	0
Reactive Metabolite	Bicifadine	0
Reactive Metabolite	Biochanin A	0
Reactive Metabolite	Biphenyl	0
Reactive Metabolite	bis-(2-Chloroethoxy)methane	1
Reactive Metabolite	Bisphenol A	1
Reactive Metabolite	BMS-A78277	0
Reactive Metabolite	Bortezomib	0
Reactive Metabolite	Boswellic acid 11-keto-beta	0
Reactive Metabolite	Boswellic acid 3-acetyl-11-keto-beta	0
Reactive Metabolite	Boswellic acid alpha	0
Reactive Metabolite	Boswellic acid beta	0
Reactive Metabolite	BPR0L075	0
Reactive Metabolite	Brasofensine	0
Reactive Metabolite	Brimonidine	0
Reactive Metabolite	Brivaracetam	0
Reactive Metabolite	Bromochloromethane	1
Reactive Metabolite	Budesonide	0
Reactive Metabolite	Buprenorphine	0
Reactive Metabolite	Buspirone	0
Reactive Metabolite	Busulfan	0
Reactive Metabolite	Butylate	1
Reactive Metabolite	Caffeine	0
Reactive Metabolite	Capecitabine	0
Reactive Metabolite	Capravirine	0
Reactive Metabolite	Capsaicin	0
Reactive Metabolite	Carbamazepine	1
Reactive Metabolite	Carbophenothion	1
Reactive Metabolite	Carvedilol, (R)-	0
Reactive Metabolite	Carvedilol, (S)-	0
Reactive Metabolite	Catechin	0
Reactive Metabolite	Catechol	0
Reactive Metabolite	Cephalexin, L-	0
Reactive Metabolite	Cerivastatin	0
Reactive Metabolite	Chloramphenicol	0
Reactive Metabolite	Chlorpropham	0
Reactive Metabolite	Chlorpyrifos	1
Reactive Metabolite	Chlorzoxazone	0
Reactive Metabolite	Chromium(VI)	0
Reactive Metabolite	Chrysin	0
Reactive Metabolite	Ciclesonide	0
Reactive Metabolite	Cilostazol	0
Reactive Metabolite	Cinacalcet	0
Reactive Metabolite	Cinchonidine	0
Reactive Metabolite	Cinchonine	0
Reactive Metabolite	Cinnamic alcohol	1
Reactive Metabolite	Citronellyl nitrile	0
Reactive Metabolite	CJ-036878	1
Reactive Metabolite	Clobazam	0
Reactive Metabolite	Clofarabine	0
Reactive Metabolite	Clofibric acid	0
Reactive Metabolite	Clothianidin	0
Reactive Metabolite	Clozapine	1
Reactive Metabolite	Colchicine	0
Reactive Metabolite	Combretastatin A-1	1
Reactive Metabolite	Combretastatin A-4, E-	1
Reactive Metabolite	Combretastatin A-4, Z-	0
Reactive Metabolite	Cotinine	0
Reactive Metabolite	CP-424391	0
Reactive Metabolite	CP-544439	0
Reactive Metabolite	CPFPX	0
Reactive Metabolite	CS-670	0
Reactive Metabolite	Curcumine	0
Reactive Metabolite	Cyclobutanecarboxylic acid	0
Reactive Metabolite	Cyclohexanecarboxylic acid	0
Reactive Metabolite	Cyclopenta[c,d]pyrene	1
Reactive Metabolite	Cyclopentanecarboxylic acid	0
Reactive Metabolite	Cyclopropanecarboxylic acid	0
Reactive Metabolite	Dabigatran etexilate	0
Reactive Metabolite	Daidzein	0
Reactive Metabolite	Daidzin	0
Reactive Metabolite	Dapsone	1
Reactive Metabolite	Dasatinib	0
Reactive Metabolite	DB289	0
Reactive Metabolite	DB844	0
Reactive Metabolite	Debrisoquine	0
Reactive Metabolite	Decursinol angelate	0
Reactive Metabolite	Deferasirox	0
Reactive Metabolite	Deguelin	0
Reactive Metabolite	Dehydroepiandrosterone	0
Reactive Metabolite	Deltamethrin	0
Reactive Metabolite	Demethoxycurcumin isomer A	0
Reactive Metabolite	Demethoxycurcumin isomer B	0
Reactive Metabolite	Demeton-O	1
Reactive Metabolite	Denopamine, (R)-	0
Reactive Metabolite	Denopamine, (S)-	0
Reactive Metabolite	Deramciclane	0
Reactive Metabolite	Desloratadine	0
Reactive Metabolite	Dexrazoxane	0
Reactive Metabolite	Dextromethorphan	0
Reactive Metabolite	Dextropropoxyphen	0
Reactive Metabolite	Diallyl sulfone	1
Reactive Metabolite	Diazepam	0
Reactive Metabolite	Diazinon	1
Reactive Metabolite	Dibenz[a,j]acridine	0
Reactive Metabolite	Dibenz[a,l]pyrene	1
Reactive Metabolite	Dibenzo[a,h]acridine	1
Reactive Metabolite	Dibromomethane	1
Reactive Metabolite	Dichloroacetic acid	1
Reactive Metabolite	Dichloromethane	1
Reactive Metabolite	Diclofenac	1
Reactive Metabolite	Dihydrocapsaicin	0
Reactive Metabolite	Dihydrotestosterone	0
Reactive Metabolite	Dimethyltin	1
Reactive Metabolite	Dinotefuran	0
Reactive Metabolite	Dioncophylline A	0
Reactive Metabolite	Diosmin	0
Reactive Metabolite	Diphenylthiourea	0
Reactive Metabolite	Disulfoton	0
Reactive Metabolite	Dobutamine	0
Reactive Metabolite	Docetaxel	0
Reactive Metabolite	Domperidone	0
Reactive Metabolite	Doxorubicin	1
Reactive Metabolite	DY-9760e	0
Reactive Metabolite	Ebastine	0
Reactive Metabolite	Ecstasy, (R)-	1
Reactive Metabolite	EMD68843	0
Reactive Metabolite	Endosulfan, alpha-	1
Reactive Metabolite	Endosulfan, beta-	1
Reactive Metabolite	Entacapone	0
Reactive Metabolite	Eperisone, (R)-	0
Reactive Metabolite	Eperisone, (S)-	0
Reactive Metabolite	Epiandrosterone	0
Reactive Metabolite	Epicatechin, (-)-	0
Reactive Metabolite	Epiestradiol	0
Reactive Metabolite	Epigallocatechin gallate, (-)-	1
Reactive Metabolite	Epiquinidine	0
Reactive Metabolite	Epiquinine	0
Reactive Metabolite	Epirubicin	0
Reactive Metabolite	EPTC	1
Reactive Metabolite	Equol, (R)-	0
Reactive Metabolite	Equol, (S)-	0
Reactive Metabolite	Eriodictyol, (S)-	0
Reactive Metabolite	Erlotinib	0
Reactive Metabolite	Ertapenem	0
Reactive Metabolite	Esfenvalerate	0
Reactive Metabolite	Estazolam	0
Reactive Metabolite	Estradiol	1
Reactive Metabolite	Estragole	1
Reactive Metabolite	Estrone	1
Reactive Metabolite	Ethiofencarb	0
Reactive Metabolite	Ethiolate	1
Reactive Metabolite	Ethofumesate, (R)-	0
Reactive Metabolite	Ethofumesate, (S)-	0
Reactive Metabolite	Ethyl carbamate	1
Reactive Metabolite	Ethylene glycol	1
Reactive Metabolite	Ethylenethiourea	1
Reactive Metabolite	Ethynylestradiol	1
Reactive Metabolite	Etodolac, (R)-	0
Reactive Metabolite	Etodolac, (S)-	0
Reactive Metabolite	Etoposide	1
Reactive Metabolite	Eupatilin	0
Reactive Metabolite	Everolimus	0
Reactive Metabolite	Ezetimibe	0
Reactive Metabolite	Ezlopitant	0
Reactive Metabolite	Febuxostat	0
Reactive Metabolite	Felbamate	1
Reactive Metabolite	Fenbendazole	0
Reactive Metabolite	Fenbufen	0
Reactive Metabolite	Fenchol, (+)-	0
Reactive Metabolite	Fenchone, (-)-	0
Reactive Metabolite	Fenitrothion	1
Reactive Metabolite	Fenofibrate	0
Reactive Metabolite	Fenthion	1
Reactive Metabolite	Fisetin	0
Reactive Metabolite	Flavanone	0
Reactive Metabolite	Flavone-8-acetic acid	0
Reactive Metabolite	Flunitrazepam	0
Reactive Metabolite	Fluorescein diacetate	0
Reactive Metabolite	Fluoroacetate	0
Reactive Metabolite	Fluorofelbamate	0
Reactive Metabolite	Flurbiprofen	0
Reactive Metabolite	Flurbiprofen ethylene glycol ester	0
Reactive Metabolite	Flurbiprofen trimethylene glycol ester	0
Reactive Metabolite	Fluroxypyr	0
Reactive Metabolite	Flutamide	1
Reactive Metabolite	Flutamide cyano analog	1
Reactive Metabolite	Fluticasone furoate	0
Reactive Metabolite	Fluticonasole propionate	0
Reactive Metabolite	Fluvastatin	0
Reactive Metabolite	Fluvoxamine	0
Reactive Metabolite	Fonofos	1
Reactive Metabolite	Formononetin	0
Reactive Metabolite	Fucoxanthin	0
Reactive Metabolite	Furan	1
Reactive Metabolite	Furosemide	1
Reactive Metabolite	FYX-051	0
Reactive Metabolite	gamma-Tocotrienol ester 1, (2R)-	0
Reactive Metabolite	gamma-Tocotrienol ester 2, (2R)-	0
Reactive Metabolite	gamma-Tocotrienol ester 3, (2R)-	0
Reactive Metabolite	gamma-Tocotrienol ester 4, (2R)-	0
Reactive Metabolite	Gefitinib	0
Reactive Metabolite	Geldanamycin	1
Reactive Metabolite	Gemcabene	0
Reactive Metabolite	Gemcitabine	0
Reactive Metabolite	Gemfibrozil	0
Reactive Metabolite	Gemopatrilat	0
Reactive Metabolite	Genistin	0
Reactive Metabolite	Geranyl nitrile, (E)-	0
Reactive Metabolite	Geranyl nitrile, (Z)-	0
Reactive Metabolite	Glycolic acid	1
Reactive Metabolite	GR87442	0
Reactive Metabolite	Grepafloxacin, (R)-	0
Reactive Metabolite	Grepafloxacin, (S)-	0
Reactive Metabolite	Guanoxabenz	0
Reactive Metabolite	Haloperidol	1
Reactive Metabolite	Harman	0
Reactive Metabolite	Hesperetin	0
Reactive Metabolite	Hesperidin	0
Reactive Metabolite	Hexafluoro-dihydroxyvitamin D3	0
Reactive Metabolite	Homocapsaicin	0
Reactive Metabolite	Homodihydrocapsaicin	0
Reactive Metabolite	Hydromorphone	0
Reactive Metabolite	Hyperforin	0
Reactive Metabolite	Ibudilast	0
Reactive Metabolite	Ibuprofen, (R)-	1
Reactive Metabolite	Ibuprofen, (S)-	0
Reactive Metabolite	ICAM2660	0
Reactive Metabolite	Ifosfamide, (R)-	0
Reactive Metabolite	Ifosfamide, (S)-	0
Reactive Metabolite	Imatinib	0
Reactive Metabolite	Imidacloprid	0
Reactive Metabolite	Imidacloprid analog	0
Reactive Metabolite	Imidafenacin	0
Reactive Metabolite	Imrecoxib	0
Reactive Metabolite	Indene	0
Reactive Metabolite	Indiplon	0
Reactive Metabolite	Indomethacin	0
Reactive Metabolite	Indomethacin phenethylamide	0
Reactive Metabolite	Ipomeamine	1
Reactive Metabolite	Ipriflavone	0
Reactive Metabolite	Iproniazid	0
Reactive Metabolite	Irinotecan	0
Reactive Metabolite	Isobutyric acid	0
Reactive Metabolite	Isoline	0
Reactive Metabolite	Isoliquiritigenin	0
Reactive Metabolite	Isoniazid	0
Reactive Metabolite	Isoprene	1
Reactive Metabolite	Isoquinoline	0
Reactive Metabolite	Isosilybin A	0
Reactive Metabolite	Isosilybin B	0
Reactive Metabolite	Isovanillin	0
Reactive Metabolite	Isoxanthohumol	0
Reactive Metabolite	Itraconazole, (2R,4S,2'R)-	0
Reactive Metabolite	Itraconazole, (2R,4S,2'S)-	0
Reactive Metabolite	JNJ-10198409	0
Reactive Metabolite	Juglone	0
Reactive Metabolite	Kaempferol	0
Reactive Metabolite	KBH-A40	0
Reactive Metabolite	Ketobemidone	0
Reactive Metabolite	Ketoprofen, (R)-	0
Reactive Metabolite	KR-62980	0
Reactive Metabolite	KR-63198	0
Reactive Metabolite	KW-4490	0
Reactive Metabolite	Lamotrigine	0
Reactive Metabolite	Lapachone, beta-	0
Reactive Metabolite	Laquinimod	0
Reactive Metabolite	Lasofoxifene	0
Reactive Metabolite	LC15-0133	0
Reactive Metabolite	Leustatin (2-CdA)	0
Reactive Metabolite	Levetiracetam	0
Reactive Metabolite	Levofloxacin	0
Reactive Metabolite	Levosimendan	0
Reactive Metabolite	Licofelone	0
Reactive Metabolite	Ligustilide	0
Reactive Metabolite	Linalool, (R)-	1
Reactive Metabolite	Linalool, (S)-	1
Reactive Metabolite	Liquiritigenin	0
Reactive Metabolite	Lithospermic acid	0
Reactive Metabolite	Lonafarnib	0
Reactive Metabolite	Loperamide	0
Reactive Metabolite	Loratadine	0
Reactive Metabolite	Lumiracoxib	1
Reactive Metabolite	Luteolin	0
Reactive Metabolite	LY368842	0
Reactive Metabolite	LY544344	0
Reactive Metabolite	M445526	0
Reactive Metabolite	Malathion	1
Reactive Metabolite	MaxiPost	1
Reactive Metabolite	MB07811	0
Reactive Metabolite	MB243	0
Reactive Metabolite	Medetomidine, (R)-	0
Reactive Metabolite	Medetomidine, (S)-	0
Reactive Metabolite	Medroxyprogesterone acetate	0
Reactive Metabolite	Meisoindigo	0
Reactive Metabolite	Melatonin	0
Reactive Metabolite	Meloxicam	1
Reactive Metabolite	Meperidine	0
Reactive Metabolite	Methamphetamine	0
Reactive Metabolite	Methiocarb	0
Reactive Metabolite	Methionine, L-	0
Reactive Metabolite	Methoxychlor	0
Reactive Metabolite	Methyl p-tolyl sulfide	0
Reactive Metabolite	Methyl salicylate	0
Reactive Metabolite	Methyleugenol	1
Reactive Metabolite	Methylone	0
Reactive Metabolite	Mexiletine, (R)-	0
Reactive Metabolite	Mexiletine, (S)-	0
Reactive Metabolite	MGS0028	0
Reactive Metabolite	MGS0039 3-MeBu ester	0
Reactive Metabolite	MGS0039 4-MePen ester	0
Reactive Metabolite	MGS0039 5-MeHex ester	0
Reactive Metabolite	MGS0039 6-MeHep ester	0
Reactive Metabolite	MGS0039 cHex ester	0
Reactive Metabolite	MGS0039 cHexMe ester	0
Reactive Metabolite	MGS0039 Et ester	0
Reactive Metabolite	MGS0039 iBu ester	0
Reactive Metabolite	MGS0039 iPr ester	0
Reactive Metabolite	MGS0039 Me ester	0
Reactive Metabolite	MGS0039 nBu ester	0
Reactive Metabolite	MGS0039 nDec ester	0
Reactive Metabolite	MGS0039 nHep ester	0
Reactive Metabolite	MGS0039 nHex ester	0
Reactive Metabolite	MGS0039 nOct ester	0
Reactive Metabolite	MGS0039 nPen ester	0
Reactive Metabolite	MGS0039 nPr ester	0
Reactive Metabolite	Midazolam	0
Reactive Metabolite	Mipafox	1
Reactive Metabolite	Mirodenafil	0
Reactive Metabolite	MK-0457	0
Reactive Metabolite	MK-0524	0
Reactive Metabolite	MK-0767 -(S)	1
Reactive Metabolite	MK-0974	0
Reactive Metabolite	ML3403	0
Reactive Metabolite	Molinate	1
Reactive Metabolite	Morin	0
Reactive Metabolite	Morphine	0
Reactive Metabolite	Moxifloxacin	0
Reactive Metabolite	MPTP	1
Reactive Metabolite	Muraglitazar	0
Reactive Metabolite	Mycophenolate mofetil	0
Reactive Metabolite	Myosmine	0
Reactive Metabolite	N-(1-(3,5-Dichlorobenzenesulfonyl)-2S-methyl-azetidine-2-carbonyl)-L-4-(2',6'-demethoxyphenyl)phenylalanine	0
Reactive Metabolite	N-(3,5-Dichlorophenyl)succinimide	1
Reactive Metabolite	N-(3R)-1-Azabicyclo[2,2,2]oct-3-ylfuro[2,3-c]pyridine-5-carboxamide	0
Reactive Metabolite	N'-(4-Imidazole-ethyl)thiourea, N-c-Hex	1
Reactive Metabolite	N'-(4-Imidazole-ethyl)thiourea, N-Et	1
Reactive Metabolite	N'-(4-Imidazole-ethyl)thiourea, N-ethylphenyl	1
Reactive Metabolite	N'-(4-Imidazole-ethyl)thiourea, N-Me	1
Reactive Metabolite	N'-(4-Imidazole-ethyl)thiourea, N-methylphenyl	1
Reactive Metabolite	N'-(4-Imidazole-ethyl)thiourea, N-naphthyl	1
Reactive Metabolite	N'-(4-Imidazole-ethyl)thiourea, N-n-Pr	1
Reactive Metabolite	N'-(4-Imidazole-ethyl)thiourea, N-p-bromophenyl	1
Reactive Metabolite	N'-(4-Imidazole-ethyl)thiourea, N-p-chlorophenyl	1
Reactive Metabolite	N'-(4-Imidazole-ethyl)thiourea, N-phenyl	1
Reactive Metabolite	N'-(4-Imidazole-ethyl)thiourea, N-p-methoxyphenyl	1
Reactive Metabolite	N'-(4-Imidazole-ethyl)thiourea, N-p-nitrophenyl	1
Reactive Metabolite	N,N-Dimethylamphetamine	0
Reactive Metabolite	N-[3-Fluoro-4-[2-(propylamino)-ethoxy]phenyl]-4,5,6,7-tetrahydro-4-oxo-1H-indole-3-carboxamide	0
Reactive Metabolite	N1-Methylnicotinamide	0
Reactive Metabolite	Nafamostat	0
Reactive Metabolite	Nafenopin	0
Reactive Metabolite	Nalbuphine sebacoyl diester	0
Reactive Metabolite	Naphthalene	1
Reactive Metabolite	Naphtho[1,2-e]pyrene	0
Reactive Metabolite	Naproxen, (S)-	0
Reactive Metabolite	Naringenin, (R)-	0
Reactive Metabolite	Naringenin, (S)-	0
Reactive Metabolite	Naveglitazar	0
Reactive Metabolite	n-Butyl glycidyl ether	0
Reactive Metabolite	NC100668	0
Reactive Metabolite	NE-100	0
Reactive Metabolite	Nebicapone	0
Reactive Metabolite	Nefazodone	1
Reactive Metabolite	Nelfinavir	0
Reactive Metabolite	N-Ethyl-N-(2-hydroxyethyl)perfluorooctanesulfonamide	0
Reactive Metabolite	Nevirapine	1
Reactive Metabolite	Nicotinamide	1
Reactive Metabolite	Nicotine	0
Reactive Metabolite	Nitenpyram	0
Reactive Metabolite	N-Methyl-hydroxylamine	0
Reactive Metabolite	N-Methyl-tetrahydroisoquinoline	1
Reactive Metabolite	N-Nitrosodiethanolamine	1
Reactive Metabolite	N-Nitrosomorpholine	1
Reactive Metabolite	N'-Nitrosonornicotine, (R)-	1
Reactive Metabolite	N'-Nitrosonornicotine, (S)-	1
Reactive Metabolite	N-Nitrosopiperidine	1
Reactive Metabolite	N-Nitrosopyrrolidine	1
Reactive Metabolite	N-Nitrosotolazoline	1
Reactive Metabolite	Nomifensine	1
Reactive Metabolite	Nonivamide	0
Reactive Metabolite	Nonpeptidic ketopiperazine-based renin inhibitor	0
Reactive Metabolite	Nordihydrocapsaicin	0
Reactive Metabolite	Nordihydroguaiaretic acid	1
Reactive Metabolite	Norharman	0
Reactive Metabolite	n-Vanillyldecanamide	0
Reactive Metabolite	n-Vanillyloctanamide	0
Reactive Metabolite	o-Aminobenzoate Et ester	0
Reactive Metabolite	o-Aminobenzoate Me ester	0
Reactive Metabolite	o-Aminobenzoate n-Bu ester	0
Reactive Metabolite	o-Anisidine	1
Reactive Metabolite	Ochratoxin A	1
Reactive Metabolite	Olanexidine	0
Reactive Metabolite	Olmesartan medoxomil	0
Reactive Metabolite	Oltipraz	0
Reactive Metabolite	Ondansetron	0
Reactive Metabolite	OSI-930	1
Reactive Metabolite	Oxycodone	0
Reactive Metabolite	o-Xylene	1
Reactive Metabolite	Paclitaxel	0
Reactive Metabolite	Paeonol	0
Reactive Metabolite	Paliperidone	0
Reactive Metabolite	p-Aminobenzoate Et ester	0
Reactive Metabolite	p-Aminobenzoate Me ester	0
Reactive Metabolite	p-Aminobenzoate n-Bu ester	0
Reactive Metabolite	p-Aminobenzoate n-Pr ester	0
Reactive Metabolite	p-Aminobenzoic acid	0
Reactive Metabolite	p-Aminosalicylic acid	0
Reactive Metabolite	Paracetamol	1
Reactive Metabolite	Paraherquamide	0
Reactive Metabolite	Parathion	0
Reactive Metabolite	Paroxetine	1
Reactive Metabolite	p-Cymene	0
Reactive Metabolite	Pentachlorophenol	0
Reactive Metabolite	Perfluorooctanesulfonamide	0
Reactive Metabolite	Perhexiline, (R)-	0
Reactive Metabolite	Perhexiline, (S)-	0
Reactive Metabolite	Permethrin, trans	1
Reactive Metabolite	PH-302	1
Reactive Metabolite	Phenacetin	1
Reactive Metabolite	Phencyclidine	1
Reactive Metabolite	Phenprocoumon, (R)-	0
Reactive Metabolite	Phenprocoumon, (S)-	0
Reactive Metabolite	Phenyl acetate	0
Reactive Metabolite	Phenyl valerate	0
Reactive Metabolite	Phenylahistin, (-)-	0
Reactive Metabolite	Phenylahistin, (+)-	0
Reactive Metabolite	Phenylbutyric acid	0
Reactive Metabolite	Phenylhydrazine	0
Reactive Metabolite	Phenylmethylpyrazolone (Edaravone)	0
Reactive Metabolite	Phenylthiourea	1
Reactive Metabolite	Phenytoin	1
Reactive Metabolite	Phloretin	0
Reactive Metabolite	Phorate	0
Reactive Metabolite	Phthalazine	0
Reactive Metabolite	p-Hydroxybenzoate Et ester	0
Reactive Metabolite	p-Hydroxybenzoate Me ester	0
Reactive Metabolite	p-Hydroxybenzoate n-Bu ester	0
Reactive Metabolite	p-Hydroxybenzoate n-Hep ester	0
Reactive Metabolite	p-Hydroxybenzoate n-Oct ester	0
Reactive Metabolite	p-Hydroxybenzoate n-Pr ester	0
Reactive Metabolite	Pigment Yellow 74	0
Reactive Metabolite	Pilocarpine	0
Reactive Metabolite	Pimecrolimus	0
Reactive Metabolite	Pinocembrin	0
Reactive Metabolite	Pinostrobin, (R)-	0
Reactive Metabolite	Pinostrobin, (S)-	0
Reactive Metabolite	Pioglitazone	1
Reactive Metabolite	Piperacillin	0
Reactive Metabolite	Piperaquine	0
Reactive Metabolite	Piperonyl butoxide	0
Reactive Metabolite	Pitavastatin	0
Reactive Metabolite	Pivalic acid	0
Reactive Metabolite	PKI166	0
Reactive Metabolite	p-Nitrobenzoate Me ester	0
Reactive Metabolite	p-Nitrophenyl acetate	0
Reactive Metabolite	p-Phenylenediamine	0
Reactive Metabolite	Prasugrel	0
Reactive Metabolite	Prazosin	1
Reactive Metabolite	Primuletin	0
Reactive Metabolite	Probenecid	0
Reactive Metabolite	Procaine	0
Reactive Metabolite	Proflavine	0
Reactive Metabolite	Propofol	0
Reactive Metabolite	Propranolol (R), 2-methyl-n-butyryl ester, (R)-	0
Reactive Metabolite	Propranolol (R), 2-methyl-n-butyryl ester, (S)-	0
Reactive Metabolite	Propranolol (R), 2-methyl-n-valeryl ester, (R)-	0
Reactive Metabolite	Propranolol (R), 2-methyl-n-valeryl ester, (S)-	0
Reactive Metabolite	Propranolol (R), 3-methyl-n-valeryl ester, (R)-	0
Reactive Metabolite	Propranolol (R), 3-methyl-n-valeryl ester, (S)-	0
Reactive Metabolite	Propranolol (R), acetyl ester	0
Reactive Metabolite	Propranolol (R), caproyl ester	0
Reactive Metabolite	Propranolol (R), cyclohexanoyl ester	0
Reactive Metabolite	Propranolol (R), cyclopentanoyl ester	0
Reactive Metabolite	Propranolol (R), cyclopropanoyl ester	0
Reactive Metabolite	Propranolol (R), enantyl ester	0
Reactive Metabolite	Propranolol (R), isocaproyl ester	0
Reactive Metabolite	Propranolol (R), pivaloyl ester	0
Reactive Metabolite	Propranolol (R), propionyl ester	0
Reactive Metabolite	Propranolol (S), 2-methyl-n-butyryl ester, (R)-	0
Reactive Metabolite	Propranolol (S), 2-methyl-n-butyryl ester, (S)-	0
Reactive Metabolite	Propranolol (S), 2-methyl-n-valeryl ester, (R)-	0
Reactive Metabolite	Propranolol (S), 2-methyl-n-valeryl ester, (S)-	0
Reactive Metabolite	Propranolol (S), 3-methyl-n-valeryl ester, (R)-	0
Reactive Metabolite	Propranolol (S), 3-methyl-n-valeryl ester, (S)-	0
Reactive Metabolite	Propranolol (S), acetyl ester	0
Reactive Metabolite	Propranolol (S), caproyl ester	0
Reactive Metabolite	Propranolol (S), cyclohexanoyl ester	0
Reactive Metabolite	Propranolol (S), cyclopentanoyl ester	0
Reactive Metabolite	Propranolol (S), cyclopropanoyl ester	0
Reactive Metabolite	Propranolol (S), enantyl ester	0
Reactive Metabolite	Propranolol (S), isocaproyl ester	0
Reactive Metabolite	Propranolol (S), pivaloyl ester	0
Reactive Metabolite	Propranolol (S), propionyl ester	0
Reactive Metabolite	Propranolol butyrate ester, (R)-	0
Reactive Metabolite	Propranolol butyrate ester, (S)-	0
Reactive Metabolite	Propranolol isobutyrate ester, (R)-	0
Reactive Metabolite	Propranolol isobutyrate ester, (S)-	0
Reactive Metabolite	Propranolol isovalerate ester, (R)-	0
Reactive Metabolite	Propranolol isovalerate ester, (S)-	0
Reactive Metabolite	Propranolol valerate ester, (R)-	0
Reactive Metabolite	Propranolol valerate ester, (S)-	0
Reactive Metabolite	Propranolol, (R)-	0
Reactive Metabolite	Propranolol, (S)-	0
Reactive Metabolite	Protocatechuic aldehyde	0
Reactive Metabolite	Pyrene	0
Reactive Metabolite	Pyrethroid-like ester 1	0
Reactive Metabolite	Pyrethroid-like ester 10, (S,S,S)-	0
Reactive Metabolite	Pyrethroid-like ester 11, (S,R,S)-	0
Reactive Metabolite	Pyrethroid-like ester 12, (S,S,R)-	0
Reactive Metabolite	Pyrethroid-like ester 2	0
Reactive Metabolite	Pyrethroid-like ester 3	0
Reactive Metabolite	Pyrethroid-like ester 4	0
Reactive Metabolite	Pyrethroid-like ester 5, (R,R,R)-	0
Reactive Metabolite	Pyrethroid-like ester 6, (R,S,S)-	0
Reactive Metabolite	Pyrethroid-like ester 7, (R,R,S)-	0
Reactive Metabolite	Pyrethroid-like ester 8, (R,S,R)-	0
Reactive Metabolite	Pyrethroid-like ester 9, (S,R,R)-	0
Reactive Metabolite	Quazepam	0
Reactive Metabolite	Quercetin	1
Reactive Metabolite	Quercetin-4'-glucoside	0
Reactive Metabolite	Quinacrine	0
Reactive Metabolite	Quinidine	0
Reactive Metabolite	Quinine	0
Reactive Metabolite	Quinoline	0
Reactive Metabolite	Quinoline 3-carboxamide ABR-212616	0
Reactive Metabolite	Quinoline 3-carboxamide ABR-215025	0
Reactive Metabolite	Quinoline 3-carboxamide ABR-215031	0
Reactive Metabolite	Quinoline 3-carboxamide ABR-215045	0
Reactive Metabolite	Quinoline 3-carboxamide ABR-215062	0
Reactive Metabolite	Raloxifene	1
Reactive Metabolite	Raltegravir	0
Reactive Metabolite	Razaxaban	0
Reactive Metabolite	Remoxipride	1
Reactive Metabolite	Reparixin	0
Reactive Metabolite	Resveratrol, E- (trans-resveratrol)	0
Reactive Metabolite	Resveratrol, Z-	0
Reactive Metabolite	Rimonabant (SR141716A)	0
Reactive Metabolite	Ro 48-3656	0
Reactive Metabolite	Ro3244019, (R)-	0
Reactive Metabolite	Ro3244019, (R)-, difluoro analog	0
Reactive Metabolite	Ro3244019, (R)-, monofluoro analog	0
Reactive Metabolite	Rosiglitazone	1
Reactive Metabolite	Rosuvastatin, (3R, 5R)-	0
Reactive Metabolite	Rosuvastatin, (3R, 5S)-	0
Reactive Metabolite	Rotenone	0
Reactive Metabolite	RS-8359	0
Reactive Metabolite	Ruboxistaurin	0
Reactive Metabolite	Rutaecarpine	0
Reactive Metabolite	RWJ-333369	0
Reactive Metabolite	Safrole	1
Reactive Metabolite	Salicylic acid	0
Reactive Metabolite	Salvinorin A	0
Reactive Metabolite	Sanguinarine	0
Reactive Metabolite	SB-209247	1
Reactive Metabolite	SB-T-1102	0
Reactive Metabolite	SB-T-1214	0
Reactive Metabolite	Scutellarin	0
Reactive Metabolite	Seleno-L-methionine	0
Reactive Metabolite	Seliciclib	0
Reactive Metabolite	Sertaline	0
Reactive Metabolite	Sevoflurane	0
Reactive Metabolite	Sibrafiban	0
Reactive Metabolite	Sibutramine	0
Reactive Metabolite	Silybin A	0
Reactive Metabolite	Silybin B	0
Reactive Metabolite	Silychristin	0
Reactive Metabolite	Silydianin	0
Reactive Metabolite	Simvastatin	0
Reactive Metabolite	Sitafloxacin	0
Reactive Metabolite	Sitagliptin	0
Reactive Metabolite	Soman	0
Reactive Metabolite	SPD-304	1
Reactive Metabolite	Styrene	0
Reactive Metabolite	Sudoxicam	1
Reactive Metabolite	Sulfadiazine	0
Reactive Metabolite	Sulfamethazine	0
Reactive Metabolite	Sulfamethoxazole	1
Reactive Metabolite	Sulfinpyrazone	0
Reactive Metabolite	Sulforaphane	0
Reactive Metabolite	Sulindac	0
Reactive Metabolite	Sulprofos	0
Reactive Metabolite	Tacrolimus	0
Reactive Metabolite	Tamoxifen	1
Reactive Metabolite	Tanaproget	0
Reactive Metabolite	Tanshinone IIA	0
Reactive Metabolite	TAS-108	0
Reactive Metabolite	Temocapril	0
Reactive Metabolite	Temozolomide	1
Reactive Metabolite	Temsirolimus	0
Reactive Metabolite	Tenofovir disoproxil	0
Reactive Metabolite	Tesaglitazar	0
Reactive Metabolite	Testosterone	0
Reactive Metabolite	Tetrabromobisphenol A	0
Reactive Metabolite	Teucrin A	1
Reactive Metabolite	TG100435	0
Reactive Metabolite	Thiabendazole	1
Reactive Metabolite	Thiacetazone	1
Reactive Metabolite	Thiacloprid	0
Reactive Metabolite	Thiamethoxam	0
Reactive Metabolite	Thiobenzamide	1
Reactive Metabolite	Thioridazine	1
Reactive Metabolite	Thiourea	1
Reactive Metabolite	Thyroxine	0
Reactive Metabolite	Tibolone	0
Reactive Metabolite	Ticlopidine	0
Reactive Metabolite	Tigecycline	0
Reactive Metabolite	Timolol	0
Reactive Metabolite	Tofisopam, (R)-	0
Reactive Metabolite	Tofisopam, (S)-	0
Reactive Metabolite	Tolbutamide	0
Reactive Metabolite	Tolcapone	0
Reactive Metabolite	Tolmetin	1
Reactive Metabolite	Toluene-2,5-diamine	0
Reactive Metabolite	Topotecan	0
Reactive Metabolite	Torcetrapib	0
Reactive Metabolite	TPC-Ahx-ATWLPPR	0
Reactive Metabolite	TR-14035	0
Reactive Metabolite	Tramadol	0
Reactive Metabolite	Traxoprodil	0
Reactive Metabolite	Trazodone	1
Reactive Metabolite	Triadimefon, (R)-	0
Reactive Metabolite	Triadimefon, (S)-	0
Reactive Metabolite	Triazolam	0
Reactive Metabolite	Tribufos	0
Reactive Metabolite	Trichloroethylene	1
Reactive Metabolite	Triclabendazole	0
Reactive Metabolite	Triclosan	0
Reactive Metabolite	Triethylenetetramine	0
Reactive Metabolite	Trifluoromethyl-(X-phenyl)diaziridines (X = 3,4,5-triOMe)	1
Reactive Metabolite	Trifluoromethyl-(X-phenyl)diaziridines (X = 3,4-diOMe)	1
Reactive Metabolite	Trifluoromethyl-(X-phenyl)diaziridines (X = 3-Me-4-OMe)	1
Reactive Metabolite	Trifluoromethyl-(X-phenyl)diaziridines (X = 4-OEt)	1
Reactive Metabolite	Trifluoromethyl-(X-phenyl)diaziridines (X = 4-OMe)	1
Reactive Metabolite	Triiodothyroxine	0
Reactive Metabolite	Trimethoprim	1
Reactive Metabolite	Trimethylamine	0
Reactive Metabolite	Triptolide	0
Reactive Metabolite	tris-(4-Chlorophenyl)methanol (TCPM)	0
Reactive Metabolite	Troglitazone	1
Reactive Metabolite	Trovafloxacin	1
Reactive Metabolite	Trypaflavine	0
Reactive Metabolite	TSU-68	0
Reactive Metabolite	TZB-30878	0
Reactive Metabolite	U73122	0
Reactive Metabolite	UK-383,367	0
Reactive Metabolite	UK-427,857	0
Reactive Metabolite	UK-469,413	0
Reactive Metabolite	UK-469,413 (analog A)	0
Reactive Metabolite	UK-469,413 (analog B)	0
Reactive Metabolite	UK-469,413 (analog C)	0
Reactive Metabolite	UK-469,413 (analog D)	0
Reactive Metabolite	Valproic acid	0
Reactive Metabolite	Valpromide	0
Reactive Metabolite	Valsartan	0
Reactive Metabolite	Vanillin	0
Reactive Metabolite	Varenicline	0
Reactive Metabolite	Vatalanib	0
Reactive Metabolite	Verapamil, (R)-	0
Reactive Metabolite	Verapamil, (S)-	0
Reactive Metabolite	Vernolate	1
Reactive Metabolite	Vicriviroc	0
Reactive Metabolite	Vincristine	0
Reactive Metabolite	Voriconazole	0
Reactive Metabolite	Wortmannin	0
Reactive Metabolite	Ximelagatran	0
Reactive Metabolite	YM-64227	0
Reactive Metabolite	Yuanhuacine	0
Reactive Metabolite	Zafirlukast	1
Reactive Metabolite	ZD6126	0
Reactive Metabolite	Zidovudine (AZT)	0
Reactive Metabolite	Zileuton	1
Reactive Metabolite	Ziprasidone	0
Reactive Metabolite	Zomepirac	1
Reactive Metabolite	Zonampanel	0
Mitotox		1	InChI=1S/C5H7N3/c6-4-2-1-3-8-5(4)7/h1-3H,6H2,(H2,7,8)	Nc1cccnc1N
Mitotox		1	InChI=1S/C13H10O7/c14-7-2-1-6(11(18)13(7)20)10(17)5-3-8(15)12(19)9(16)4-5/h1-4,14-16,18-20H	O=C(c1cc(O)c(O)c(O)c1)c1ccc(O)c(O)c1O
Mitotox		1	InChI=1S/C13H12N2O5S/c1-21(18,19)14-12-8-7-10(15(16)17)9-13(12)20-11-5-3-2-4-6-11/h2-9,14H,1H3	CS(=O)(=O)Nc1ccc([N+](=O)[O-])cc1Oc1ccccc1
Mitotox		1	InChI=1S/C10H13Cl2FN2O2S2/c1-8-4-6-9(7-5-8)15(18-10(11,12)13)19(16,17)14(2)3/h4-7H,1-3H3	Cc1ccc(N(SC(F)(Cl)Cl)S(=O)(=O)N(C)C)cc1
Mitotox		1	InChI=1S/C12H7Cl3O2/c13-7-1-3-11(9(15)5-7)17-12-4-2-8(14)6-10(12)16/h1-6,16H	Oc1cc(Cl)ccc1Oc1ccc(Cl)cc1Cl
Mitotox		1	InChI=1S/C30H32N2O2/c1-2-34-28(33)29(25-12-6-3-7-13-25)18-21-32(22-19-29)23-20-30(24-31,26-14-8-4-9-15-26)27-16-10-5-11-17-27/h3-17H,2,18-23H2,1H3	CCOC(=O)C1(c2ccccc2)CCN(CCC(C#N)(c2ccccc2)c2ccccc2)CC1
Mitotox		1	InChI=1S/C10H14O2/c1-10(2,3)7-4-5-8(11)9(12)6-7/h4-6,11-12H,1-3H3	CC(C)(C)c1ccc(O)c(O)c1
Mitotox		1	InChI=1S/C6H11Cl4O3PS/c1-3-11-14(15,12-4-2)13-5(7)6(8,9)10/h5H,3-4H2,1-2H3	CCOP(=S)(OCC)OC(Cl)C(Cl)(Cl)Cl
Mitotox		1	InChI=1S/C22H30O2S/c1-13-9-17(23)15(21(3,4)5)11-19(13)25-20-12-16(22(6,7)8)18(24)10-14(20)2/h9-12,23-24H,1-8H3	Cc1cc(O)c(C(C)(C)C)cc1Sc1cc(C(C)(C)C)c(O)cc1C
Mitotox		1	InChI=1S/C27H33N2/c1-5-28(6-2)25-18-14-23(15-19-25)27(22-12-10-9-11-13-22)24-16-20-26(21-17-24)29(7-3)8-4/h9-21H,5-8H2,1-4H3/q+1	CCN(CC)c1ccc(C(=C2C=CC(=[N+](CC)CC)C=C2)c2ccccc2)cc1
Mitotox		1	InChI=1S/C13H9NO2/c15-14(16)11-5-6-13-10(8-11)7-9-3-1-2-4-12(9)13/h1-6,8H,7H2	O=[N+]([O-])c1ccc2c(c1)Cc1ccccc1-2
Mitotox		1	InChI=1S/C6H7N3O2/c7-4-1-2-5(8)6(3-4)9(10)11/h1-3H,7-8H2	Nc1ccc(N)c([N+](=O)[O-])c1
Mitotox		1	InChI=1S/C18H18O4/c19-15-5-1-3-12(8-15)7-14-11-22-18(21)17(14)10-13-4-2-6-16(20)9-13/h1-6,8-9,14,17,19-20H,7,10-11H2/t14-,17+/m0/s1	O=C1OC[C@H](Cc2cccc(O)c2)[C@H]1Cc1cccc(O)c1
Mitotox		1	InChI=1S/C18H18O4/c1-20-14-7-4-13(5-8-14)6-11-17(19)16-10-9-15(21-2)12-18(16)22-3/h4-12H,1-3H3	COc1ccc(C=CC(=O)c2ccc(OC)cc2OC)cc1
Mitotox		1	InChI=1S/C12H10Cl2N2/c13-9-5-7(1-3-11(9)15)8-2-4-12(16)10(14)6-8/h1-6H,15-16H2	Nc1ccc(-c2ccc(N)c(Cl)c2)cc1Cl
Mitotox		1	InChI=1S/C12H18O2/c1-2-3-4-5-10-14-12-8-6-11(13)7-9-12/h6-9,13H,2-5,10H2,1H3	CCCCCCOc1ccc(O)cc1
Mitotox		1	InChI=1S/C14H14N2O2/c1-9-5-3-6-10(2)12(9)16-13-11(14(17)18)7-4-8-15-13/h3-8H,1-2H3,(H,15,16)(H,17,18)	Cc1cccc(C)c1Nc1ncccc1C(=O)O
Mitotox		1	InChI=1S/C16H18O2/c1-3-16(2,12-4-8-14(17)9-5-12)13-6-10-15(18)11-7-13/h4-11,17-18H,3H2,1-2H3	CCC(C)(c1ccc(O)cc1)c1ccc(O)cc1
Mitotox		1	InChI=1S/C13H10O4/c14-10-7-6-9(12(16)13(10)17)11(15)8-4-2-1-3-5-8/h1-7,14,16-17H	O=C(c1ccccc1)c1ccc(O)c(O)c1O
Mitotox		1	InChI=1S/C12H7Cl2NO3/c13-8-1-6-12(11(14)7-8)18-10-4-2-9(3-5-10)15(16)17/h1-7H	O=[N+]([O-])c1ccc(Oc2ccc(Cl)cc2Cl)cc1
Mitotox		1	InChI=1S/C6H8N2O/c7-4-1-2-6(9)5(8)3-4/h1-3,9H,7-8H2	Nc1ccc(O)c(N)c1
Mitotox		1	InChI=1S/C15H15NO2/c1-10-6-5-9-13(11(10)2)16-14-8-4-3-7-12(14)15(17)18/h3-9,16H,1-2H3,(H,17,18)	Cc1cccc(Nc2ccccc2C(=O)O)c1C
Mitotox		1	InChI=1S/C26H27NO9/c1-10-21(29)15(27)7-17(35-10)36-16-9-26(34,11(2)28)8-14-18(16)25(33)20-19(24(14)32)22(30)12-5-3-4-6-13(12)23(20)31/h3-6,10,15-17,21,29,32-34H,7-9,27H2,1-2H3/t10-,15-,16-,17-,21+,26-/m0/s1	CC(=O)[C@]1(O)Cc2c(O)c3c(c(O)c2[C@@H](O[C@H]2C[C@H](N)[C@H](O)[C@H](C)O2)C1)C(=O)c1ccccc1C3=O
Mitotox		1	InChI=1S/C12H7NO2/c14-11-8-5-1-3-7-4-2-6-9(10(7)8)12(15)13-11/h1-6H,(H,13,14,15)	O=C1N=C(O)c2cccc3cccc1c23
Mitotox		1	InChI=1S/C19H18ClN3O4/c1-25-19(24)23(26-2)17-6-4-3-5-14(17)13-27-18-11-12-22(21-18)16-9-7-15(20)8-10-16/h3-12H,13H2,1-2H3	COC(=O)N(OC)c1ccccc1COc1ccn(-c2ccc(Cl)cc2)n1
Mitotox		1	InChI=1S/C33H34N4O3/c1-4-36-15-12-33(13-16-36)20-39-30-18-25-11-14-37(29(25)19-28(30)33)32(38)24-7-5-23(6-8-24)27-10-9-26(17-21(27)2)31-35-34-22(3)40-31/h5-10,17-19H,4,11-16,20H2,1-3H3	CCN1CCC2(CC1)COc1cc3c(cc12)N(C(=O)c1ccc(-c2ccc(-c4nnc(C)o4)cc2C)cc1)CC3
Mitotox		1	InChI=1S/C12H23N2/c1-3-4-5-6-7-8-9-14-11-10-13(2)12-14/h10-12H,3-9H2,1-2H3/q+1	CCCCCCCCn1cc[n+](C)c1
Mitotox		1	InChI=1S/C13H10O5/c14-7-1-3-9(11(16)5-7)13(18)10-4-2-8(15)6-12(10)17/h1-6,14-17H	O=C(c1ccc(O)cc1O)c1ccc(O)cc1O
Mitotox		1	InChI=1S/C14H9ClN2O3S/c15-7-3-4-9-8(6-7)11(13(19)17(9)14(16)20)12(18)10-2-1-5-21-10/h1-6,11H,(H2,16,20)	N=C(O)N1C(=O)C(C(=O)c2cccs2)c2cc(Cl)ccc21
Mitotox		1	InChI=1S/C15H24O/c1-2-3-4-5-6-7-8-9-14-10-12-15(16)13-11-14/h10-13,16H,2-9H2,1H3	CCCCCCCCCc1ccc(O)cc1
Mitotox		1	InChI=1S/C19H11F5N2O2/c20-12-6-7-16(15(21)10-12)26-17(27)14-5-2-8-25-18(14)28-13-4-1-3-11(9-13)19(22,23)24/h1-10H,(H,26,27)	O=C(Nc1ccc(F)cc1F)c1cccnc1Oc1cccc(C(F)(F)F)c1
Mitotox		1	InChI=1S/C15H24O/c1-10-8-13(16)12(15(5,6)7)9-11(10)14(2,3)4/h8-9,16H,1-7H3	Cc1cc(O)c(C(C)(C)C)cc1C(C)(C)C
Mitotox		1	InChI=1S/C16H16N2O4/c1-11-5-3-6-12(9-11)18-16(20)22-14-8-4-7-13(10-14)17-15(19)21-2/h3-10H,1-2H3,(H,17,19)(H,18,20)	COC(O)=Nc1cccc(OC(O)=Nc2cccc(C)c2)c1
Mitotox		1	InChI=1S/C6H8N2/c7-5-2-1-3-6(8)4-5/h1-4H,7-8H2	Nc1cccc(N)c1
Mitotox		1	InChI=1S/C17H24O3/c1-12-9-14(11-17(2,3)10-12)20-16(19)15(18)13-7-5-4-6-8-13/h4-8,12,14-15,18H,9-11H2,1-3H3	CC1CC(OC(=O)C(O)c2ccccc2)CC(C)(C)C1
Mitotox		1	InChI=1S/C16H16N2O4/c1-2-21-15(19)18-13-9-6-10-14(11-13)22-16(20)17-12-7-4-3-5-8-12/h3-11H,2H2,1H3,(H,17,20)(H,18,19)	CCOC(O)=Nc1cccc(OC(O)=Nc2ccccc2)c1
Mitotox		1	InChI=1S/C23H26N2/c1-24(2)21-14-10-19(11-15-21)23(18-8-6-5-7-9-18)20-12-16-22(17-13-20)25(3)4/h5-17,23H,1-4H3	CN(C)c1ccc(C(c2ccccc2)c2ccc(N(C)C)cc2)cc1
Mitotox		1	InChI=1S/C13H9Cl3N2O/c14-8-1-3-9(4-2-8)17-13(19)18-10-5-6-11(15)12(16)7-10/h1-7H,(H2,17,18,19)	OC(=Nc1ccc(Cl)c(Cl)c1)Nc1ccc(Cl)cc1
Mitotox		1	InChI=1S/C14H22O/c1-13(2,3)10-7-8-12(15)11(9-10)14(4,5)6/h7-9,15H,1-6H3	CC(C)(C)c1ccc(O)c(C(C)(C)C)c1
Mitotox		1	InChI=1S/C15H21NO2/c1-3-18-14(17)15(9-11-16(2)12-10-15)13-7-5-4-6-8-13/h4-8H,3,9-12H2,1-2H3	CCOC(=O)C1(c2ccccc2)CCN(C)CC1
Mitotox		1	InChI=1S/C33H35N5O5/c1-32(35-29(39)21-15-23-22-10-6-11-24-28(22)20(17-34-24)16-25(23)36(2)18-21)31(41)38-26(14-19-8-4-3-5-9-19)30(40)37-13-7-12-27(37)33(38,42)43-32/h3-6,8-11,15,17,21,25-27,34,42H,7,12-14,16,18H2,1-2H3,(H,35,39)/t21-,25-,26+,27+,32-,33+/m1/s1	CN1C[C@H](C(O)=N[C@]2(C)O[C@@]3(O)[C@@H]4CCCN4C(=O)[C@H](Cc4ccccc4)N3C2=O)C=C2c3cccc4[nH]cc(c34)C[C@H]21
Mitotox		1	InChI=1S/C21H19N3O3S/c1-27-20-13-14(24-28(2,25)26)11-12-19(20)23-21-15-7-3-5-9-17(15)22-18-10-6-4-8-16(18)21/h3-13,24H,1-2H3,(H,22,23)	COc1cc(NS(C)(=O)=O)ccc1N=c1c2ccccc2[nH]c2ccccc12
Mitotox		1	InChI=1S/C16H15Cl3O2/c1-20-13-7-3-11(4-8-13)15(16(17,18)19)12-5-9-14(21-2)10-6-12/h3-10,15H,1-2H3	COc1ccc(C(c2ccc(OC)cc2)C(Cl)(Cl)Cl)cc1
Mitotox		1	InChI=1S/C18H25N/c1-4-10-18-16(6-3)13-15(5-2)14-19(18)17-11-8-7-9-12-17/h7-9,11-14,18H,4-6,10H2,1-3H3	CCCC1C(CC)=CC(CC)=CN1c1ccccc1
Mitotox		1	InChI=1S/C13H10N2/c14-13-9-5-1-3-7-11(9)15-12-8-4-2-6-10(12)13/h1-8H,(H2,14,15)	N=c1c2ccccc2[nH]c2ccccc12
Mitotox		1	InChI=1S/C12H14N4/c13-9-3-1-7(5-11(9)15)8-2-4-10(14)12(16)6-8/h1-6H,13-16H2	Nc1ccc(-c2ccc(N)c(N)c2)cc1N
Mitotox		1	InChI=1S/C15H12Cl2F4O2/c1-15(2)7(3-10(16)17)11(15)14(22)23-5-6-12(20)8(18)4-9(19)13(6)21/h3-4,7,11H,5H2,1-2H3/t7-,11+/m1/s1	CC1(C)[C@H](C=C(Cl)Cl)[C@H]1C(=O)OCc1c(F)c(F)cc(F)c1F
Mitotox		1	InChI=1S/C12H14N2O3S/c1-3-6-17-8-4-5-9-10(7-8)18-11(13-9)14-12(15)16-2/h4-5,7H,3,6H2,1-2H3,(H,13,14,15)	CCCOc1ccc2nc(N=C(O)OC)sc2c1
Mitotox		1	InChI=1S/C16H12O4/c1-19-12-5-2-10(3-6-12)14-9-20-15-8-11(17)4-7-13(15)16(14)18/h2-9,17H,1H3	COc1ccc(-c2coc3cc(O)ccc3c2=O)cc1
Mitotox		1	InChI=1S/C11H14O3/c1-8(2)7-14-11(13)9-3-5-10(12)6-4-9/h3-6,8,12H,7H2,1-2H3	CC(C)COC(=O)c1ccc(O)cc1
Mitotox		1	InChI=1S/C9H4Cl3NO2S/c10-9(11,12)16-13-7(14)5-3-1-2-4-6(5)8(13)15/h1-4H	O=C1c2ccccc2C(=O)N1SC(Cl)(Cl)Cl
Mitotox		1	InChI=1S/C14H9ClF3NO2/c15-9-3-4-11-10(7-9)13(14(16,17)18,21-12(20)19-11)6-5-8-1-2-8/h3-4,7-8H,1-2H2,(H,19,20)/t13-/m0/s1	OC1=Nc2ccc(Cl)cc2[C@@](C#CC2CC2)(C(F)(F)F)O1
Mitotox		1	InChI=1S/C13H12O/c14-13-8-6-12(7-9-13)10-11-4-2-1-3-5-11/h1-9,14H,10H2	Oc1ccc(Cc2ccccc2)cc1
Mitotox		1	InChI=1S/C14H12N6O6/c15-14(16)18-17-9(1-3-10-5-7-12(25-10)19(21)22)2-4-11-6-8-13(26-11)20(23)24/h1-8H,(H4,15,16,18)	N=C(N)NN=C(C=Cc1ccc([N+](=O)[O-])o1)C=Cc1ccc([N+](=O)[O-])o1
Mitotox		1	InChI=1S/C7H3N3O4S/c8-4-15-7-2-1-5(9(11)12)3-6(7)10(13)14/h1-3H	N#CSc1ccc([N+](=O)[O-])cc1[N+](=O)[O-]
Mitotox		1	InChI=1S/C13H7F3N2O5/c14-13(15,16)8-1-6-12(11(7-8)18(21)22)23-10-4-2-9(3-5-10)17(19)20/h1-7H	O=[N+]([O-])c1ccc(Oc2ccc(C(F)(F)F)cc2[N+](=O)[O-])cc1
Mitotox		1	InChI=1S/C26H27NO10/c1-9-21(30)13(27)6-16(36-9)37-15-8-26(35,10(2)28)7-12-18(15)25(34)20-19(23(12)32)22(31)11-4-3-5-14(29)17(11)24(20)33/h3-5,9,13,15-16,21,29-30,32,34-35H,6-8,27H2,1-2H3/t9-,13-,15-,16-,21+,26-/m0/s1	CC(=O)[C@]1(O)Cc2c(O)c3c(c(O)c2[C@@H](O[C@H]2C[C@H](N)[C@H](O)[C@H](C)O2)C1)C(=O)c1c(O)cccc1C3=O
Mitotox		1	InChI=1S/C17H18Cl2N2O2S/c1-21-17-7-5-12(10-2-6-15(18)16(19)8-10)13-4-3-11(9-14(13)17)24(20,22)23/h2-4,6,8-9,12,17,21H,5,7H2,1H3,(H2,20,22,23)/t12-,17-/m0/s1	CN[C@H]1CC[C@@H](c2ccc(Cl)c(Cl)c2)c2ccc(S(N)(=O)=O)cc21
Mitotox		1	InChI=1S/C14H13N3/c1-17-13-7-11(15)4-2-9(13)6-10-3-5-12(16)8-14(10)17/h2-8H,1H3,(H3,15,16)/p+1	C[n+]1c2cc(N)ccc2cc2ccc(N)cc21
Mitotox		1	InChI=1S/C19H28O/c1-18-9-3-4-16(18)15-6-5-13-12-14(20)7-11-19(13,2)17(15)8-10-18/h3,9,13,15-17H,4-8,10-12H2,1-2H3/t13-,15-,16-,17-,18-,19-/m0/s1	C[C@@]12C=CC[C@H]1[C@@H]1CC[C@H]3CC(=O)CC[C@]3(C)[C@H]1CC2
Mitotox		1	InChI=1S/C14H22O/c1-13(2,3)10-14(4,5)11-8-6-7-9-12(11)15/h6-9,15H,10H2,1-5H3	CC(C)(C)CC(C)(C)c1ccccc1O
Mitotox		1	InChI=1S/C9H8N4OS/c14-9(12-8-6-10-13-15-8)11-7-4-2-1-3-5-7/h1-6H,(H2,11,12,14)	OC(=Nc1ccccc1)Nc1cnns1
Mitotox		1	InChI=1S/C14H18N2O7/c1-5-9(4)11-6-10(15(18)19)7-12(16(20)21)13(11)23-14(17)22-8(2)3/h6-9H,5H2,1-4H3	CCC(C)c1cc([N+](=O)[O-])cc([N+](=O)[O-])c1OC(=O)OC(C)C
Mitotox		1	InChI=1S/C12H6Cl2N2O6/c13-5-1-7(11(17)9(3-5)15(19)20)8-2-6(14)4-10(12(8)18)16(21)22/h1-4,17-18H	O=[N+]([O-])c1cc(Cl)cc(-c2cc(Cl)cc([N+](=O)[O-])c2O)c1O
Mitotox		1	InChI=1S/C11H19N5S/c1-11(2,3)16-9-13-8(12-7-5-6-7)14-10(15-9)17-4/h7H,5-6H2,1-4H3,(H2,12,13,14,15,16)	CSc1nc(=NC2CC2)nc(NC(C)(C)C)[nH]1
Mitotox		1	InChI=1S/C49H76O20/c1-21-43(67-37-16-31(53)44(22(2)62-37)68-38-17-33(64-24(4)51)45(23(3)63-38)69-46-42(58)41(57)40(56)34(19-50)66-46)30(52)15-36(61-21)65-27-9-11-47(5)26(14-27)7-8-29-28(47)10-12-48(6)39(25-13-35(55)60-20-25)32(54)18-49(29,48)59/h13,21-23,26-34,36-46,50,52-54,56-59H,7-12,14-20H2,1-6H3/t21-,22-,23-,26?,27?,28+,29-,30+,31+,32+,33+,34-,36+,37+,38+,39+,40-,41+,42-,43-,44-,45-,46+,47+,…	CC(=O)O[C@H]1C[C@H](O[C@H]2[C@@H](O)C[C@H](O[C@H]3[C@@H](O)C[C@H](OC4CC[C@@]5(C)C(CC[C@@H]6[C@@H]5CC[C@]5(C)[C@@H](C7=CC(=O)OC7)[C@@H](O)C[C@]65O)C4)O[C@@H]3C)O[C@@H]2C)O[C@H](C)[C@H]1O[C@@H]1O[C@H](CO)[C@@H](O)[C@H](O)[C@H]1O
Mitotox		1	InChI=1S/C18H22O4/c1-11(7-13-3-5-15(19)17(21)9-13)12(2)8-14-4-6-16(20)18(22)10-14/h3-6,9-12,19-22H,7-8H2,1-2H3/t11-,12+	C[C@@H](Cc1ccc(O)c(O)c1)[C@H](C)Cc1ccc(O)c(O)c1
Mitotox		1	InChI=1S/C53H83NO14/c1-32-16-12-11-13-17-33(2)44(63-8)30-40-21-19-38(7)53(62,68-40)50(59)51(60)54-23-15-14-18-41(54)52(61)67-45(35(4)28-39-20-22-43(66-25-24-55)46(29-39)64-9)31-42(56)34(3)27-37(6)48(58)49(65-10)47(57)36(5)26-32/h11-13,16-17,27,32,34-36,38-41,43-46,48-49,55,58,62H,14-15,18-26,28-31H2,1-10H3/b13-11-,16-12-,33-17-,37-27-/t32-,34-,35-,36-,38-,39+,40+,41+,43-,44+,45+,46-,48-,49+,53-/m…	CO[C@H]1C[C@@H]2CC[C@@H](C)[C@@](O)(O2)C(=O)C(=O)N2CCCC[C@H]2C(=O)O[C@H]([C@H](C)C[C@@H]2CC[C@@H](OCCO)[C@H](OC)C2)CC(=O)[C@H](C)/C=C(/C)[C@@H](O)[C@@H](OC)C(=O)[C@H](C)C[C@H](C)/C=C\C=C/C=C\1C
Mitotox		1	InChI=1S/C13H13N3O/c14-10-3-1-9(2-4-10)13(17)16-12-7-5-11(15)6-8-12/h1-8H,14-15H2,(H,16,17)	Nc1ccc(N=C(O)c2ccc(N)cc2)cc1
Mitotox		1	InChI=1S/C6H3Cl3O/c7-3-1-2-4(10)6(9)5(3)8/h1-2,10H	Oc1ccc(Cl)c(Cl)c1Cl
Mitotox		1	InChI=1S/C43H58N4O12/c1-21-12-11-13-22(2)42(55)45-33-28(20-44-47-17-15-46(9)16-18-47)37(52)30-31(38(33)53)36(51)26(6)40-32(30)41(54)43(8,59-40)57-19-14-29(56-10)23(3)39(58-27(7)48)25(5)35(50)24(4)34(21)49/h11-14,19-21,23-25,29,33-35,39,44,49-51H,15-18H2,1-10H3,(H,45,55)/b12-11-,19-14-,22-13-,28-20-/t21-,23+,24+,25+,29-,33?,34-,35+,39+,43-/m0/s1	CO[C@H]1/C=C\O[C@@]2(C)Oc3c(C)c(O)c4c(c3C2=O)C(=O)/C(=C\NN2CCN(C)CC2)C(N=C(O)/C(C)=C\C=C/[C@H](C)[C@H](O)[C@@H](C)[C@@H](O)[C@@H](C)[C@H](OC(C)=O)[C@@H]1C)C4=O
Mitotox		1	InChI=1S/C9H10Cl2N2O2/c1-13(15-2)9(14)12-6-3-4-7(10)8(11)5-6/h3-5H,1-2H3,(H,12,14)	CON(C)C(O)=Nc1ccc(Cl)c(Cl)c1
Mitotox		1	InChI=1S/C16H20N4O5/c1-6-10(17)13(22)9-7(5-25-15(18)23)16(24-3)14-8(19(14)2)4-20(16)11(9)12(6)21/h7-8,14H,4-5,17H2,1-3H3,(H2,18,23)	COC12C(COC(=N)O)C3=C(C(=O)C(C)=C(N)C3=O)N1CC1C2N1C
Mitotox		1	InChI=1S/C7H7Cl3NO3PS/c1-12-15(16,13-2)14-7-5(9)3-4(8)6(10)11-7/h3H,1-2H3	COP(=S)(OC)Oc1nc(Cl)c(Cl)cc1Cl
Mitotox		1	InChI=1S/C25H33N3O3S2/c1-16(2)9-7-8-10-17(3)24-28-20(15-33-24)25-27-19(14-32-25)11-12-21(30-5)18(4)22(31-6)13-23(26)29/h7-18,21H,1-6H3,(H2,26,29)/b9-7+,10-8+,12-11+,22-13+/t17?,18-,21+/m1/s1	CO/C(=C/C(=N)O)[C@H](C)[C@H](/C=C/c1csc(-c2csc(C(C)/C=C/C=C/C(C)C)n2)n1)OC
Mitotox		1	InChI=1S/C21H26Cl2O/c1-20(2,3)13-21(4,5)16-7-9-19(24)15(11-16)10-14-6-8-17(22)12-18(14)23/h6-9,11-12,24H,10,13H2,1-5H3	CC(C)(C)CC(C)(C)c1ccc(O)c(Cc2ccc(Cl)cc2Cl)c1
Mitotox		1	InChI=1S/C9H8ClNO4/c1-6(12)15-9-3-2-8(11(13)14)4-7(9)5-10/h2-4H,5H2,1H3	CC(=O)Oc1ccc([N+](=O)[O-])cc1CCl
Mitotox		1	InChI=1S/C25H25N2/c1-3-26-22(18-16-20-10-5-7-14-24(20)26)12-9-13-23-19-17-21-11-6-8-15-25(21)27(23)4-2/h5-19H,3-4H2,1-2H3/q+1	CCN1C(=CC=Cc2ccc3ccccc3[n+]2CC)C=Cc2ccccc21
Mitotox		1	InChI=1S/C11H12N2O2/c1-2-4-9-8(3-1)14-7-10(15-9)11-12-5-6-13-11/h1-4,10H,5-7H2,(H,12,13)	c1ccc2c(c1)OCC(C1=NCCN1)O2
Mitotox		1	InChI=1S/C7H6N2O5/c1-4-2-5(8(11)12)7(10)6(3-4)9(13)14/h2-3,10H,1H3	Cc1cc([N+](=O)[O-])c(O)c([N+](=O)[O-])c1
Mitotox		1	InChI=1S/C21H20N6O/c1-11-7-17(22)15-9-13(3-5-19(15)24-11)26-21(28)27-14-4-6-20-16(10-14)18(23)8-12(2)25-20/h3-10H,1-2H3,(H2,22,24)(H2,23,25)(H2,26,27,28)	Cc1cc(N)c2cc(N=C(O)Nc3ccc4nc(C)cc(N)c4c3)ccc2n1
Mitotox		1	InChI=1S/C26H28Cl2N4O4/c1-19(33)31-10-12-32(13-11-31)21-3-5-22(6-4-21)34-15-23-16-35-26(36-23,17-30-9-8-29-18-30)24-7-2-20(27)14-25(24)28/h2-9,14,18,23H,10-13,15-17H2,1H3/t23-,26-/m0/s1	CC(=O)N1CCN(c2ccc(OC[C@H]3CO[C@](Cn4ccnc4)(c4ccc(Cl)cc4Cl)O3)cc2)CC1
Mitotox		1	InChI=1S/C9H10Cl2N2O/c1-13(2)9(14)12-6-3-4-7(10)8(11)5-6/h3-5H,1-2H3,(H,12,14)	CN(C)C(O)=Nc1ccc(Cl)c(Cl)c1
Mitotox		1	InChI=1S/C13H16N6O4/c1-18-11-7-5(10(14)17-18)2-19(12(7)16-4-15-11)13-9(22)8(21)6(3-20)23-13/h2,4,6,8-9,13,20-22H,3H2,1H3,(H2,14,17)/t6-,8-,9-,13-/m1/s1	CN1NC(=N)c2cn([C@@H]3O[C@H](CO)[C@@H](O)[C@H]3O)c3ncnc1c23
Mitotox		1	InChI=1S/C12H15N3O6/c1-6-9(13(16)17)7(2)11(15(20)21)8(12(3,4)5)10(6)14(18)19/h1-5H3	Cc1c([N+](=O)[O-])c(C)c([N+](=O)[O-])c(C(C)(C)C)c1[N+](=O)[O-]
Mitotox		1	InChI=1S/C15H24O2/c1-14(2,3)11-7-10(9-16)8-12(13(11)17)15(4,5)6/h7-8,16-17H,9H2,1-6H3	CC(C)(C)c1cc(CO)cc(C(C)(C)C)c1O
Mitotox		1	InChI=1S/C35H64O7/c1-3-4-5-6-7-8-9-10-11-15-21-31(38)33-23-24-34(42-33)32(39)22-17-16-19-29(36)18-13-12-14-20-30(37)26-28-25-27(2)41-35(28)40/h25,27,29-34,36-39H,3-24,26H2,1-2H3/t27?,29-,30-,31-,32-,33-,34-/m1/s1	CCCCCCCCCCCC[C@@H](O)[C@H]1CC[C@H]([C@H](O)CCCC[C@H](O)CCCCC[C@@H](O)CC2=CC(C)OC2=O)O1
Mitotox		1	InChI=1S/C23H23BrCl2N4O/c1-2-18-21(23(31)28-29-12-4-3-5-13-29)27-30(20-11-10-17(25)14-19(20)26)22(18)15-6-8-16(24)9-7-15/h6-11,14H,2-5,12-13H2,1H3,(H,28,31)	CCc1c(C(O)=NN2CCCCC2)nn(-c2ccc(Cl)cc2Cl)c1-c1ccc(Br)cc1
Mitotox		1	InChI=1S/C14H9NO2/c15-8-5-6-11-12(7-8)14(17)10-4-2-1-3-9(10)13(11)16/h1-7H,15H2	Nc1ccc2c(c1)C(=O)c1ccccc1C2=O
Mitotox		1	InChI=1S/C34H32N4O4/c1-3-42-28-9-6-8-26(20-28)38-22-31(35-32(38)24-13-11-23(2)12-14-24)33(39)37-17-15-36(16-18-37)27-19-25-7-4-5-10-29(25)30(21-27)34(40)41/h4-14,19-22H,3,15-18H2,1-2H3,(H,40,41)	CCOc1cccc(-n2cc(C(=O)N3CCN(c4cc(C(=O)O)c5ccccc5c4)CC3)nc2-c2ccc(C)cc2)c1
Mitotox		1	InChI=1S/C10H12N2O5/c1-10(2,3)7-4-6(11(14)15)5-8(9(7)13)12(16)17/h4-5,13H,1-3H3	CC(C)(C)c1cc([N+](=O)[O-])cc([N+](=O)[O-])c1O
Mitotox		1	InChI=1S/C15H16O2/c1-15(2,11-3-7-13(16)8-4-11)12-5-9-14(17)10-6-12/h3-10,16-17H,1-2H3	CC(C)(c1ccc(O)cc1)c1ccc(O)cc1
Mitotox		1	InChI=1S/C6H3Cl3O/c7-3-1-4(8)6(9)5(10)2-3/h1-2,10H	Oc1cc(Cl)cc(Cl)c1Cl
Mitotox		1	InChI=1S/C21H25ClN2O4S/c1-24-18-9-6-5-8-16(18)21(23-13-7-3-2-4-10-20(25)26)17-12-11-15(22)14-19(17)29(24,27)28/h5-6,8-9,11-12,14,21,23H,2-4,7,10,13H2,1H3,(H,25,26)	CN1c2ccccc2C(NCCCCCCC(=O)O)c2ccc(Cl)cc2S1(=O)=O
Mitotox		1	InChI=1S/C8H8Cl3O3PS/c1-12-15(16,13-2)14-8-4-6(10)5(9)3-7(8)11/h3-4H,1-2H3	COP(=S)(OC)Oc1cc(Cl)c(Cl)cc1Cl
Mitotox		1	InChI=1S/C18H30O3S/c1-2-3-4-5-6-7-8-9-10-11-14-17-15-12-13-16-18(17)22(19,20)21/h12-13,15-16H,2-11,14H2,1H3,(H,19,20,21)	CCCCCCCCCCCCc1ccccc1S(=O)(=O)O
Mitotox		1	InChI=1S/C15H13N3O2S/c1-20-11-7-8-12-13(9-11)21-15(17-12)18-14(19)16-10-5-3-2-4-6-10/h2-9H,1H3,(H2,16,17,18,19)	COc1ccc2nc(NC(O)=Nc3ccccc3)sc2c1
Mitotox		1	InChI=1S/C13H14N2O/c1-9-8-11(4-7-13(9)14)15-10-2-5-12(16)6-3-10/h2-8,15-16H,14H2,1H3	Cc1cc(Nc2ccc(O)cc2)ccc1N
Mitotox		1	InChI=1S/C12H6Cl4O2S/c13-5-1-7(15)11(17)9(3-5)19-10-4-6(14)2-8(16)12(10)18/h1-4,17-18H	Oc1c(Cl)cc(Cl)cc1Sc1cc(Cl)cc(Cl)c1O
Mitotox		1	InChI=1S/C13H10N4O5/c18-13(14-9-1-5-11(6-2-9)16(19)20)15-10-3-7-12(8-4-10)17(21)22/h1-8H,(H2,14,15,18)	O=C(Nc1ccc([N+](=O)[O-])cc1)Nc1ccc([N+](=O)[O-])cc1
Mitotox		1	InChI=1S/C9H5Cl2NO/c10-6-4-7(11)9(13)8-5(6)2-1-3-12-8/h1-4,13H	Oc1c(Cl)cc(Cl)c2cccnc12
Mitotox		1	InChI=1S/C41H64O13/c1-20-36(46)29(42)16-34(49-20)53-38-22(3)51-35(18-31(38)44)54-37-21(2)50-33(17-30(37)43)52-25-8-11-39(4)24(15-25)6-7-28-27(39)9-12-40(5)26(10-13-41(28,40)47)23-14-32(45)48-19-23/h14,20-22,24-31,33-38,42-44,46-47H,6-13,15-19H2,1-5H3/t20-,21-,22-,24-,25+,26-,27+,28-,29+,30+,31+,33+,34+,35+,36-,37-,38-,39+,40-,41+/m1/s1	C[C@H]1O[C@@H](O[C@H]2[C@@H](O)C[C@H](O[C@H]3[C@@H](O)C[C@H](O[C@H]4CC[C@]5(C)[C@H]6CC[C@]7(C)[C@@H](C8=CC(=O)OC8)CC[C@]7(O)[C@@H]6CC[C@@H]5C4)O[C@@H]3C)O[C@@H]2C)C[C@H](O)[C@@H]1O
Mitotox		1	InChI=1S/C6H4Cl2O/c7-5-2-1-4(9)3-6(5)8/h1-3,9H	Oc1ccc(Cl)c(Cl)c1
Mitotox		1	InChI=1S/C13H11N3/c14-10-3-1-8-5-9-2-4-11(15)7-13(9)16-12(8)6-10/h1-7H,14-15H2	Nc1ccc2cc3ccc(N)cc3nc2c1
Mitotox		1	InChI=1S/C20H36N/c1-3-4-5-6-7-8-9-10-11-12-13-14-17-21-18-15-20(2)16-19-21/h15-16,18-19H,3-14,17H2,1-2H3/q+1	CCCCCCCCCCCCCC[n+]1ccc(C)cc1
Mitotox		1	InChI=1S/C15H12O/c16-10-15-13-7-3-1-5-11(13)9-12-6-2-4-8-14(12)15/h1-9,16H,10H2	OCc1c2ccccc2cc2ccccc12
Mitotox		1	InChI=1S/C15H12O3/c1-8-5-10-7-9-3-2-4-11(16)13(9)15(18)14(10)12(17)6-8/h2-7,16-18H,1H3	Cc1cc(O)c2c(O)c3c(O)cccc3cc2c1
Mitotox		1	InChI=1S/C32H68P/c1-5-9-13-17-21-25-29-33(30-26-22-18-14-10-6-2,31-27-23-19-15-11-7-3)32-28-24-20-16-12-8-4/h5-32H2,1-4H3/q+1	CCCCCCCC[P+](CCCCCCCC)(CCCCCCCC)CCCCCCCC
Mitotox		1	InChI=1S/C12H18O2/c1-2-3-4-5-6-10-7-8-11(13)9-12(10)14/h7-9,13-14H,2-6H2,1H3	CCCCCCc1ccc(O)cc1O
Mitotox		1	InChI=1S/C12H8Cl2/c13-11-7-3-1-5-9(11)10-6-2-4-8-12(10)14/h1-8H	Clc1ccccc1-c1ccccc1Cl
Mitotox		1	InChI=1S/C49H76O20/c1-21-43(67-38-17-32(53)44(22(2)62-38)68-39-18-33(64-24(4)51)45(23(3)63-39)69-46-42(58)41(57)40(56)34(19-50)66-46)31(52)16-37(61-21)65-27-9-11-47(5)26(14-27)7-8-29-30(47)15-35(54)48(6)28(10-12-49(29,48)59)25-13-36(55)60-20-25/h13,21-23,26-35,37-46,50,52-54,56-59H,7-12,14-20H2,1-6H3/t21-,22-,23-,26-,27+,28-,29-,30+,31+,32+,33+,34-,35-,37+,38+,39+,40-,41+,42-,43-,44-,45-,46+,47+,…	CC(=O)O[C@H]1C[C@H](O[C@H]2[C@@H](O)C[C@H](O[C@H]3[C@@H](O)C[C@H](O[C@H]4CC[C@]5(C)[C@H]6C[C@@H](O)[C@]7(C)[C@@H](C8=CC(=O)OC8)CC[C@]7(O)[C@@H]6CC[C@@H]5C4)O[C@@H]3C)O[C@@H]2C)O[C@H](C)[C@H]1O[C@@H]1O[C@H](CO)[C@@H](O)[C@H](O)[C@H]1O
Mitotox		1	InChI=1S/C12H9N3/c13-11-9-5-7-3-1-2-4-8(7)6-10(9)12(14)15-11/h1-6H,(H3,13,14,15)	N=C1NC(=N)c2cc3ccccc3cc21
Mitotox		1	InChI=1S/C18H13Cl2NO3S/c1-10(17(22)23)25-18-21-15(11-2-6-13(19)7-3-11)16(24-18)12-4-8-14(20)9-5-12/h2-10H,1H3,(H,22,23)	CC(Sc1nc(-c2ccc(Cl)cc2)c(-c2ccc(Cl)cc2)o1)C(=O)O
Mitotox		1	InChI=1S/C10H9Cl4NO2S/c11-9(12)10(13,14)18-15-7(16)5-3-1-2-4-6(5)8(15)17/h1-2,5-6,9H,3-4H2	O=C1C2CC=CCC2C(=O)N1SC(Cl)(Cl)C(Cl)Cl
Mitotox		1	InChI=1S/C17H12ClNO2S/c18-13-8-6-11(7-9-13)16-14(10-15(20)21)22-17(19-16)12-4-2-1-3-5-12/h1-9H,10H2,(H,20,21)	O=C(O)Cc1sc(-c2ccccc2)nc1-c1ccc(Cl)cc1
Mitotox		1	InChI=1S/C22H24O2/c23-17-8-4-15(5-9-17)22(16-6-10-18(24)11-7-16)13-14-12-21(22)20-3-1-2-19(14)20/h4-11,14,19-21,23-24H,1-3,12-13H2	Oc1ccc(C2(c3ccc(O)cc3)CC3CC2C2CCCC32)cc1
Mitotox		1	InChI=1S/C17H21N2/c1-4-19-14-6-5-7-17(19)13-10-15-8-11-16(12-9-15)18(2)3/h5-14H,4H2,1-3H3/q+1	CC[n+]1ccccc1C=Cc1ccc(N(C)C)cc1
Mitotox		1	InChI=1S/C9H9N3S/c10-12-9-11-8(6-13-9)7-4-2-1-3-5-7/h1-6H,10H2,(H,11,12)	NNc1nc(-c2ccccc2)cs1
Mitotox		1	InChI=1S/C13H7Br2N3O6/c14-9-3-7(4-10(15)13(9)19)6-16-24-12-2-1-8(17(20)21)5-11(12)18(22)23/h1-6,16H	O=C1C(Br)=CC(=CNOc2ccc([N+](=O)[O-])cc2[N+](=O)[O-])C=C1Br
Mitotox		1	InChI=1S/C16H15ClN2O3S/c17-13-5-7-14(8-6-13)18-16(20)19-23(21,22)15-9-4-11-2-1-3-12(11)10-15/h4-10H,1-3H2,(H2,18,19,20)	O=S(=O)(N=C(O)Nc1ccc(Cl)cc1)c1ccc2c(c1)CCC2
Mitotox		1	InChI=1S/C17H21N3/c1-19(2)15-9-5-13(6-10-15)17(18)14-7-11-16(12-8-14)20(3)4/h5-12,18H,1-4H3	CN(C)c1ccc(C(=N)c2ccc(N(C)C)cc2)cc1
Mitotox		1	InChI=1S/C17H20N2O/c1-18(2)15-9-5-13(6-10-15)17(20)14-7-11-16(12-8-14)19(3)4/h5-12H,1-4H3	CN(C)c1ccc(C(=O)c2ccc(N(C)C)cc2)cc1
Mitotox		1	InChI=1S/C10H7F3O2/c11-10(12,13)9(15)6-8(14)7-4-2-1-3-5-7/h1-5H,6H2	O=C(CC(=O)C(F)(F)F)c1ccccc1
Mitotox		1	InChI=1S/C12H10O2S/c13-9-1-5-11(6-2-9)15-12-7-3-10(14)4-8-12/h1-8,13-14H	Oc1ccc(Sc2ccc(O)cc2)cc1
Mitotox		1	InChI=1S/C56H80O27/c1-20-32(78-38-18-35(51(25(6)75-38)83-55(67)68)81-36-15-31(59)50(70-10)24(5)74-36)14-29-12-28-13-30(52(71-11)49(66)44(61)21(2)57)53(48(65)42(28)47(64)41(29)43(20)60)82-39-17-33(45(62)23(4)73-39)79-37-16-34(46(63)22(3)72-37)80-40-19-56(9,69)54(26(7)76-40)77-27(8)58/h12,14,21-26,30-31,33-40,44-46,50-54,57,59-64,69H,13,15-19H2,1-11H3,(H,67,68)/t21-,22-,23-,24-,25-,26+,30+,31-,33-,…	CO[C@H](C(=O)[C@@H](O)[C@@H](C)O)[C@@H]1Cc2cc3cc(O[C@H]4C[C@@H](O[C@@H]5C[C@@H](O)[C@@H](OC)[C@@H](C)O5)[C@@H](OC(=O)O)[C@@H](C)O4)c(C)c(O)c3c(O)c2C(=O)[C@H]1O[C@H]1C[C@@H](O[C@H]2C[C@@H](O[C@H]3C[C@](C)(O)[C@@H](OC(C)=O)[C@H](C)O3)[C@H](O)[C@@H](C)O2)[C@H](O)[C@@H](C)O1
Mitotox		1	InChI=1S/C32H47F5O3S/c1-30-17-15-26-25-12-11-24(38)21-23(25)20-22(29(26)27(30)13-14-28(30)39)10-7-5-3-2-4-6-8-18-41(40)19-9-16-31(33,34)32(35,36)37/h11-12,21-22,26-29,38-39H,2-10,13-20H2,1H3/t22-,26-,27+,28+,29-,30+,41?/m1/s1	C[C@]12CC[C@@H]3c4ccc(O)cc4C[C@@H](CCCCCCCCCS(=O)CCCC(F)(F)C(F)(F)F)[C@H]3[C@@H]1CC[C@@H]2O
Mitotox		1	InChI=1S/C22H14Cl2I2N2O2/c1-11-6-15(17(10-27)12-2-4-13(23)5-3-12)18(24)9-20(11)28-22(30)16-7-14(25)8-19(26)21(16)29/h2-9,17,29H,1H3,(H,28,30)	Cc1cc(C(C#N)c2ccc(Cl)cc2)c(Cl)cc1NC(=O)c1cc(I)cc(I)c1O
Mitotox		1	InChI=1S/C27H29N3O6/c1-17-23(26(31)35-3)25(20-10-7-11-21(14-20)30(33)34)24(18(2)28-17)27(32)36-22-12-13-29(16-22)15-19-8-5-4-6-9-19/h4-11,14,22,25,28H,12-13,15-16H2,1-3H3/t22-,25-/m0/s1	COC(=O)C1=C(C)NC(C)=C(C(=O)O[C@H]2CCN(Cc3ccccc3)C2)[C@H]1c1cccc([N+](=O)[O-])c1
Mitotox		1	InChI=1S/C29H39FO7/c1-6-8-25(35)37-29(23(33)16-36-24(34)7-2)17(3)13-21-20-10-9-18-14-19(31)11-12-26(18,4)28(20,30)22(32)15-27(21,29)5/h11-12,14,17,20-22,32H,6-10,13,15-16H2,1-5H3/t17-,20-,21-,22-,26-,27-,28-,29-/m0/s1	CCCC(=O)O[C@]1(C(=O)COC(=O)CC)[C@@H](C)C[C@H]2[C@@H]3CCC4=CC(=O)C=C[C@]4(C)[C@@]3(F)[C@@H](O)C[C@@]21C
Mitotox		1	InChI=1S/C14H8Br2F3NO2/c15-8-5-10(12(21)11(16)6-8)13(22)20-9-3-1-2-7(4-9)14(17,18)19/h1-6,21H,(H,20,22)	OC(=Nc1cccc(C(F)(F)F)c1)c1cc(Br)cc(Br)c1O
Mitotox		1	InChI=1S/C13H12O2/c14-12-6-8-13(9-7-12)15-10-11-4-2-1-3-5-11/h1-9,14H,10H2	Oc1ccc(OCc2ccccc2)cc1
Mitotox		1	InChI=1S/C25H22FN3O3S/c1-2-21(17-8-4-3-5-9-17)28-25(30)20-16-19(26)13-14-22(20)29-33(31,32)23-12-6-10-18-11-7-15-27-24(18)23/h3-16,21,29H,2H2,1H3,(H,28,30)/t21-/m0/s1	CC[C@H](N=C(O)c1cc(F)ccc1NS(=O)(=O)c1cccc2cccnc12)c1ccccc1
Mitotox		1	InChI=1S/C16H12O/c1-11(17)14-9-8-13-7-6-12-4-2-3-5-15(12)16(13)10-14/h2-10H,1H3	CC(=O)c1ccc2ccc3ccccc3c2c1
Mitotox		1	InChI=1S/C10H9Cl3O2/c1-7(14)15-9(10(11,12)13)8-5-3-2-4-6-8/h2-6,9H,1H3	CC(=O)OC(c1ccccc1)C(Cl)(Cl)Cl
Mitotox		1	InChI=1S/C24H28O4/c1-5-21(17-9-13-19(14-10-17)27-23(25)7-3)22(6-2)18-11-15-20(16-12-18)28-24(26)8-4/h9-16H,5-8H2,1-4H3/b22-21+	CCC(=O)Oc1ccc(/C(CC)=C(\CC)c2ccc(OC(=O)CC)cc2)cc1
Mitotox		1	InChI=1S/C20H21NO4/c1-22-17-4-3-12-7-16-14-9-19-18(24-11-25-19)8-13(14)5-6-21(16)10-15(12)20(17)23-2/h3-4,8-9,16H,5-7,10-11H2,1-2H3	COc1ccc2c(c1OC)CN1CCc3cc4c(cc3C1C2)OCO4
Mitotox		1	InChI=1S/C9H9NO2/c1-8(10(11)12)7-9-5-3-2-4-6-9/h2-7H,1H3/b8-7+	C/C(=C\c1ccccc1)[N+](=O)[O-]
Mitotox		1	InChI=1S/C6HCl5O/c7-1-2(8)4(10)6(12)5(11)3(1)9/h12H	Oc1c(Cl)c(Cl)c(Cl)c(Cl)c1Cl
Mitotox		1	InChI=1S/C6H4N2O4/c9-7(10)5-3-1-2-4-6(5)8(11)12/h1-4H	O=[N+]([O-])c1ccccc1[N+](=O)[O-]
Mitotox		1	InChI=1S/C18H11NO2/c20-17-12-6-2-3-7-13(12)18(21)16(17)15-10-9-11-5-1-4-8-14(11)19-15/h1-10,16H	O=C1c2ccccc2C(=O)C1c1ccc2ccccc2n1
Mitotox		1	InChI=1S/C21H29NO2/c1-3-20-11-9-17-16-8-6-15(22-24)13-14(16)5-7-18(17)19(20)10-12-21(20,23)4-2/h2,13,16-19,23-24H,3,5-12H2,1H3/b22-15+/t16-,17+,18+,19-,20-,21-/m0/s1	C#C[C@]1(O)CC[C@H]2[C@@H]3CCC4=C/C(=N/O)CC[C@@H]4[C@H]3CC[C@@]21CC
Mitotox		1	InChI=1S/C23H42N/c1-4-5-6-7-8-9-10-11-12-13-14-18-21-24(2,3)22-23-19-16-15-17-20-23/h15-17,19-20H,4-14,18,21-22H2,1-3H3/q+1	CCCCCCCCCCCCCC[N+](C)(C)Cc1ccccc1
Mitotox		1	InChI=1S/C14H22O/c1-13(2,3)10-14(4,5)11-6-8-12(15)9-7-11/h6-9,15H,10H2,1-5H3	CC(C)(C)CC(C)(C)c1ccc(O)cc1
Mitotox		1	InChI=1S/C11H16O2/c1-2-3-4-5-9-6-10(12)8-11(13)7-9/h6-8,12-13H,2-5H2,1H3	CCCCCc1cc(O)cc(O)c1
Mitotox		1	InChI=1S/C14H13NO/c16-14-9-5-4-8-13(14)11-15-10-12-6-2-1-3-7-12/h1-9,11,15H,10H2/b13-11+	O=C1C=CC=C/C1=C\NCc1ccccc1
Mitotox		1	InChI=1S/C27H30Cl2O6/c1-15-11-19-18-7-6-16-12-17(30)8-9-24(16,2)26(18,29)21(31)13-25(19,3)27(15,22(32)14-28)35-23(33)20-5-4-10-34-20/h4-5,8-10,12,15,18-19,21,31H,6-7,11,13-14H2,1-3H3/t15-,18+,19+,21+,24+,25+,26+,27+/m1/s1	C[C@@H]1C[C@H]2[C@@H]3CCC4=CC(=O)C=C[C@]4(C)[C@@]3(Cl)[C@@H](O)C[C@]2(C)[C@@]1(OC(=O)c1ccco1)C(=O)CCl
Mitotox		1	InChI=1S/C20H23N3O2S/c1-13(24)21-16-9-11-17(12-10-16)22-19(26)23-18(25)14-5-7-15(8-6-14)20(2,3)4/h5-12H,1-4H3,(H,21,24)(H2,22,23,25,26)	CC(O)=Nc1ccc(N=C(S)N=C(O)c2ccc(C(C)(C)C)cc2)cc1
Mitotox		1	InChI=1S/C32H43NO4/c1-27(2)11-13-32(26(36)37-8)14-12-31(7)24(20(32)17-27)21(34)15-23-29(5)16-19(18-33)25(35)28(3,4)22(29)9-10-30(23,31)6/h15-16,20,22,24H,9-14,17H2,1-8H3/t20-,22-,24-,29-,30+,31+,32-/m0/s1	COC(=O)[C@]12CCC(C)(C)C[C@H]1[C@H]1C(=O)C=C3[C@@](C)(CC[C@H]4C(C)(C)C(=O)C(C#N)=C[C@]34C)[C@]1(C)CC2
Mitotox		1	InChI=1S/C26H29N3O2/c1-27(2)20-11-7-18(8-12-20)26(19-9-13-21(14-10-19)28(3)4)24-16-15-22(29(5)6)17-23(24)25(30)31-26/h7-17H,1-6H3	CN(C)c1ccc(C2(c3ccc(N(C)C)cc3)OC(=O)c3cc(N(C)C)ccc32)cc1
Mitotox		1	InChI=1S/C15H8Cl2FNO/c16-9-7-12(17)15-13(8-9)19-6-5-14(15)20-11-3-1-10(18)2-4-11/h1-8H	Fc1ccc(Oc2ccnc3cc(Cl)cc(Cl)c23)cc1
Mitotox		1	InChI=1S/C26H22ClF3N2O3/c1-16(2)24(32-22-12-11-18(14-21(22)27)26(28,29)30)25(33)35-23(15-31)17-7-6-10-20(13-17)34-19-8-4-3-5-9-19/h3-14,16,23-24,32H,1-2H3	CC(C)C(Nc1ccc(C(F)(F)F)cc1Cl)C(=O)OC(C#N)c1cccc(Oc2ccccc2)c1
Mitotox		1	InChI=1S/C12H14N2/c1-13-7-3-11(4-8-13)12-5-9-14(2)10-6-12/h3-10H,1-2H3/q+2	C[n+]1ccc(-c2cc[n+](C)cc2)cc1
Mitotox		1	InChI=1S/C30H44O6/c1-5-6-7-8-9-10-11-12-13-28(31)36-27(30(3,4)33)18-14-23(2)20-21-34-25-17-15-24-16-19-29(32)35-26(24)22-25/h15-17,19-20,22,27,33H,5-14,18,21H2,1-4H3/b23-20+/t27-/m1/s1	CCCCCCCCCCC(=O)O[C@H](CC/C(C)=C/COc1ccc2ccc(=O)oc2c1)C(C)(C)O
Mitotox		1	InChI=1S/C3H9NO/c4-2-1-3-5/h5H,1-4H2	NCCCO
Mitotox		1	InChI=1S/C28H46O/c1-19(2)20(3)9-10-22(5)26-15-16-27-23(8-7-17-28(26,27)6)12-13-24-18-25(29)14-11-21(24)4/h9-10,12-13,19-22,25-27,29H,7-8,11,14-18H2,1-6H3/b10-9+,23-12+,24-13+/t20-,21-,22+,25-,26+,27-,28+/m0/s1	CC(C)[C@@H](C)/C=C/[C@@H](C)[C@H]1CC[C@H]2/C(=C/C=C3\C[C@@H](O)CC[C@@H]3C)CCC[C@@]21C
Mitotox		1	InChI=1S/C9H11Cl2FN2O2S2/c1-13(2)18(15,16)14(17-9(10,11)12)8-6-4-3-5-7-8/h3-7H,1-2H3	CN(C)S(=O)(=O)N(SC(F)(Cl)Cl)c1ccccc1
Mitotox		1	InChI=1S/C16H31N2/c1-3-4-5-6-7-8-9-10-11-12-13-18-15-14-17(2)16-18/h14-16H,3-13H2,1-2H3/q+1	CCCCCCCCCCCCn1cc[n+](C)c1
Mitotox		1	InChI=1S/C11H21N5S/c1-6-12-9-14-10(13-8(4)7(2)3)16-11(15-9)17-5/h7-8H,6H2,1-5H3,(H2,12,13,14,15,16)	CCN=c1nc(SC)[nH]c(=NC(C)C(C)C)[nH]1
Mitotox		1	InChI=1S/C17H24O/c1-11(18)14-9-12(16(2,3)4)10-15-13(14)7-8-17(15,5)6/h9-10H,7-8H2,1-6H3	CC(=O)c1cc(C(C)(C)C)cc2c1CCC2(C)C
Mitotox		1	InChI=1S/C25H31F3O5S/c1-5-20(31)33-25(21(32)34-12-26)13(2)8-15-16-10-18(27)17-9-14(29)6-7-22(17,3)24(16,28)19(30)11-23(15,25)4/h6-7,9,13,15-16,18-19,30H,5,8,10-12H2,1-4H3/t13-,15+,16?,18+,19+,22+,23+,24+,25+/m1/s1	CCC(=O)O[C@]1(C(=O)SCF)[C@H](C)C[C@H]2C3C[C@H](F)C4=CC(=O)C=C[C@]4(C)[C@@]3(F)[C@@H](O)C[C@@]21C
Mitotox		1	InChI=1S/C17H25NO2/c1-3-5-6-11(4-2)10-18-16(19)14-12-7-8-13(9-12)15(14)17(18)20/h7-8,11-15H,3-6,9-10H2,1-2H3	CCCCC(CC)CN1C(=O)C2C3C=CC(C3)C2C1=O
Mitotox		1	InChI=1S/C14H16F3N3O4/c1-2-5-18(8-9-3-4-9)13-11(19(21)22)6-10(14(15,16)17)7-12(13)20(23)24/h6-7,9H,2-5,8H2,1H3	CCCN(CC1CC1)c1c([N+](=O)[O-])cc(C(F)(F)F)cc1[N+](=O)[O-]
Mitotox		1	InChI=1S/C11H14O3/c1-11(2,3)14-10(13)8-4-6-9(12)7-5-8/h4-7,12H,1-3H3	CC(C)(C)OC(=O)c1ccc(O)cc1
Mitotox		1	InChI=1S/C6H6N2O3/c7-4-1-2-6(9)5(3-4)8(10)11/h1-3,9H,7H2	Nc1ccc(O)c([N+](=O)[O-])c1
Mitotox		1	InChI=1S/C15H10O6/c16-8-3-1-7(2-4-8)15-14(20)13(19)12-10(18)5-9(17)6-11(12)21-15/h1-6,16-18,20H	O=c1c(O)c(-c2ccc(O)cc2)oc2cc(O)cc(O)c12
Mitotox		1	InChI=1S/C12H5Br5O/c13-6-1-2-11(9(16)3-6)18-12-5-8(15)7(14)4-10(12)17/h1-5H	Brc1ccc(Oc2cc(Br)c(Br)cc2Br)c(Br)c1
Mitotox		1	InChI=1S/C17H12Br2O3/c1-2-13-15(10-5-3-4-6-14(10)22-13)16(20)9-7-11(18)17(21)12(19)8-9/h3-8,21H,2H2,1H3	CCc1oc2ccccc2c1C(=O)c1cc(Br)c(O)c(Br)c1
Mitotox		1	InChI=1S/C8H8Cl2O/c1-4-3-6(11)8(10)5(2)7(4)9/h3,11H,1-2H3	Cc1cc(O)c(Cl)c(C)c1Cl
Mitotox		1	InChI=1S/C42H66O14/c1-20-37(49-6)29(43)16-35(51-20)55-39-22(3)53-36(18-31(39)45)56-38-21(2)52-34(17-30(38)44)54-25-9-11-40(4)24(14-25)7-8-27-28(40)15-32(46)41(5)26(10-12-42(27,41)48)23-13-33(47)50-19-23/h13,20-22,24-32,34-39,43-46,48H,7-12,14-19H2,1-6H3/t20-,21-,22-,24-,25+,26-,27-,28+,29+,30+,31+,32-,34+,35+,36+,37-,38-,39-,40+,41+,42+/m1/s1	CO[C@H]1[C@@H](O)C[C@H](O[C@H]2[C@@H](O)C[C@H](O[C@H]3[C@@H](O)C[C@H](O[C@H]4CC[C@]5(C)[C@H]6C[C@@H](O)[C@]7(C)[C@@H](C8=CC(=O)OC8)CC[C@]7(O)[C@@H]6CC[C@@H]5C4)O[C@@H]3C)O[C@@H]2C)O[C@@H]1C
Mitotox		1	InChI=1S/C25H29I2NO3/c1-4-7-11-22-23(18-10-8-9-12-21(18)31-22)24(29)17-15-19(26)25(20(27)16-17)30-14-13-28(5-2)6-3/h8-10,12,15-16H,4-7,11,13-14H2,1-3H3	CCCCc1oc2ccccc2c1C(=O)c1cc(I)c(OCCN(CC)CC)c(I)c1
Mitotox		1	InChI=1S/C20H25N3O/c1-19(2,3)13-20(4,5)14-10-11-18(24)17(12-14)23-21-15-8-6-7-9-16(15)22-23/h6-12,24H,13H2,1-5H3	CC(C)(C)CC(C)(C)c1ccc(O)c(-n2nc3ccccc3n2)c1
Mitotox		1	InChI=1S/C30H22O12/c1-9-5-11-7-13-17(23(33)15(11)29(37)41-9)25(35)19(27(39-3)21(13)31)20-26(36)18-14(22(32)28(20)40-4)8-12-6-10(2)42-30(38)16(12)24(18)34/h7-10,33-34H,5-6H2,1-4H3	COC1=C(C2=C(OC)C(=O)c3cc4c(c(O)c3C2=O)C(=O)OC(C)C4)C(=O)c2c(cc3c(c2O)C(=O)OC(C)C3)C1=O
Mitotox		1	InChI=1S/C60H92N12O10/c1-35(2)31-43-53(75)67-45(33-39-19-11-9-12-20-39)59(81)71-29-17-25-47(71)55(77)70-50(38(7)8)58(80)64-42(24-16-28-62)52(74)66-44(32-36(3)4)54(76)68-46(34-40-21-13-10-14-22-40)60(82)72-30-18-26-48(72)56(78)69-49(37(5)6)57(79)63-41(23-15-27-61)51(73)65-43/h9-14,19-22,35-38,41-50H,15-18,23-34,61-62H2,1-8H3,(H,63,79)(H,64,80)(H,65,73)(H,66,74)(H,67,75)(H,68,76)(H,69,78)(H,70,77)/…	CC(C)C[C@@H]1N=C(O)[C@H](CCCN)N=C(O)[C@H](C(C)C)N=C(O)[C@@H]2CCCN2C(=O)[C@@H](Cc2ccccc2)N=C(O)[C@H](CC(C)C)N=C(O)[C@H](CCCN)N=C(O)[C@H](C(C)C)N=C(O)[C@@H]2CCCN2C(=O)[C@@H](Cc2ccccc2)N=C1O
Mitotox		1	InChI=1S/C12H9NS/c1-3-7-11-9(5-1)13-10-6-2-4-8-12(10)14-11/h1-8,13H	c1ccc2c(c1)Nc1ccccc1S2
Mitotox		1	InChI=1S/C12H12N4/c13-9-6-7-12(11(14)8-9)16-15-10-4-2-1-3-5-10/h1-8H,13-14H2/b16-15+	Nc1ccc(/N=N/c2ccccc2)c(N)c1
Mitotox		1	InChI=1S/C15H15ClN2O2/c1-18(2)15(19)17-12-5-9-14(10-6-12)20-13-7-3-11(16)4-8-13/h3-10H,1-2H3,(H,17,19)	CN(C)C(=O)Nc1ccc(Oc2ccc(Cl)cc2)cc1
Mitotox		1	InChI=1S/C15H15N/c1-10-15(2,3)14-12-7-5-4-6-11(12)8-9-13(14)16-10/h4-9H,1-3H3	CC1=Nc2ccc3ccccc3c2C1(C)C
Mitotox		1	InChI=1S/C13H11NO2/c15-12-9-5-4-8-11(12)13(16)14-10-6-2-1-3-7-10/h1-9,15H,(H,14,16)	OC(=Nc1ccccc1)c1ccccc1O
Mitotox		1	InChI=1S/C18H20O2/c1-18-9-8-14-13-5-3-12(19)10-11(13)2-4-15(14)16(18)6-7-17(18)20/h3-5,10,14,16,19H,2,6-9H2,1H3/t14-,16+,18+/m1/s1	C[C@]12CC[C@H]3C(=CCc4cc(O)ccc43)[C@@H]1CCC2=O
Mitotox		1	InChI=1S/C11H14N2S2/c1-11(2,3)13-15-10-12-8-6-4-5-7-9(8)14-10/h4-7,13H,1-3H3	CC(C)(C)NSc1nc2ccccc2s1
Mitotox		1	InChI=1S/C14H11Cl3O2/c15-14(16,17)13(9-1-5-11(18)6-2-9)10-3-7-12(19)8-4-10/h1-8,13,18-19H	Oc1ccc(C(c2ccc(O)cc2)C(Cl)(Cl)Cl)cc1
Mitotox		1	InChI=1S/C14H14O2/c1-10(11-2-6-13(15)7-3-11)12-4-8-14(16)9-5-12/h2-10,15-16H,1H3	CC(c1ccc(O)cc1)c1ccc(O)cc1
Mitotox		1	InChI=1S/C15H10O/c16-15-13(11-7-3-1-4-8-11)14(15)12-9-5-2-6-10-12/h1-10H	O=c1c(-c2ccccc2)c1-c1ccccc1
Mitotox		1	InChI=1S/C17H22ClN3O/c1-16(2)8-7-14(9-13-3-5-15(18)6-4-13)17(16,22)10-21-12-19-11-20-21/h3-6,11-12,14,22H,7-10H2,1-2H3	CC1(C)CCC(Cc2ccc(Cl)cc2)C1(O)Cn1cncn1
Mitotox		1	InChI=1S/C27H44O3/c1-18-8-12-22(28)17-21(18)11-10-20-7-6-16-27(5)23(13-14-24(20)27)19(2)9-15-25(29)26(3,4)30/h10-11,19,22-25,28-30H,1,6-9,12-17H2,2-5H3/b20-10+,21-11-/t19-,22+,23-,24+,25-,27-/m1/s1	C=C1CC[C@H](O)C/C1=C/C=C1\CCC[C@@]2(C)[C@H]1CC[C@@H]2[C@H](C)CC[C@@H](O)C(C)(C)O
Mitotox		1	InChI=1S/C15H8O6/c16-9-3-1-2-7-11(9)14(19)12-8(13(7)18)4-6(15(20)21)5-10(12)17/h1-5,16-17H,(H,20,21)	O=C(O)c1cc(O)c2c(c1)C(=O)c1cccc(O)c1C2=O
Mitotox		1	InChI=1S/C7H9NO/c1-5-2-3-7(9)6(8)4-5/h2-4,9H,8H2,1H3	Cc1ccc(O)c(N)c1
Mitotox		1	InChI=1S/C26H32ClFO5/c1-5-6-22(32)33-26(21(31)14-27)15(2)11-19-18-8-7-16-12-17(29)9-10-23(16,3)25(18,28)20(30)13-24(19,26)4/h9-10,12,15,18-19H,5-8,11,13-14H2,1-4H3/t15-,18-,19-,23-,24-,25-,26-/m0/s1	CCCC(=O)O[C@]1(C(=O)CCl)[C@@H](C)C[C@H]2[C@@H]3CCC4=CC(=O)C=C[C@]4(C)[C@@]3(F)C(=O)C[C@@]21C
Mitotox		1	InChI=1S/C15H17Cl2N3O/c1-15(2,3)14(21)13(20-9-18-8-19-20)6-10-4-5-11(16)7-12(10)17/h4-9,14,21H,1-3H3/b13-6+	CC(C)(C)C(O)/C(=C\c1ccc(Cl)cc1Cl)n1cncn1
Mitotox		1	InChI=1S/C14H10N2O2/c15-9-5-6-10(16)12-11(9)13(17)7-3-1-2-4-8(7)14(12)18/h1-6H,15-16H2	Nc1ccc(N)c2c1C(=O)c1ccccc1C2=O
Mitotox		1	InChI=1S/C18H35NO/c1-2-3-4-5-6-7-8-9-10-11-12-13-14-15-16-17-18(19)20/h9-10H,2-8,11-17H2,1H3,(H2,19,20)/b10-9-	CCCCCCCC/C=C\CCCCCCCC(=N)O
Mitotox		1	InChI=1S/C12H16O3/c1-2-3-4-9-15-12(14)10-5-7-11(13)8-6-10/h5-8,13H,2-4,9H2,1H3	CCCCCOC(=O)c1ccc(O)cc1
Mitotox		1	InChI=1S/C34H36F3NO13/c1-4-5-9-21(40)49-13-20(39)33(47)11-16-24(19(12-33)51-22-10-17(27(41)14(2)50-22)38-32(46)34(35,36)37)31(45)26-25(29(16)43)28(42)15-7-6-8-18(48-3)23(15)30(26)44/h6-8,14,17,19,22,27,41,43,45,47H,4-5,9-13H2,1-3H3,(H,38,46)/t14-,17-,19-,22-,27+,33-/m0/s1	CCCCC(=O)OCC(=O)[C@]1(O)Cc2c(O)c3c(c(O)c2[C@@H](O[C@H]2C[C@H](N=C(O)C(F)(F)F)[C@H](O)[C@H](C)O2)C1)C(=O)c1c(OC)cccc1C3=O
Mitotox		1	InChI=1S/C9H8N4O2S/c10-12-9-11-8(5-16-9)6-1-3-7(4-2-6)13(14)15/h1-5H,10H2,(H,11,12)	NNc1nc(-c2ccc([N+](=O)[O-])cc2)cs1
Mitotox		1	InChI=1S/C12H27OPS3/c1-4-7-10-15-14(13,16-11-8-5-2)17-12-9-6-3/h4-12H2,1-3H3	CCCCSP(=O)(SCCCC)SCCCC
Mitotox		1	InChI=1S/C16H12N2O/c19-15-11-10-12-6-4-5-9-14(12)16(15)18-17-13-7-2-1-3-8-13/h1-11,17H/b18-16-	O=C1C=Cc2ccccc2/C1=N/Nc1ccccc1
Mitotox		1	InChI=1S/C14H10O/c15-14-9-10-5-1-2-6-11(10)12-7-3-4-8-13(12)14/h1-9,15H	Oc1cc2ccccc2c2ccccc12
Mitotox		1	InChI=1S/C17H19ClN2S/c1-19(2)10-5-11-20-14-6-3-4-7-16(14)21-17-9-8-13(18)12-15(17)20/h3-4,6-9,12H,5,10-11H2,1-2H3	CN(C)CCCN1c2ccccc2Sc2ccc(Cl)cc21
Mitotox		1	InChI=1S/C6H6N2O2/c9-7-5-1-2-6(8-10)4-3-5/h1-4,7,9H	O=Nc1ccc(NO)cc1
Mitotox		1	InChI=1S/C10H16Cl6/c1-3-6(12)10(16)8(14)4-7(13)9(15)5(2)11/h5-10H,3-4H2,1-2H3	CCC(Cl)C(Cl)C(Cl)CC(Cl)C(Cl)C(C)Cl
Mitotox		1	InChI=1S/C15H10O4/c16-10-3-1-9(2-4-10)13-8-19-14-7-11(17)5-6-12(14)15(13)18/h1-8,16-17H	O=c1c(-c2ccc(O)cc2)coc2cc(O)ccc12
Mitotox		1	InChI=1S/C13H10O5/c14-8-3-1-7(2-4-8)11(16)9-5-6-10(15)13(18)12(9)17/h1-6,14-15,17-18H	O=C(c1ccc(O)cc1)c1ccc(O)c(O)c1O
Mitotox		1	InChI=1S/C18H12/c1-2-7-15-12-18-16(11-14(15)6-1)10-9-13-5-3-4-8-17(13)18/h1-12H	c1ccc2cc3c(ccc4ccccc43)cc2c1
Mitotox		1	InChI=1S/C18H26O5/c1-12-6-5-9-14(19)8-4-2-3-7-13-10-15(20)11-16(21)17(13)18(22)23-12/h10-12,14,19-21H,2-9H2,1H3/t12-,14+/m0/s1	C[C@H]1CCC[C@H](O)CCCCCc2cc(O)cc(O)c2C(=O)O1
Mitotox		1	InChI=1S/C14H21NO3/c1-13(2,3)10-7-9(15(17)18)8-11(12(10)16)14(4,5)6/h7-8,16H,1-6H3	CC(C)(C)c1cc([N+](=O)[O-])cc(C(C)(C)C)c1O
Mitotox		1	InChI=1S/C22H28ClFO4/c1-12-8-16-15-5-4-13-9-14(25)6-7-19(13,2)21(15,24)17(26)10-20(16,3)22(12,28)18(27)11-23/h6-7,9,12,15-17,26,28H,4-5,8,10-11H2,1-3H3/t12-,15-,16-,17-,19-,20-,21-,22-/m0/s1	C[C@H]1C[C@H]2[C@@H]3CCC4=CC(=O)C=C[C@]4(C)[C@@]3(F)[C@@H](O)C[C@]2(C)[C@@]1(O)C(=O)CCl
Mitotox		1	InChI=1S/C22H26FN3O2/c23-18-7-9-20(10-8-18)28-16-4-13-25-14-11-22(12-15-25)21(27)24-17-26(22)19-5-2-1-3-6-19/h1-3,5-10H,4,11-17H2,(H,24,27)	OC1=NCN(c2ccccc2)C12CCN(CCCOc1ccc(F)cc1)CC2
Mitotox		1	InChI=1S/C11H6Br3NOS/c12-6-1-3-7(4-2-6)15-11(16)9-5-8(13)10(14)17-9/h1-5H,(H,15,16)	OC(=Nc1ccc(Br)cc1)c1cc(Br)c(Br)s1
Mitotox		1	InChI=1S/C24H26FNO4/c1-15(2)26-21-6-4-3-5-20(21)24(16-7-9-17(25)10-8-16)22(26)12-11-18(27)13-19(28)14-23(29)30/h3-12,15,18-19,27-28H,13-14H2,1-2H3,(H,29,30)/b12-11+/t18-,19-/m1/s1	CC(C)n1c(/C=C/[C@@H](O)C[C@@H](O)CC(=O)O)c(-c2ccc(F)cc2)c2ccccc21
Mitotox		1	InChI=1S/C7H9NO/c1-8-6-2-4-7(9)5-3-6/h2-5,8-9H,1H3	CNc1ccc(O)cc1
Mitotox		1	InChI=1S/C14H9Cl2F3N2O/c15-8-1-3-9(4-2-8)20-13(22)21-10-5-6-12(16)11(7-10)14(17,18)19/h1-7H,(H2,20,21,22)	OC(=Nc1ccc(Cl)c(C(F)(F)F)c1)Nc1ccc(Cl)cc1
Mitotox		1	InChI=1S/C15H10F6O2/c16-14(17,18)13(15(19,20)21,9-1-5-11(22)6-2-9)10-3-7-12(23)8-4-10/h1-8,22-23H	Oc1ccc(C(c2ccc(O)cc2)(C(F)(F)F)C(F)(F)F)cc1
Mitotox		1	InChI=1S/C23H22F7IN2O4S/c1-12-10-13(21(24,22(25,26)27)23(28,29)30)8-9-16(12)32-18(34)14-6-5-7-15(31)17(14)19(35)33-20(2,3)11-38(4,36)37/h5-10H,11H2,1-4H3,(H,32,34)(H,33,35)	Cc1cc(C(F)(C(F)(F)F)C(F)(F)F)ccc1NC(=O)c1cccc(I)c1C(O)=NC(C)(C)CS(C)(=O)=O
Mitotox		1	InChI=1S/C2I4/c3-1(4)2(5)6	IC(I)=C(I)I
Mitotox		1	InChI=1S/C20H26O3/c1-12(21)23-14-4-6-15-13(11-14)3-5-17-16(15)9-10-20(2)18(17)7-8-19(20)22/h4,6,11,16-19,22H,3,5,7-10H2,1-2H3/t16-,17-,18+,19+,20+/m1/s1	CC(=O)Oc1ccc2c(c1)CC[C@@H]1[C@@H]2CC[C@]2(C)[C@@H](O)CC[C@@H]12
Mitotox		1	InChI=1S/C14H22O/c1-5-10(3)12-8-7-9-13(14(12)15)11(4)6-2/h7-11,15H,5-6H2,1-4H3	CCC(C)c1cccc(C(C)CC)c1O
Mitotox		1	InChI=1S/C45H73NO15/c1-19-6-9-27-20(2)31-28(46(27)16-19)15-26-24-8-7-22-14-23(10-12-44(22,4)25(24)11-13-45(26,31)5)57-43-40(61-41-37(54)35(52)32(49)21(3)56-41)39(34(51)30(18-48)59-43)60-42-38(55)36(53)33(50)29(17-47)58-42/h7,19-21,23-43,47-55H,6,8-18H2,1-5H3/t19-,20+,21-,23?,24+,25-,26-,27+,28-,29+,30+,31-,32-,33+,34-,35+,36-,37+,38+,39-,40+,41+,42-,43+,44-,45-/m0/s1	C[C@H]1CC[C@@H]2[C@@H](C)[C@H]3[C@H](C[C@H]4[C@@H]5CC=C6CC(O[C@@H]7O[C@H](CO)[C@H](O)[C@H](O[C@@H]8O[C@H](CO)[C@@H](O)[C@H](O)[C@H]8O)[C@H]7O[C@H]7O[C@@H](C)[C@H](O)[C@@H](O)[C@H]7O)CC[C@]6(C)[C@H]5CC[C@@]43C)N2C1
Mitotox		1	InChI=1S/C10H8N2O2S2/c13-11-7-3-1-5-9(11)15-16-10-6-2-4-8-12(10)14/h1-8H	[O-][n+]1ccccc1SSc1cccc[n+]1[O-]
Mitotox		1	InChI=1S/C5H5NOS/c7-6-4-2-1-3-5(6)8/h1-4,8H	[O-][n+]1ccccc1S
Mitotox		1	InChI=1S/C26H20N2O2S2/c29-25(19-11-3-1-4-12-19)27-21-15-7-9-17-23(21)31-32-24-18-10-8-16-22(24)28-26(30)20-13-5-2-6-14-20/h1-18H,(H,27,29)(H,28,30)	OC(=Nc1ccccc1SSc1ccccc1N=C(O)c1ccccc1)c1ccccc1
Mitotox		1	InChI=1S/C14H7Br2NO2/c15-8-5-9(16)12(17)11-10(8)13(18)6-3-1-2-4-7(6)14(11)19/h1-5H,17H2	Nc1c(Br)cc(Br)c2c1C(=O)c1ccccc1C2=O
Mitotox		1	InChI=1S/C25H20N4O2/c1-31-19-13-11-18(12-14-19)25(30)29-24-21(15-26)23(20-9-5-6-10-22(20)28-24)27-16-17-7-3-2-4-8-17/h2-14H,16H2,1H3,(H2,27,28,29,30)	COc1ccc(C(O)=Nc2nc3ccccc3c(NCc3ccccc3)c2C#N)cc1
Mitotox		1	InChI=1S/C17H26N2O/c1-4-11-19-12-6-5-10-15(19)17(20)18-16-13(2)8-7-9-14(16)3/h7-9,15H,4-6,10-12H2,1-3H3,(H,18,20)/t15-/m0/s1	CCCN1CCCC[C@H]1C(O)=Nc1c(C)cccc1C
Mitotox		1	InChI=1S/C50H75NO14/c1-12-26(2)45-29(5)18-19-49(65-45)24-36-21-35(64-49)17-16-28(4)44(27(3)14-13-15-34-25-58-47-43(53)30(6)20-37(48(54)61-36)50(34,47)55)62-41-23-39(57-11)46(32(8)60-41)63-40-22-38(56-10)42(31(7)59-40)51-33(9)52/h13-16,18-20,26-27,29,31-32,35-47,53,55H,12,17,21-25H2,1-11H3,(H,51,52)/b14-13-,28-16-,34-15-/t26?,27-,29-,31-,32-,35+,36-,37-,38-,39-,40-,41-,42+,43+,44-,45+,46-,47+,49+,…	CCC(C)[C@H]1O[C@]2(C=C[C@@H]1C)C[C@@H]1C[C@@H](C/C=C(/C)[C@@H](O[C@H]3C[C@H](OC)[C@@H](O[C@H]4C[C@H](OC)[C@H](N=C(C)O)[C@H](C)O4)[C@H](C)O3)[C@@H](C)/C=C\C=C3\CO[C@@H]4[C@H](O)C(C)=C[C@@H](C(=O)O1)[C@]34O)O2
Mitotox		1	InChI=1S/C6H6O4S/c7-5-1-3-6(4-2-5)11(8,9)10/h1-4,7H,(H,8,9,10)	O=S(=O)(O)c1ccc(O)cc1
Mitotox		1	InChI=1S/C15H11NO2/c1-8-6-7-11-12(13(8)16)15(18)10-5-3-2-4-9(10)14(11)17/h2-7H,16H2,1H3	Cc1ccc2c(c1N)C(=O)c1ccccc1C2=O
Mitotox		1	InChI=1S/C8H5N3O3S2/c12-7(5-2-1-3-15-5)10-8-9-4-6(16-8)11(13)14/h1-4H,(H,9,10,12)	O=C(Nc1ncc([N+](=O)[O-])s1)c1cccs1
Mitotox		1	InChI=1S/C11H11ClN4O2/c1-16-6-9(17)14-10(16)15-11(18)13-8-4-2-3-7(12)5-8/h2-5H,6H2,1H3,(H2,13,14,15,17,18)	CN1CC(O)=NC1=NC(O)=Nc1cccc(Cl)c1
Mitotox		1	InChI=1S/C19H25ClN2OS/c1-18(2,3)14-9-7-13(8-10-14)12-24-15-11-21-22(19(4,5)6)17(23)16(15)20/h7-11H,12H2,1-6H3	CC(C)(C)c1ccc(CSc2cnn(C(C)(C)C)c(=O)c2Cl)cc1
Mitotox		1	InChI=1S/C9H6N2O2/c1-7-2-3-8(10-5-12)4-9(7)11-6-13/h2-4H,1H3	Cc1ccc(N=C=O)cc1N=C=O
Mitotox		1	InChI=1S/C12H10O2/c13-10-6-8-12(9-7-10)14-11-4-2-1-3-5-11/h1-9,13H	Oc1ccc(Oc2ccccc2)cc1
Mitotox		1	InChI=1S/C18H24ClN3O/c1-6-14-15(19)16(22(5)21-14)17(23)20-11-12-7-9-13(10-8-12)18(2,3)4/h7-10H,6,11H2,1-5H3,(H,20,23)	CCc1nn(C)c(C(=O)NCc2ccc(C(C)(C)C)cc2)c1Cl
Mitotox		1	InChI=1S/C20H15N3O2/c24-19-15-11-17(21-13-7-3-1-4-8-13)18(12-16(15)20(25)23-19)22-14-9-5-2-6-10-14/h1-12,21-22H,(H,23,24,25)	O=C1N=C(O)c2cc(Nc3ccccc3)c(Nc3ccccc3)cc21
Mitotox		1	InChI=1S/C18H13N3O/c22-18-13-6-2-4-8-15(13)20-17-16-12(9-10-21(17)18)11-5-1-3-7-14(11)19-16/h1-8,19H,9-10H2	O=c1c2ccccc2nc2n1CCc1c-2[nH]c2ccccc12
Mitotox		1	InChI=1S/C10H10N4OS/c1-14-7-5-3-2-4-6(7)8(9(14)15)12-13-10(11)16/h2-5H,1H3,(H3,11,13,16)	CN1C(=O)C(=NNC(=N)S)c2ccccc21
Mitotox		1	InChI=1S/C23H26FN3O2/c24-19-10-8-18(9-11-19)21(28)7-4-14-26-15-12-23(13-16-26)22(29)25-17-27(23)20-5-2-1-3-6-20/h1-3,5-6,8-11H,4,7,12-17H2,(H,25,29)	O=C(CCCN1CCC2(CC1)C(O)=NCN2c1ccccc1)c1ccc(F)cc1
Mitotox		1	InChI=1S/C14H22O/c1-13(2,3)10-8-7-9-11(12(10)15)14(4,5)6/h7-9,15H,1-6H3	CC(C)(C)c1cccc(C(C)(C)C)c1O
Mitotox		1	InChI=1S/C20H13FN4O2/c21-16-5-1-13(2-6-16)18-19(14-9-11-22-12-10-14)24-20(23-18)15-3-7-17(8-4-15)25(26)27/h1-12H,(H,23,24)	O=[N+]([O-])c1ccc(-c2nc(-c3ccncc3)c(-c3ccc(F)cc3)[nH]2)cc1
Mitotox		1	InChI=1S/C20H34O3/c1-6-7-8-9-10-11-13-20(5,22)14-12-18-16(3)19(21)15(2)17(4)23-18/h22H,6-14H2,1-5H3	CCCCCCCCC(C)(O)CCc1oc(C)c(C)c(=O)c1C
Mitotox		1	InChI=1S/C14H7ClO2/c15-11-7-3-6-10-12(11)14(17)9-5-2-1-4-8(9)13(10)16/h1-7H	O=C1c2ccccc2C(=O)c2c(Cl)cccc21
Mitotox		1	InChI=1S/C10H12O4/c1-9-5-3-4-6(13-5)10(9,2)8(12)14-7(9)11/h5-6H,3-4H2,1-2H3/t5?,6?,9-,10+	C[C@]12C(=O)OC(=O)[C@@]1(C)C1CCC2O1
Mitotox		1	InChI=1S/C10H8O2/c11-9-5-1-3-7-8(9)4-2-6-10(7)12/h1-6,11-12H	Oc1cccc2c(O)cccc12
Mitotox		1	InChI=1S/C22H22O5/c1-26-20-12-14(6-8-18(20)23)10-16-4-3-5-17(22(16)25)11-15-7-9-19(24)21(13-15)27-2/h6-13,23-24H,3-5H2,1-2H3	COc1cc(C=C2CCCC(=Cc3ccc(O)c(OC)c3)C2=O)ccc1O
Mitotox		1	InChI=1S/C17H18N6O6S/c18-17-20-14-11(19-7-22(14)16-13(26)12(25)10(5-24)29-16)15(21-17)30-6-8-1-3-9(4-2-8)23(27)28/h1-4,7,10,12-13,16,24-26H,5-6H2,(H2,18,20,21)	N=c1nc(SCc2ccc([N+](=O)[O-])cc2)c2ncn(C3OC(CO)C(O)C3O)c2[nH]1
Mitotox		1	InChI=1S/C16H11NO5/c17-8-11(5-9-1-3-12(18)14(20)6-9)16(22)10-2-4-13(19)15(21)7-10/h1-7,18-21H/b11-5+	N#C/C(=C\c1ccc(O)c(O)c1)C(=O)c1ccc(O)c(O)c1
Mitotox		1	InChI=1S/C12H8N2/c1-3-9-5-6-10-4-2-8-14-12(10)11(9)13-7-1/h1-8H	c1cnc2c(c1)ccc1cccnc12
Mitotox		1	InChI=1S/C13H16N2S2/c1-2-6-10(7-3-1)15-17-13-14-11-8-4-5-9-12(11)16-13/h4-5,8-10,15H,1-3,6-7H2	c1ccc2sc(SNC3CCCCC3)nc2c1
Mitotox		1	InChI=1S/C31H23Cl6N2O/c32-23-6-1-20(2-7-23)31(21-3-8-24(33)9-4-21)39-14-13-38(19-39)17-30(27-12-11-26(35)16-29(27)37)40-18-22-5-10-25(34)15-28(22)36/h1-16,19,30-31H,17-18H2/q+1	Clc1ccc(C(c2ccc(Cl)cc2)n2cc[n+](CC(OCc3ccc(Cl)cc3Cl)c3ccc(Cl)cc3Cl)c2)cc1
Mitotox		1	InChI=1S/C19H15ClO4/c1-11(21)10-15(12-6-8-13(20)9-7-12)17-18(22)14-4-2-3-5-16(14)24-19(17)23/h2-9,15,22H,10H2,1H3	CC(=O)CC(c1ccc(Cl)cc1)c1c(O)c2ccccc2oc1=O
Mitotox		1	InChI=1S/C12H18Br6/c13-7-1-2-8(14)10(16)5-6-12(18)11(17)4-3-9(7)15/h7-12H,1-6H2	BrC1CCC(Br)C(Br)CCC(Br)C(Br)CCC1Br
Mitotox		1	InChI=1S/C15H8O5/c16-7-1-3-9-11(5-7)19-14-10-4-2-8(17)6-12(10)20-15(18)13(9)14/h1-6,16-17H	O=c1oc2cc(O)ccc2c2oc3cc(O)ccc3c12
Mitotox		1	InChI=1S/C18H26O/c1-11-8-16-15(9-14(11)13(3)19)17(4,5)10-12(2)18(16,6)7/h8-9,12H,10H2,1-7H3	CC(=O)c1cc2c(cc1C)C(C)(C)C(C)CC2(C)C
Mitotox		1	InChI=1S/C18H22O2/c1-18-9-8-14-13-5-3-12(19)10-11(13)2-4-15(14)16(18)6-7-17(18)20/h3,5,10,14-16,19H,2,4,6-9H2,1H3/t14-,15-,16+,18+/m1/s1	C[C@]12CC[C@@H]3c4ccc(O)cc4CC[C@H]3[C@@H]1CCC2=O
Mitotox		1	InChI=1S/C21H17N2O3/c1-25-21(24)15-5-3-2-4-14(15)20-16-8-6-12(22)10-18(16)26-19-11-13(23)7-9-17(19)20/h2-11H,22-23H2,1H3/q+1	COC(=O)c1ccccc1-c1c2ccc(N)cc2[o+]c2cc(N)ccc12
Mitotox		1	InChI=1S/C18H10BrNO3/c19-14-11-7-3-4-8-12(11)20-15(18(14)23)13-16(21)9-5-1-2-6-10(9)17(13)22/h1-8,13,23H	O=C1c2ccccc2C(=O)C1c1nc2ccccc2c(Br)c1O
Mitotox		1	InChI=1S/C10H12O5/c1-2-3-15-10(14)6-4-7(11)9(13)8(12)5-6/h4-5,11-13H,2-3H2,1H3	CCCOC(=O)c1cc(O)c(O)c(O)c1
Mitotox		1	InChI=1S/C14H20O3/c1-2-3-4-5-6-11-17-14(16)12-7-9-13(15)10-8-12/h7-10,15H,2-6,11H2,1H3	CCCCCCCOC(=O)c1ccc(O)cc1
Mitotox		1	InChI=1S/C10H14O/c1-3-8(2)9-4-6-10(11)7-5-9/h4-8,11H,3H2,1-2H3	CCC(C)c1ccc(O)cc1
Mitotox		1	InChI=1S/C18H19ClN4/c1-22-8-10-23(11-9-22)18-14-4-2-3-5-15(14)20-16-7-6-13(19)12-17(16)21-18/h2-7,12,21H,8-11H2,1H3	CN1CCN(C2=c3ccccc3=Nc3ccc(Cl)cc3N2)CC1
Mitotox		1	InChI=1S/C25H54N/c1-5-8-11-14-17-20-23-26(4,24-21-18-15-12-9-6-2)25-22-19-16-13-10-7-3/h5-25H2,1-4H3/q+1	CCCCCCCC[N+](C)(CCCCCCCC)CCCCCCCC
Mitotox		1	InChI=1S/C14H15NO2/c1-9-10(2)17-11(3)13(9)14(16)15-12-7-5-4-6-8-12/h4-8H,1-3H3,(H,15,16)	Cc1oc(C)c(C(O)=Nc2ccccc2)c1C
Mitotox		1	InChI=1S/C20H28N2O5S/c1-4-26-17-7-5-6-8-18(17)27-12-11-22-15(2)13-16-9-10-19(25-3)20(14-16)28(21,23)24/h5-10,14-15,22H,4,11-13H2,1-3H3,(H2,21,23,24)/t15-/m1/s1	CCOc1ccccc1OCCN[C@H](C)Cc1ccc(OC)c(S(N)(=O)=O)c1
Mitotox		1	InChI=1S/C15H17Br2NO2/c1-2-3-4-5-6-7-14(19)20-15-12(16)8-11(10-18)9-13(15)17/h8-9H,2-7H2,1H3	CCCCCCCC(=O)Oc1c(Br)cc(C#N)cc1Br
Mitotox		1	InChI=1S/C19H26O4S/c1-5-14-21-24(20)23-18-9-7-6-8-17(18)22-16-12-10-15(11-13-16)19(2,3)4/h1,10-13,17-18H,6-9,14H2,2-4H3	C#CCOS(=O)OC1CCCCC1Oc1ccc(C(C)(C)C)cc1
Mitotox		1	InChI=1S/C16H31BrO2/c1-2-3-4-5-6-7-8-9-10-11-12-13-14-15(17)16(18)19/h15H,2-14H2,1H3,(H,18,19)	CCCCCCCCCCCCCCC(Br)C(=O)O
Mitotox		1	InChI=1S/C10H5Cl7O/c11-3-1-2(4-5(3)18-4)9(15)7(13)6(12)8(1,14)10(9,16)17/h1-5H	ClC1=C(Cl)C2(Cl)C3C4OC4C(Cl)C3C1(Cl)C2(Cl)Cl
Mitotox		1	InChI=1S/C2HF6NO4S2/c3-1(4,5)14(10,11)9-15(12,13)2(6,7)8/h9H	O=S(=O)(NS(=O)(=O)C(F)(F)F)C(F)(F)F
Mitotox		1	InChI=1S/C6H6N2O3/c7-5-2-1-4(8(10)11)3-6(5)9/h1-3,9H,7H2	Nc1ccc([N+](=O)[O-])cc1O
Mitotox		1	InChI=1S/C23H19ClF3NO3/c1-22(2)17(12-19(24)23(25,26)27)20(22)21(29)31-18(13-28)14-7-6-10-16(11-14)30-15-8-4-3-5-9-15/h3-12,17-18,20H,1-2H3/b19-12-/t17-,18-,20-/m1/s1	CC1(C)[C@H](/C=C(\Cl)C(F)(F)F)[C@@H]1C(=O)O[C@H](C#N)c1cccc(Oc2ccccc2)c1
Mitotox		1	InChI=1S/C27H40O4/c1-5-6-7-8-24(30)31-27(18(2)28)16-13-23-21-10-9-19-17-20(29)11-14-25(19,3)22(21)12-15-26(23,27)4/h17,21-23H,5-16H2,1-4H3/t21-,22+,23+,25+,26+,27+/m1/s1	CCCCCC(=O)O[C@]1(C(C)=O)CC[C@H]2[C@@H]3CCC4=CC(=O)CC[C@]4(C)[C@H]3CC[C@@]21C
Mitotox		1	InChI=1S/C7H6N2O5/c1-4-2-5(8(11)12)3-6(7(4)10)9(13)14/h2-3,10H,1H3	Cc1cc([N+](=O)[O-])cc([N+](=O)[O-])c1O
Mitotox		1	InChI=1S/C19H12O6/c20-16-10-5-1-3-7-14(10)24-18(22)12(16)9-13-17(21)11-6-2-4-8-15(11)25-19(13)23/h1-8,20-21H,9H2	O=c1oc2ccccc2c(O)c1Cc1c(O)c2ccccc2oc1=O
Mitotox		1	InChI=1S/C21H32N/c1-2-3-4-5-6-7-8-9-10-13-17-22-18-16-20-14-11-12-15-21(20)19-22/h11-12,14-16,18-19H,2-10,13,17H2,1H3/q+1	CCCCCCCCCCCC[n+]1ccc2ccccc2c1
Mitotox		1	InChI=1S/C22H19F3N4O2/c1-13-10-15-7-9-29(18(15)11-17(13)22(23,24)25)21(30)28-16-5-6-20(27-12-16)31-19-4-3-8-26-14(19)2/h3-6,8,10-12H,7,9H2,1-2H3,(H,28,30)	Cc1cc2c(cc1C(F)(F)F)N(C(O)=Nc1ccc(Oc3cccnc3C)nc1)CC2
Mitotox		1	InChI=1S/C10H9Cl7/c1-4-6(2,3)8(13)5(11)7(4,12)9(14,15)10(8,16)17/h5H,1H2,2-3H3/t5?,7-,8-/m0/s1	C=C1C(C)(C)[C@@]2(Cl)C(Cl)[C@]1(Cl)C(Cl)(Cl)C2(Cl)Cl
Mitotox		1	InChI=1S/C15H10O5/c16-6-7-4-9-13(11(18)5-7)15(20)12-8(14(9)19)2-1-3-10(12)17/h1-5,16-18H,6H2	O=C1c2cccc(O)c2C(=O)c2c(O)cc(CO)cc21
Mitotox		1	InChI=1S/C31H33N3O6S/c1-20-8-4-7-11-29(20)41(37,38)33-30(35)22-13-12-21(28(17-22)39-3)16-23-19-34(2)27-15-14-24(18-26(23)27)32-31(36)40-25-9-5-6-10-25/h4,7-8,11-15,17-19,25H,5-6,9-10,16H2,1-3H3,(H,32,36)(H,33,35)	COc1cc(C(O)=NS(=O)(=O)c2ccccc2C)ccc1Cc1cn(C)c2ccc(N=C(O)OC3CCCC3)cc12
Mitotox		1	InChI=1S/C14H12ClNO2/c1-9-11(15)6-4-8-12(9)16-13-7-3-2-5-10(13)14(17)18/h2-8,16H,1H3,(H,17,18)	Cc1c(Cl)cccc1Nc1ccccc1C(=O)O
Mitotox		1	InChI=1S/C12H6O3/c13-11-8-5-1-3-7-4-2-6-9(10(7)8)12(14)15-11/h1-6H	O=C1OC(=O)c2cccc3cccc1c23
Mitotox		1	InChI=1S/C49H76O19/c1-22-43(66-38-18-33(53)44(23(2)61-38)67-39-19-34(63-25(4)51)45(24(3)62-39)68-46-42(57)41(56)40(55)35(20-50)65-46)32(52)17-37(60-22)64-28-9-12-47(5)27(16-28)7-8-31-30(47)10-13-48(6)29(11-14-49(31,48)58)26-15-36(54)59-21-26/h15,22-24,27-35,37-46,50,52-53,55-58H,7-14,16-21H2,1-6H3/t22-,23-,24-,27-,28?,29-,30+,31-,32+,33+,34+,35-,37+,38+,39+,40-,41+,42-,43-,44-,45-,46+,47+,48-,49+…	CC(=O)O[C@H]1C[C@H](O[C@H]2[C@@H](O)C[C@H](O[C@H]3[C@@H](O)C[C@H](OC4CC[C@]5(C)[C@H]6CC[C@]7(C)[C@@H](C8=CC(=O)OC8)CC[C@]7(O)[C@@H]6CC[C@@H]5C4)O[C@@H]3C)O[C@@H]2C)O[C@H](C)[C@H]1O[C@@H]1O[C@H](CO)[C@@H](O)[C@H](O)[C@H]1O
Mitotox		1	InChI=1S/C21H21N5O6/c1-15(27)31-11-9-25(10-12-32-16(2)28)19-5-3-18(4-6-19)23-24-21-8-7-20(26(29)30)13-17(21)14-22/h3-8,13H,9-12H2,1-2H3	CC(=O)OCCN(CCOC(C)=O)c1ccc(N=Nc2ccc([N+](=O)[O-])cc2C#N)cc1
Mitotox		1	InChI=1S/C6H4Cl2O2/c7-3-1-4(8)6(10)2-5(3)9/h1-2,9-10H	Oc1cc(O)c(Cl)cc1Cl
Mitotox		1	InChI=1S/C12H10ClN3O/c13-11-8-10(6-7-14-11)16-12(17)15-9-4-2-1-3-5-9/h1-8H,(H2,14,15,16,17)	OC(=Nc1ccccc1)Nc1ccnc(Cl)c1
Mitotox		1	InChI=1S/C10H7Cl2NO/c1-5-2-3-6-7(11)4-8(12)10(14)9(6)13-5/h2-4,14H,1H3	Cc1ccc2c(Cl)cc(Cl)c(O)c2n1
Mitotox		1	InChI=1S/C25H36O2/c1-9-16-11-18(22(26)20(13-16)24(3,4)5)15-19-12-17(10-2)14-21(23(19)27)25(6,7)8/h11-14,26-27H,9-10,15H2,1-8H3	CCc1cc(Cc2cc(CC)cc(C(C)(C)C)c2O)c(O)c(C(C)(C)C)c1
Mitotox		1	InChI=1S/C7H5N3O2S/c8-7-9-5-2-1-4(10(11)12)3-6(5)13-7/h1-3H,(H2,8,9)	N=c1[nH]c2ccc([N+](=O)[O-])cc2s1
Mitotox		1	InChI=1S/C12H8Cl2O2S/c13-9-1-5-11(6-2-9)17(15,16)12-7-3-10(14)4-8-12/h1-8H	O=S(=O)(c1ccc(Cl)cc1)c1ccc(Cl)cc1
Mitotox		1	InChI=1S/C13H10O3/c14-11-7-3-1-5-9(11)13(16)10-6-2-4-8-12(10)15/h1-8,14-15H	O=C(c1ccccc1O)c1ccccc1O
Mitotox		1	InChI=1S/C17H13NO2/c18-16-8-4-3-7-15(16)17(19)20-14-10-9-12-5-1-2-6-13(12)11-14/h1-11H,18H2	Nc1ccccc1C(=O)Oc1ccc2ccccc2c1
Mitotox		1	InChI=1S/C22H22O8/c1-25-16-4-10(5-17(26-2)21(16)27-3)18-11-6-14-15(30-9-29-14)7-12(11)20(23)13-8-28-22(24)19(13)18/h4-7,13,18-20,23H,8-9H2,1-3H3/t13-,18+,19-,20-/m0/s1	COc1cc([C@@H]2c3cc4c(cc3[C@H](O)[C@H]3COC(=O)[C@H]23)OCO4)cc(OC)c1OC
Mitotox		1	InChI=1S/C18H14/c1-3-8-15(9-4-1)17-12-7-13-18(14-17)16-10-5-2-6-11-16/h1-14H	c1ccc(-c2cccc(-c3ccccc3)c2)cc1
Mitotox		1	InChI=1S/C15H14O4/c1-18-12-6-7-13(14(9-12)19-2)15(17)10-4-3-5-11(16)8-10/h3-9,16H,1-2H3	COc1ccc(C(=O)c2cccc(O)c2)c(OC)c1
Mitotox		1	InChI=1S/C27H44O3/c1-18(8-6-14-26(3,4)30)23-12-13-24-20(9-7-15-27(23,24)5)10-11-21-16-22(28)17-25(29)19(21)2/h10-11,18,22-25,28-30H,2,6-9,12-17H2,1,3-5H3/b20-10+,21-11-/t18-,22-,23-,24+,25+,27-/m1/s1	C=C1/C(=C\C=C2/CCC[C@@]3(C)[C@H]2CC[C@@H]3[C@H](C)CCCC(C)(C)O)C[C@@H](O)C[C@@H]1O
Mitotox		1	InChI=1S/C14H12N2O4/c1-20-13-8-7-10(9-12(13)16(18)19)14(17)15-11-5-3-2-4-6-11/h2-9H,1H3,(H,15,17)	COc1ccc(C(O)=Nc2ccccc2)cc1[N+](=O)[O-]
Mitotox		1	InChI=1S/C17H38N/c1-5-6-7-8-9-10-11-12-13-14-15-16-17-18(2,3)4/h5-17H2,1-4H3/q+1	CCCCCCCCCCCCCC[N+](C)(C)C
Mitotox		1	InChI=1S/C8H8N2OS/c1-11-5-3-2-4-6-7(5)10-8(9)12-6/h2-4H,1H3,(H2,9,10)	COc1cccc2sc(=N)[nH]c12
Mitotox		1	InChI=1S/C20H19N3/c1-13-12-16(6-11-19(13)23)20(14-2-7-17(21)8-3-14)15-4-9-18(22)10-5-15/h2-12,23H,21-22H2,1H3	CC1=CC(=C(c2ccc(N)cc2)c2ccc(N)cc2)C=CC1=N
Mitotox		1	InChI=1S/C27H38O6/c1-5-6-7-8-9-10-25(28)33-24(27(3,4)30)15-11-20(2)17-18-31-22-14-12-21-13-16-26(29)32-23(21)19-22/h12-14,16-17,19,24,30H,5-11,15,18H2,1-4H3/b20-17+/t24-/m1/s1	CCCCCCCC(=O)O[C@H](CC/C(C)=C/COc1ccc2ccc(=O)oc2c1)C(C)(C)O
Mitotox		1	InChI=1S/C14H8O4/c15-9-5-6-10(16)12-11(9)13(17)7-3-1-2-4-8(7)14(12)18/h1-6,15-16H	O=C1c2ccccc2C(=O)c2c(O)ccc(O)c21
Mitotox		1	InChI=1S/C20H12/c1-2-6-15-12-19-17-10-4-8-13-7-3-9-16(20(13)17)18(19)11-14(15)5-1/h1-12H	c1ccc2cc3c(cc2c1)-c1cccc2cccc-3c12
Mitotox		1	InChI=1S/C28H27NO4S/c30-21-8-4-20(5-9-21)28-26(24-13-10-22(31)18-25(24)34-28)27(32)19-6-11-23(12-7-19)33-17-16-29-14-2-1-3-15-29/h4-13,18,30-31H,1-3,14-17H2	O=C(c1ccc(OCCN2CCCCC2)cc1)c1c(-c2ccc(O)cc2)sc2cc(O)ccc12
Mitotox		1	InChI=1S/C8H11N3O3/c9-6-1-2-7(10-3-4-12)8(5-6)11(13)14/h1-2,5,10,12H,3-4,9H2	Nc1ccc(NCCO)c([N+](=O)[O-])c1
Mitotox		1	InChI=1S/C42H57N3O6/c1-22-16-31(40(7,8)9)34(46)25(4)28(22)19-43-37(49)44(20-29-23(2)17-32(41(10,11)12)35(47)26(29)5)39(51)45(38(43)50)21-30-24(3)18-33(42(13,14)15)36(48)27(30)6/h16-18,46-48H,19-21H2,1-15H3	Cc1cc(C(C)(C)C)c(O)c(C)c1Cn1c(=O)n(Cc2c(C)cc(C(C)(C)C)c(O)c2C)c(=O)n(Cc2c(C)cc(C(C)(C)C)c(O)c2C)c1=O
Mitotox		1	InChI=1S/C2H6FP/c3-1-2-4/h1-2,4H2	FCCP
Mitotox		1	InChI=1S/C26H25ClN2O3/c1-16-6-3-4-7-20(16)25(31)28-19-10-11-21(17(2)14-19)26(32)29-13-5-8-24(30)22-15-18(27)9-12-23(22)29/h3-4,6-7,9-12,14-15,24,30H,5,8,13H2,1-2H3,(H,28,31)	Cc1ccccc1C(=O)Nc1ccc(C(=O)N2CCCC(O)c3cc(Cl)ccc32)c(C)c1
Mitotox		1	InChI=1S/C18H15O4P/c19-23(20-16-10-4-1-5-11-16,21-17-12-6-2-7-13-17)22-18-14-8-3-9-15-18/h1-15H	O=P(Oc1ccccc1)(Oc1ccccc1)Oc1ccccc1
Mitotox		1	InChI=1S/C24H27NO5S/c1-13-14(2)21-18(15(3)20(13)26)9-10-24(4,30-21)12-29-17-7-5-16(6-8-17)11-19-22(27)25-23(28)31-19/h5-8,19,26H,9-12H2,1-4H3,(H,25,27,28)	Cc1c(C)c2c(c(C)c1O)CCC(C)(COc1ccc(CC3SC(=O)N=C3O)cc1)O2
Mitotox		1	InChI=1S/C18H19N3O3S/c1-21(16-4-2-3-9-19-16)10-11-24-14-7-5-13(6-8-14)12-15-17(22)20-18(23)25-15/h2-9,15H,10-12H2,1H3,(H,20,22,23)	CN(CCOc1ccc(CC2SC(=O)N=C2O)cc1)c1ccccn1
Mitotox		1	InChI=1S/C12H8Br2O/c13-9-1-5-11(6-2-9)15-12-7-3-10(14)4-8-12/h1-8H	Brc1ccc(Oc2ccc(Br)cc2)cc1
Mitotox		1	InChI=1S/C5H5NOS/c7-6-4-2-1-3-5(6)8/h1-4,7H	On1ccccc1=S
Mitotox		1	InChI=1S/C13H12N2O/c16-13(14-11-7-3-1-4-8-11)15-12-9-5-2-6-10-12/h1-10H,(H2,14,15,16)	OC(=Nc1ccccc1)Nc1ccccc1
Mitotox		1	InChI=1S/C14H13N3O5S/c1-10(18)15-11-4-8-14(9-5-11)23(21,22)16-12-2-6-13(7-3-12)17(19)20/h2-9,16H,1H3,(H,15,18)	CC(O)=Nc1ccc(S(=O)(=O)Nc2ccc([N+](=O)[O-])cc2)cc1
Mitotox		1	InChI=1S/C20H18NO4/c1-22-17-4-3-12-7-16-14-9-19-18(24-11-25-19)8-13(14)5-6-21(16)10-15(12)20(17)23-2/h3-4,7-10H,5-6,11H2,1-2H3/q+1	COc1ccc2cc3[n+](cc2c1OC)CCc1cc2c(cc1-3)OCO2
Mitotox		1	InChI=1S/C60H88N2O19/c1-36-18-16-14-12-10-8-6-7-9-11-13-15-17-19-48(79-59-56(74)54(61)55(73)38(3)78-59)33-51-53(58(75)77-5)50(71)35-60(76,81-51)34-47(69)30-45(67)28-43(65)26-42(64)27-44(66)29-46(68)32-52(72)80-57(36)37(2)20-25-41(63)31-49(70)39-21-23-40(62-4)24-22-39/h6-19,21-24,36-38,41-43,45-48,50-51,53-57,59,62-65,67-69,71,73-74,76H,20,25-35,61H2,1-5H3/b7-6-,10-8-,11-9-,14-12-,15-13-,18-16-,19…	CNc1ccc(C(=O)CC(O)CCC(C)C2OC(=O)CC(O)CC(=O)CC(O)CC(O)CC(O)CC(O)CC3(O)CC(O)C(C(=O)OC)C(CC(O[C@@H]4O[C@H](C)[C@@H](O)[C@H](N)[C@@H]4O)/C=C\C=C/C=C\C=C/C=C\C=C/C=C\C2C)O3)cc1
Mitotox		1	InChI=1S/C26H56P/c1-5-9-13-14-15-16-17-18-19-20-21-22-26-27(23-10-6-2,24-11-7-3)25-12-8-4/h5-26H2,1-4H3/q+1	CCCCCCCCCCCCCC[P+](CCCC)(CCCC)CCCC
Mitotox		1	InChI=1S/C20H15ClN4/c21-15-5-7-16(8-6-15)23-20-18-4-2-1-3-17(18)19(24-25-20)13-14-9-11-22-12-10-14/h1-12H,13H2,(H,23,25)	Clc1ccc(Nc2nnc(Cc3ccncc3)c3ccccc23)cc1
Mitotox		1	InChI=1S/C14H11N/c15-14-6-5-12-7-10-3-1-2-4-11(10)8-13(12)9-14/h1-9H,15H2	Nc1ccc2cc3ccccc3cc2c1
Mitotox		1	InChI=1S/C12H9N3O5/c16-9-3-1-8(2-4-9)12(17)14-13-7-10-5-6-11(20-10)15(18)19/h1-7,16H,(H,14,17)	O=[N+]([O-])c1ccc(C=NN=C(O)c2ccc(O)cc2)o1
Mitotox		1	InChI=1S/C30H22ClF3N2O2/c1-18-7-12-26-23(13-18)28(20-8-10-21(31)11-9-20)27(38-26)17-36(16-19-5-3-2-4-6-19)30(37)35-29-24(33)14-22(32)15-25(29)34/h2-15H,16-17H2,1H3,(H,35,37)	Cc1ccc2oc(CN(Cc3ccccc3)C(O)=Nc3c(F)cc(F)cc3F)c(-c3ccc(Cl)cc3)c2c1
Mitotox		1	InChI=1S/C14H6N2O8/c17-7-3-1-5(15(21)22)9-11(7)14(20)12-8(18)4-2-6(16(23)24)10(12)13(9)19/h1-4,17-18H	O=C1c2c(O)ccc([N+](=O)[O-])c2C(=O)c2c([N+](=O)[O-])ccc(O)c21
Mitotox		1	InChI=1S/C25H18F3NO6S/c1-2-14-11-15(12-19-23(14)35-13-34-19)21-16-7-3-6-10-20(16)36(32,33)29(22(21)24(30)31)18-9-5-4-8-17(18)25(26,27)28/h3-12H,2,13H2,1H3,(H,30,31)	CCc1cc(C2=C(C(=O)O)N(c3ccccc3C(F)(F)F)S(=O)(=O)c3ccccc32)cc2c1OCO2
Mitotox		1	InChI=1S/C17H20O2/c1-11-9-13(5-7-15(11)18)17(3,4)14-6-8-16(19)12(2)10-14/h5-10,18-19H,1-4H3	Cc1cc(C(C)(C)c2ccc(O)c(C)c2)ccc1O
Mitotox		1	InChI=1S/C13H16O/c1-11(2)8-9-13(10-14)12-6-4-3-5-7-12/h3-7,9-11H,8H2,1-2H3	CC(C)CC=C(C=O)c1ccccc1
Mitotox		1	InChI=1S/C14H10O3/c15-10-5-1-3-8-7-9-4-2-6-11(16)13(9)14(17)12(8)10/h1-7,15-17H	Oc1cccc2cc3cccc(O)c3c(O)c12
Mitotox		1	InChI=1S/C9H14O/c1-2-3-4-6-9-7-5-8-10-9/h5,7-8H,2-4,6H2,1H3	CCCCCc1ccco1
Mitotox		1	InChI=1S/C21H20O8/c1-25-15-3-9(4-16(26-2)20(15)23)17-10-5-13-14(29-8-28-13)6-11(10)19(22)12-7-27-21(24)18(12)17/h3-6,12,17-19,22-23H,7-8H2,1-2H3/t12-,17+,18-,19+/m0/s1	COc1cc([C@@H]2c3cc4c(cc3[C@@H](O)[C@H]3COC(=O)[C@H]23)OCO4)cc(OC)c1O
Mitotox		1	InChI=1S/C18H16N5S/c1-13-14(2)24-18(19-13)23-21-17(15-9-5-3-6-10-15)20-22(23)16-11-7-4-8-12-16/h3-12H,1-2H3/q+1	Cc1nc(-[n+]2nc(-c3ccccc3)nn2-c2ccccc2)sc1C
Mitotox		1	InChI=1S/C13H13ClN4O2S/c1-9-4-6-10(7-5-9)12-13(14)16-11(8-15)18(12)21(19,20)17(2)3/h4-7H,1-3H3	Cc1ccc(-c2c(Cl)nc(C#N)n2S(=O)(=O)N(C)C)cc1
Mitotox		1	InChI=1S/C14H24N2/c1-5-11(3)15-13-7-9-14(10-8-13)16-12(4)6-2/h7-12,15-16H,5-6H2,1-4H3	CCC(C)Nc1ccc(NC(C)CC)cc1
Mitotox		1	InChI=1S/C22H40NO/c1-4-5-6-7-8-9-10-11-12-16-19-23(2,3)20-21-24-22-17-14-13-15-18-22/h13-15,17-18H,4-12,16,19-21H2,1-3H3/q+1	CCCCCCCCCCCC[N+](C)(C)CCOc1ccccc1
Mitotox		1	InChI=1S/C37H53NO8/c1-21(2)14-25(6)33-26(7)31(38-42-8)19-36(46-33)18-29-17-28(45-36)13-12-23(4)15-22(3)10-9-11-27-20-43-34-32(39)24(5)16-30(35(40)44-29)37(27,34)41/h9-12,14,16,21-22,26,28-30,32-34,39,41H,13,15,17-20H2,1-8H3/b10-9-,23-12-,25-14+,27-11-,38-31-/t22-,26-,28+,29-,30-,32+,33+,34+,36-,37+/m0/s1	CO/N=C1/C[C@]2(C[C@@H]3C[C@@H](C/C=C(/C)C[C@@H](C)/C=C\C=C4\CO[C@@H]5[C@H](O)C(C)=C[C@@H](C(=O)O3)[C@]45O)O2)O[C@H](/C(C)=C/C(C)C)[C@H]1C
Mitotox		1	InChI=1S/C18H23NO3S/c1-18(9-3-2-4-10-18)12-22-14-7-5-13(6-8-14)11-15-16(20)19-17(21)23-15/h5-8,15H,2-4,9-12H2,1H3,(H,19,20,21)	CC1(COc2ccc(CC3SC(=O)N=C3O)cc2)CCCCC1
Mitotox		1	InChI=1S/C17H12N2O4/c20-16-9-12-5-2-1-4-11(12)8-15(16)17(21)18-13-6-3-7-14(10-13)19(22)23/h1-10,20H,(H,18,21)	O=[N+]([O-])c1cccc(N=C(O)c2cc3ccccc3cc2O)c1
Mitotox		1	InChI=1S/C15H26O/c1-6-15(5,16)12-8-11-14(4)10-7-9-13(2)3/h6,9,11,16H,1,7-8,10,12H2,2-5H3/b14-11+	C=CC(C)(O)CC/C=C(\C)CCC=C(C)C
Mitotox		1	InChI=1S/C14H13N3O4S2/c1-8-7-15-14(22-8)16-13(19)11-12(18)9-5-3-4-6-10(9)23(20,21)17(11)2/h3-7,11H,1-2H3,(H,15,16,19)	Cc1cnc(N=C(O)C2C(=O)c3ccccc3S(=O)(=O)N2C)s1
Mitotox		1	InChI=1S/C6H5ClN2O3/c7-3-1-4(8)6(10)2-5(3)9(11)12/h1-2,10H,8H2	Nc1cc(Cl)c([N+](=O)[O-])cc1O
Mitotox		1	InChI=1S/C26H29N3O6/c1-17-22(25(30)34-4)24(20-11-8-12-21(15-20)29(32)33)23(18(2)27-17)26(31)35-14-13-28(3)16-19-9-6-5-7-10-19/h5-12,15,24,27H,13-14,16H2,1-4H3	COC(=O)C1=C(C)NC(C)=C(C(=O)OCCN(C)Cc2ccccc2)C1c1cccc([N+](=O)[O-])c1
Mitotox		1	InChI=1S/C14H13NO2/c15-14(16)17-13-8-6-12(7-9-13)10-11-4-2-1-3-5-11/h1-9H,10H2,(H2,15,16)	N=C(O)Oc1ccc(Cc2ccccc2)cc1
Mitotox		1	InChI=1S/C24H26O/c1-23(2,18-11-7-5-8-12-18)20-15-16-22(25)21(17-20)24(3,4)19-13-9-6-10-14-19/h5-17,25H,1-4H3	CC(C)(c1ccccc1)c1ccc(O)c(C(C)(C)c2ccccc2)c1
Mitotox		1	InChI=1S/C8H11N3O3S/c1-11(2)8-5-3-7(4-6-8)9-10-15(12,13)14/h3-6H,1-2H3,(H,12,13,14)/b10-9+	CN(C)c1ccc(/N=N/S(=O)(=O)O)cc1
Mitotox		1	InChI=1S/C36H41N3O6/c1-24-31(34(40)44-6)33(28-18-13-19-29(22-28)39(42)43)32(25(2)37-24)35(41)45-36(3,4)23-38(5)21-20-30(26-14-9-7-10-15-26)27-16-11-8-12-17-27/h7-19,22,30,33,37H,20-21,23H2,1-6H3	COC(=O)C1=C(C)NC(C)=C(C(=O)OC(C)(C)CN(C)CCC(c2ccccc2)c2ccccc2)C1c1cccc([N+](=O)[O-])c1
Mitotox		1	InChI=1S/C27H50N/c1-4-5-6-7-8-9-10-11-12-13-14-15-16-17-18-22-25-28(2,3)26-27-23-20-19-21-24-27/h19-21,23-24H,4-18,22,25-26H2,1-3H3/q+1	CCCCCCCCCCCCCCCCCC[N+](C)(C)Cc1ccccc1
Mitotox		1	InChI=1S/C16H24O/c1-5-6-9-14(17)10-11-15-13(2)8-7-12-16(15,3)4/h5,8,10-11,15H,1,6-7,9,12H2,2-4H3/b11-10+	C=CCCC(=O)/C=C/C1C(C)=CCCC1(C)C
Mitotox		1	InChI=1S/C13H15NO3/c1-4-17-13(16)12-8(2)14(3)11-6-5-9(15)7-10(11)12/h5-7,15H,4H2,1-3H3	CCOC(=O)c1c(C)n(C)c2ccc(O)cc12
Mitotox		1	InChI=1S/C16H28O/c1-14(2)8-5-9-15(3)12(14)6-10-16(4)13(15)7-11-17-16/h12-13H,5-11H2,1-4H3/t12-,13+,15-,16+/m0/s1	CC1(C)CCC[C@@]2(C)[C@H]1CC[C@@]1(C)OCC[C@H]21
Mitotox		1	InChI=1S/C20H28O/c1-3-20(21)13-11-18-17-9-8-14-6-4-5-7-15(14)16(17)10-12-19(18,20)2/h1,6,15-18,21H,4-5,7-13H2,2H3/t15-,16+,17+,18-,19-,20+/m0/s1	C#C[C@@]1(O)CC[C@H]2[C@@H]3CCC4=CCCC[C@@H]4[C@H]3CC[C@@]21C
Mitotox		1	InChI=1S/C14H13ClN2O3S/c1-10-2-8-13(9-3-10)21(19,20)17-14(18)16-12-6-4-11(15)5-7-12/h2-9H,1H3,(H2,16,17,18)	Cc1ccc(S(=O)(=O)N=C(O)Nc2ccc(Cl)cc2)cc1
Mitotox		1	InChI=1S/C27H30O6/c1-19(2)13-15-31-22-8-5-21(6-9-22)7-12-25(28)24-11-10-23(32-16-14-20(3)4)17-26(24)33-18-27(29)30/h5-14,17H,15-16,18H2,1-4H3,(H,29,30)/b12-7+	CC(C)=CCOc1ccc(/C=C/C(=O)c2ccc(OCC=C(C)C)cc2OCC(=O)O)cc1
Mitotox		1	InChI=1S/C17H14ClF2IN2O2/c18-12-7-10(21)3-6-14(12)22-16-11(4-5-13(19)15(16)20)17(24)23-25-8-9-1-2-9/h3-7,9,22H,1-2,8H2,(H,23,24)	OC(=NOCC1CC1)c1ccc(F)c(F)c1Nc1ccc(I)cc1Cl
Mitotox		1	InChI=1S/C6H8N2/c7-5-3-1-2-4-6(5)8/h1-4H,7-8H2	Nc1ccccc1N
Mitotox		1	InChI=1S/C20H10Cl2F5N3O3/c21-11-5-4-10(29-19(32)30-17(31)16-13(23)2-1-3-14(16)24)7-15(11)33-18-12(22)6-9(8-28-18)20(25,26)27/h1-8H,(H2,29,30,31,32)	OC(=Nc1ccc(Cl)c(Oc2ncc(C(F)(F)F)cc2Cl)c1)N=C(O)c1c(F)cccc1F
Mitotox		1	InChI=1S/C12H16O4S2/c1-7(2)15-10(13)9(11(14)16-8(3)4)12-17-5-6-18-12/h5-8H,1-4H3	CC(C)OC(=O)C(C(=O)OC(C)C)=C1SC=CS1
Mitotox		1	InChI=1S/C11H11F3N2O4/c1-10(2,18)9(17)15-6-3-4-8(16(19)20)7(5-6)11(12,13)14/h3-5,18H,1-2H3,(H,15,17)	CC(C)(O)C(O)=Nc1ccc([N+](=O)[O-])c(C(F)(F)F)c1
Mitotox		1	InChI=1S/C14H8O3/c15-8-5-6-11-12(7-8)14(17)10-4-2-1-3-9(10)13(11)16/h1-7,15H	O=C1c2ccccc2C(=O)c2cc(O)ccc21
Mitotox		1	InChI=1S/C16H23N/c1-3-9-15(10-4-1)16(11-5-2-6-12-16)17-13-7-8-14-17/h1,3-4,9-10H,2,5-8,11-14H2	c1ccc(C2(N3CCCC3)CCCCC2)cc1
Mitotox		1	InChI=1S/C19H17Cl2NO3/c1-10-16(19(2,3)24)11-6-4-9-14(17(11)25-10)22-18(23)15-12(20)7-5-8-13(15)21/h4-9,24H,1-3H3,(H,22,23)	Cc1oc2c(N=C(O)c3c(Cl)cccc3Cl)cccc2c1C(C)(C)O
Mitotox		1	InChI=1S/C12H9N3O5S/c1-7(16)20-9-5-3-2-4-8(9)11(17)14-12-13-6-10(21-12)15(18)19/h2-6H,1H3,(H,13,14,17)	CC(=O)Oc1ccccc1C(O)=Nc1ncc([N+](=O)[O-])s1
Mitotox		1	InChI=1S/C6H3Cl3O/c7-4-1-3(10)2-5(8)6(4)9/h1-2,10H	Oc1cc(Cl)c(Cl)c(Cl)c1
Mitotox		1	InChI=1S/C26H23F2NO4/c1-17(2)24(18-11-13-21(14-12-18)32-26(27)28)25(30)33-23(16-29)19-7-6-10-22(15-19)31-20-8-4-3-5-9-20/h3-15,17,23-24,26H,1-2H3/t23?,24-/m0/s1	CC(C)[C@H](C(=O)OC(C#N)c1cccc(Oc2ccccc2)c1)c1ccc(OC(F)F)cc1
Mitotox		1	InChI=1S/C14H16N4O/c1-2-19-12-6-4-11(5-7-12)17-18-14-8-3-10(15)9-13(14)16/h3-9H,2,15-16H2,1H3	CCOc1ccc(N=Nc2ccc(N)cc2N)cc1
Mitotox		1	InChI=1S/C37H54O6/c1-5-6-7-8-9-10-11-12-13-14-15-16-17-18-19-20-35(38)43-34(37(3,4)40)25-21-30(2)27-28-41-32-24-22-31-23-26-36(39)42-33(31)29-32/h9-10,12-13,22-24,26-27,29,34,40H,5-8,11,14-21,25,28H2,1-4H3/b10-9-,13-12-,30-27+/t34-/m1/s1	CCCCC/C=C\C/C=C\CCCCCCCC(=O)O[C@H](CC/C(C)=C/COc1ccc2ccc(=O)oc2c1)C(C)(C)O
Mitotox		1	InChI=1S/C23H23N2S2/c1-3-24-18-12-8-10-14-20(18)26-22(24)16-6-5-7-17-23-25(4-2)19-13-9-11-15-21(19)27-23/h5-17H,3-4H2,1-2H3/q+1	CCN1C(=CC=CC=Cc2sc3ccccc3[n+]2CC)Sc2ccccc21
Mitotox		1	InChI=1S/C15H9NO4/c1-8-6-7-11-12(13(8)16(19)20)15(18)10-5-3-2-4-9(10)14(11)17/h2-7H,1H3	Cc1ccc2c(c1[N+](=O)[O-])C(=O)c1ccccc1C2=O
Mitotox		1	InChI=1S/C20H28N2/c1-3-4-5-7-10-17(2)21-19-13-15-20(16-14-19)22-18-11-8-6-9-12-18/h6,8-9,11-17,21-22H,3-5,7,10H2,1-2H3	CCCCCCC(C)Nc1ccc(Nc2ccccc2)cc1
Mitotox		1	InChI=1S/C10H6N2O2/c11-5-8(6-12)3-7-1-2-9(13)10(14)4-7/h1-4,13-14H	N#CC(C#N)=Cc1ccc(O)c(O)c1
Mitotox		1	InChI=1S/C14H16N2O2/c1-17-13-7-9(3-5-11(13)15)10-4-6-12(16)14(8-10)18-2/h3-8H,15-16H2,1-2H3	COc1cc(-c2ccc(N)c(OC)c2)ccc1N
Mitotox		1	InChI=1S/C15H12O2/c16-14(12-7-3-1-4-8-12)11-15(17)13-9-5-2-6-10-13/h1-10H,11H2	O=C(CC(=O)c1ccccc1)c1ccccc1
Mitotox		1	InChI=1S/C19H42N/c1-5-6-7-8-9-10-11-12-13-14-15-16-17-18-19-20(2,3)4/h5-19H2,1-4H3/q+1	CCCCCCCCCCCCCCCC[N+](C)(C)C
Mitotox		1	InChI=1S/C25H22ClNO3/c1-17(2)24(18-11-13-20(26)14-12-18)25(28)30-23(16-27)19-7-6-10-22(15-19)29-21-8-4-3-5-9-21/h3-15,17,23-24H,1-2H3	CC(C)C(C(=O)OC(C#N)c1cccc(Oc2ccccc2)c1)c1ccc(Cl)cc1
Mitotox		1	InChI=1S/C7H10N2/c1-5-6(8)3-2-4-7(5)9/h2-4H,8-9H2,1H3	Cc1c(N)cccc1N
Mitotox		1	InChI=1S/C8H6N4O5/c13-6-4-11(8(14)10-6)9-3-5-1-2-7(17-5)12(15)16/h1-3H,4H2,(H,10,13,14)	O=C1N=C(O)CN1N=Cc1ccc([N+](=O)[O-])o1
Mitotox		1	InChI=1S/C28H29ClN4S/c1-17(2)15-21-11-9-20(10-12-21)13-14-22-16-24-26(23-7-5-6-8-25(23)29)30-18(3)27-32-31-19(4)33(27)28(24)34-22/h5-12,16-18H,13-15H2,1-4H3	Cc1nnc2n1-c1sc(CCc3ccc(CC(C)C)cc3)cc1C(c1ccccc1Cl)=NC2C
Mitotox		1	InChI=1S/C8H9NO3/c1-2-12-8-5-3-7(4-6-8)9(10)11/h3-6H,2H2,1H3	CCOc1ccc([N+](=O)[O-])cc1
Mitotox		1	InChI=1S/C11H16O/c1-3-6-9(2)10-7-4-5-8-11(10)12/h4-5,7-9,12H,3,6H2,1-2H3	CCCC(C)c1ccccc1O
Mitotox		1	InChI=1S/C22H30O/c1-4-21-14-15(3)20-17-9-7-6-8-16(17)10-11-18(20)19(21)12-13-22(21,23)5-2/h2,8,17-20,23H,3-4,6-7,9-14H2,1H3/t17-,18-,19-,20+,21-,22-/m0/s1	C#C[C@]1(O)CC[C@H]2[C@@H]3CCC4=CCCC[C@@H]4[C@H]3C(=C)C[C@@]21CC
Mitotox		1	InChI=1S/C19H30O5/c1-2-3-4-5-6-7-8-9-10-11-12-24-19(23)15-13-16(20)18(22)17(21)14-15/h13-14,20-22H,2-12H2,1H3	CCCCCCCCCCCCOC(=O)c1cc(O)c(O)c(O)c1
Mitotox		1	InChI=1S/C14H22O/c1-2-3-4-5-6-7-8-13-9-11-14(15)12-10-13/h9-12,15H,2-8H2,1H3	CCCCCCCCc1ccc(O)cc1
Mitotox		1	InChI=1S/C8H2F17NO2S/c9-1(10,3(13,14)5(17,18)7(21,22)23)2(11,12)4(15,16)6(19,20)8(24,25)29(26,27)28/h(H2,26,27,28)	NS(=O)(=O)C(F)(F)C(F)(F)C(F)(F)C(F)(F)C(F)(F)C(F)(F)C(F)(F)C(F)(F)F
Mitotox		1	InChI=1S/C48H72O14/c1-11-25(2)43-28(5)17-18-47(62-43)23-34-20-33(61-47)16-15-27(4)42(26(3)13-12-14-32-24-55-45-40(49)29(6)19-35(46(51)58-34)48(32,45)52)59-39-22-37(54-10)44(31(8)57-39)60-38-21-36(53-9)41(50)30(7)56-38/h12-15,17-19,25-26,28,30-31,33-45,49-50,52H,11,16,20-24H2,1-10H3/b13-12-,27-15-,32-14-/t25-,26-,28-,30-,31-,33+,34-,35-,36-,37-,38-,39-,40+,41-,42-,43+,44-,45+,47+,48+/m0/s1	CC[C@H](C)[C@H]1O[C@]2(C=C[C@@H]1C)C[C@@H]1C[C@@H](C/C=C(/C)[C@@H](O[C@H]3C[C@H](OC)[C@@H](O[C@H]4C[C@H](OC)[C@@H](O)[C@H](C)O4)[C@H](C)O3)[C@@H](C)/C=C\C=C3\CO[C@@H]4[C@H](O)C(C)=C[C@@H](C(=O)O1)[C@]34O)O2
Mitotox		1	InChI=1S/C13H17F3N4O4/c1-3-5-18(6-4-2)11-9(19(21)22)7-8(13(14,15)16)10(17)12(11)20(23)24/h7H,3-6,17H2,1-2H3	CCCN(CCC)c1c([N+](=O)[O-])cc(C(F)(F)F)c(N)c1[N+](=O)[O-]
Mitotox		1	InChI=1S/C17H18F3NO/c1-21-12-11-16(13-5-3-2-4-6-13)22-15-9-7-14(8-10-15)17(18,19)20/h2-10,16,21H,11-12H2,1H3	CNCCC(Oc1ccc(C(F)(F)F)cc1)c1ccccc1
Mitotox		1	InChI=1S/C15H10O4/c16-10-6-11(17)15-12(18)8-13(19-14(15)7-10)9-4-2-1-3-5-9/h1-8,16-17H	O=c1cc(-c2ccccc2)oc2cc(O)cc(O)c12
Mitotox		1	InChI=1S/C13H10O2/c14-12-8-6-11(7-9-12)13(15)10-4-2-1-3-5-10/h1-9,14H	O=C(c1ccccc1)c1ccc(O)cc1
Mitotox		1	InChI=1S/C6H5NO3/c8-6-3-1-2-5(4-6)7(9)10/h1-4,8H	O=[N+]([O-])c1cccc(O)c1
Mitotox		1	InChI=1S/C16H12ClNOS/c17-12-6-7-13-11(8-12)9-14-16(13,19)18-15(20-14)10-4-2-1-3-5-10/h1-8,14,19H,9H2	OC12N=C(c3ccccc3)SC1Cc1cc(Cl)ccc12
Mitotox		1	InChI=1S/C24H40O4/c1-14(4-7-21(27)28)17-5-6-18-22-19(9-11-24(17,18)3)23(2)10-8-16(25)12-15(23)13-20(22)26/h14-20,22,25-26H,4-13H2,1-3H3,(H,27,28)/t14-,15+,16-,17-,18+,19+,20-,22+,23+,24-/m1/s1	C[C@H](CCC(=O)O)[C@H]1CC[C@H]2[C@H]3[C@H](CC[C@@]21C)[C@@]1(C)CC[C@@H](O)C[C@H]1C[C@H]3O
Mitotox		1	InChI=1S/C8H8BrCl2O3PS/c1-12-15(16,13-2)14-8-4-6(10)5(9)3-7(8)11/h3-4H,1-2H3	COP(=S)(OC)Oc1cc(Cl)c(Br)cc1Cl
Mitotox		1	InChI=1S/C13H8Cl2N2O4/c14-7-1-4-12(18)9(5-7)13(19)16-11-3-2-8(17(20)21)6-10(11)15/h1-6,18H,(H,16,19)	O=[N+]([O-])c1ccc(N=C(O)c2cc(Cl)ccc2O)c(Cl)c1
Mitotox		1	InChI=1S/C24H21F2NO3/c25-17-5-1-15(2-6-17)22(29)14-13-21-23(16-3-11-20(28)12-4-16)27(24(21)30)19-9-7-18(26)8-10-19/h1-12,21-23,28-29H,13-14H2/t21-,22+,23-/m1/s1	O=C1[C@H](CC[C@H](O)c2ccc(F)cc2)[C@@H](c2ccc(O)cc2)N1c1ccc(F)cc1
Mitotox		1	InChI=1S/C47H74O19/c1-20-41(64-36-16-30(50)42(21(2)60-36)65-37-17-31(51)43(22(3)61-37)66-44-40(56)39(55)38(54)32(18-48)63-44)29(49)15-35(59-20)62-25-8-10-45(4)24(13-25)6-7-27-28(45)14-33(52)46(5)26(9-11-47(27,46)57)23-12-34(53)58-19-23/h12,20-22,24-33,35-44,48-52,54-57H,6-11,13-19H2,1-5H3/t20-,21-,22-,24-,25+,26-,27-,28+,29+,30+,31+,32-,33-,35+,36+,37+,38-,39+,40-,41-,42-,43-,44+,45+,46+,47+/m1/s1	C[C@H]1O[C@@H](O[C@H]2[C@@H](O)C[C@H](O[C@H]3CC[C@]4(C)[C@H]5C[C@@H](O)[C@]6(C)[C@@H](C7=CC(=O)OC7)CC[C@]6(O)[C@@H]5CC[C@@H]4C3)O[C@@H]2C)C[C@H](O)[C@@H]1O[C@H]1C[C@H](O)[C@H](O[C@@H]2O[C@H](CO)[C@@H](O)[C@H](O)[C@H]2O)[C@@H](C)O1
Mitotox		1	InChI=1S/C19H17O4P/c1-16-12-14-19(15-13-16)23-24(20,21-17-8-4-2-5-9-17)22-18-10-6-3-7-11-18/h2-15H,1H3	Cc1ccc(OP(=O)(Oc2ccccc2)Oc2ccccc2)cc1
Mitotox		1	InChI=1S/C16H18N3S/c1-18(2)11-5-7-13-15(9-11)20-16-10-12(19(3)4)6-8-14(16)17-13/h5-10H,1-4H3/q+1	CN(C)c1ccc2nc3ccc(N(C)C)cc3[s+]c2c1
Mitotox		1	InChI=1S/C14H23NO2/c1-10-6-12(15(17)13(16)8-10)7-11(2)9-14(3,4)5/h6,8,11,17H,7,9H2,1-5H3	Cc1cc(CC(C)CC(C)(C)C)n(O)c(=O)c1
Mitotox		1	InChI=1S/C14H20O2/c1-13(2,3)10-7-9(15)8-11(12(10)16)14(4,5)6/h7-8H,1-6H3	CC(C)(C)C1=CC(=O)C=C(C(C)(C)C)C1=O
Mitotox		1	InChI=1S/C15H10O7/c16-7-4-10(19)12-11(5-7)22-15(14(21)13(12)20)6-1-2-8(17)9(18)3-6/h1-5,16-19,21H	O=c1c(O)c(-c2ccc(O)c(O)c2)oc2cc(O)cc(O)c12
Mitotox		1	InChI=1S/C19H21ClN2O/c20-16-12-10-15(11-13-16)14-22(18-8-4-5-9-18)19(23)21-17-6-2-1-3-7-17/h1-3,6-7,10-13,18H,4-5,8-9,14H2,(H,21,23)	OC(=Nc1ccccc1)N(Cc1ccc(Cl)cc1)C1CCCC1
Mitotox		1	InChI=1S/C9H12O/c1-6-4-7(2)8(3)9(10)5-6/h4-5,10H,1-3H3	Cc1cc(C)c(C)c(O)c1
Mitotox		1	InChI=1S/C12H10N2O6S/c1-2-13-11(17)9(21-12(13)18)5-6-3-7(14(19)20)10(16)8(15)4-6/h3-5,15-16H,2H2,1H3/b9-5+	CCN1C(=O)S/C(=C/c2cc(O)c(O)c([N+](=O)[O-])c2)C1=O
Mitotox		1	InChI=1S/C14H8O4/c15-10-6-5-9-11(14(10)18)13(17)8-4-2-1-3-7(8)12(9)16/h1-6,15,18H	O=C1c2ccccc2C(=O)c2c1ccc(O)c2O
Mitotox		1	InChI=1S/C18H20O2/c1-3-17(13-5-9-15(19)10-6-13)18(4-2)14-7-11-16(20)12-8-14/h5-12,19-20H,3-4H2,1-2H3/b18-17+	CC/C(=C(/CC)c1ccc(O)cc1)c1ccc(O)cc1
Mitotox		1	InChI=1S/C16H8Cl2F6N2O3/c17-7-4-6(5-8(18)12(7)29-16(23,24)14(21)22)25-15(28)26-13(27)11-9(19)2-1-3-10(11)20/h1-5,14H,(H2,25,26,27,28)	OC(=Nc1cc(Cl)c(OC(F)(F)C(F)F)c(Cl)c1)N=C(O)c1c(F)cccc1F
Mitotox		1	InChI=1S/C7H5ClN2S/c8-4-2-1-3-5-6(4)10-7(9)11-5/h1-3H,(H2,9,10)	N=c1[nH]c2c(Cl)cccc2s1
Mitotox		1	InChI=1S/C10H8Cl8/c1-4-7(2-11,3-12)9(16)6(14)5(13)8(4,15)10(9,17)18/h5-6H,1-3H2	C=C1C(CCl)(CCl)C2(Cl)C(Cl)C(Cl)C1(Cl)C2(Cl)Cl
Mitotox		1	InChI=1S/C15H10O5/c1-6-2-8-12(10(17)3-6)15(20)13-9(14(8)19)4-7(16)5-11(13)18/h2-5,16-18H,1H3	Cc1cc(O)c2c(c1)C(=O)c1cc(O)cc(O)c1C2=O
Mitotox		1	InChI=1S/C15H22O3/c1-2-3-4-5-6-7-12-18-15(17)13-8-10-14(16)11-9-13/h8-11,16H,2-7,12H2,1H3	CCCCCCCCOC(=O)c1ccc(O)cc1
Mitotox		1	InChI=1S/C9H7N3O2S/c10-9-11-8(5-15-9)6-1-3-7(4-2-6)12(13)14/h1-5H,(H2,10,11)	N=c1[nH]c(-c2ccc([N+](=O)[O-])cc2)cs1
Mitotox		1	InChI=1S/C9H11Cl2O3PS/c1-6-4-7(10)9(8(11)5-6)14-15(16,12-2)13-3/h4-5H,1-3H3	COP(=S)(OC)Oc1c(Cl)cc(C)cc1Cl
Mitotox		1	InChI=1S/C14H10O/c15-14-12-7-3-1-5-10(12)9-11-6-2-4-8-13(11)14/h1-8H,9H2	O=C1c2ccccc2Cc2ccccc21
Mitotox		1	InChI=1S/C9H6N2O3/c12-8-4-3-7(11(13)14)6-2-1-5-10-9(6)8/h1-5,12H	O=[N+]([O-])c1ccc(O)c2ncccc12
Mitotox		1	InChI=1S/C14H11F3N2O2/c1-8-10(14(15,16)17)5-2-6-11(8)19-12-9(13(20)21)4-3-7-18-12/h2-7H,1H3,(H,18,19)(H,20,21)	Cc1c(Nc2ncccc2C(=O)O)cccc1C(F)(F)F
Mitotox		1	InChI=1S/C6H2Cl4O/c7-2-1-3(11)5(9)6(10)4(2)8/h1,11H	Oc1cc(Cl)c(Cl)c(Cl)c1Cl
Mitotox		1	InChI=1S/C3H9P/c1-2-3-4/h2-4H2,1H3	CCCP
Mitotox		1	InChI=1S/C10H16N/c1-3-4-7-11-8-5-10(2)6-9-11/h5-6,8-9H,3-4,7H2,1-2H3/q+1	CCCC[n+]1ccc(C)cc1
Mitotox		1	InChI=1S/C18H13Cl2NO/c19-16-7-3-13(4-8-16)18(22,15-2-1-11-21-12-15)14-5-9-17(20)10-6-14/h1-12,22H	OC(c1ccc(Cl)cc1)(c1ccc(Cl)cc1)c1cccnc1
Mitotox		1	InChI=1S/C12H24O/c13-12-10-8-6-4-2-1-3-5-7-9-11-12/h12-13H,1-11H2	OC1CCCCCCCCCCC1
Mitotox		1	InChI=1S/C24H28O2/c1-15-13-20-21(24(5,6)12-11-23(20,3)4)14-19(15)16(2)17-7-9-18(10-8-17)22(25)26/h7-10,13-14H,2,11-12H2,1,3-6H3,(H,25,26)	C=C(c1ccc(C(=O)O)cc1)c1cc2c(cc1C)C(C)(C)CCC2(C)C
Mitotox		1	InChI=1S/C7H3IN2O3/c8-5-1-4(3-9)2-6(7(5)11)10(12)13/h1-2,11H	N#Cc1cc(I)c(O)c([N+](=O)[O-])c1
Mitotox		1	InChI=1S/C13H11NO2/c1-15-13-6-9-8-4-2-3-5-11(8)16-12(9)7-10(13)14/h2-7H,14H2,1H3	COc1cc2c(cc1N)oc1ccccc12
Mitotox		1	InChI=1S/C3H7NS2/c1-4(2)3(5)6/h1-2H3,(H,5,6)	CN(C)C(=S)S
Mitotox		1	InChI=1S/C31H33F3N2O5S/c1-3-16-30(17-15-21-9-6-5-7-10-21)19-26(37)28(29(38)41-30)25(4-2)22-11-8-12-24(18-22)36-42(39,40)27-14-13-23(20-35-27)31(32,33)34/h5-14,18,20,25,28,36H,3-4,15-17,19H2,1-2H3/t25-,28?,30-/m1/s1	CCC[C@@]1(CCc2ccccc2)CC(=O)C([C@H](CC)c2cccc(NS(=O)(=O)c3ccc(C(F)(F)F)cn3)c2)C(=O)O1
Mitotox		1	InChI=1S/C30H42O8/c1-16-24(32)25(33)26(34)27(37-16)38-19-8-11-28(2)18(14-19)5-6-22-21(28)9-12-29(3)20(10-13-30(22,29)35)17-4-7-23(31)36-15-17/h4,7,14-16,19-22,24-27,32-35H,5-6,8-13H2,1-3H3/t16-,19-,20+,21-,22+,24-,25+,26+,27-,28-,29+,30-/m0/s1	C[C@@H]1O[C@@H](O[C@@H]2C=C3CC[C@@H]4[C@H](CC[C@]5(C)[C@@H](c6ccc(=O)oc6)CC[C@]45O)[C@@]3(C)CC2)[C@H](O)[C@H](O)[C@H]1O
Mitotox		1	InChI=1S/C12H9ClO/c13-12-8-10(14)6-7-11(12)9-4-2-1-3-5-9/h1-8,14H	Oc1ccc(-c2ccccc2)c(Cl)c1
Mitotox		1	InChI=1S/C13H10O2/c14-12-8-4-7-11(9-12)13(15)10-5-2-1-3-6-10/h1-9,14H	O=C(c1ccccc1)c1cccc(O)c1
Mitotox		1	InChI=1S/C14H10/c1-2-6-12-10-14-8-4-3-7-13(14)9-11(12)5-1/h1-10H	c1ccc2cc3ccccc3cc2c1
Mitotox		1	InChI=1S/C15H9ClO/c16-15-12-7-3-1-5-10(12)14(9-17)11-6-2-4-8-13(11)15/h1-9H	O=Cc1c2ccccc2c(Cl)c2ccccc12
Mitotox		1	InChI=1S/C15H12O/c16-12-11-15(13-7-3-1-4-8-13)14-9-5-2-6-10-14/h1-12H	O=CC=C(c1ccccc1)c1ccccc1
Mitotox		1	InChI=1S/C19H34N/c1-2-3-4-5-6-7-8-9-10-11-12-14-17-20-18-15-13-16-19-20/h13,15-16,18-19H,2-12,14,17H2,1H3/q+1	CCCCCCCCCCCCCC[n+]1ccccc1
Mitotox		1	InChI=1S/C16H12O2/c1-2-10-7-8-13-14(9-10)16(18)12-6-4-3-5-11(12)15(13)17/h3-9H,2H2,1H3	CCc1ccc2c(c1)C(=O)c1ccccc1C2=O
Mitotox		1	InChI=1S/C31H37N5O3/c1-22-9-11-23(12-10-22)36-29(21-28(34-36)31(2,3)4)33-30(37)32-26-13-14-27(25-8-6-5-7-24(25)26)39-20-17-35-15-18-38-19-16-35/h5-14,21H,15-20H2,1-4H3,(H2,32,33,37)	Cc1ccc(-n2nc(C(C)(C)C)cc2NC(=O)Nc2ccc(OCCN3CCOCC3)c3ccccc23)cc1
Mitotox		1	InChI=1S/C13H7Cl4NO2/c14-6-3-8(12(19)11(17)4-6)13(20)18-7-1-2-9(15)10(16)5-7/h1-5,19H,(H,18,20)	OC(=Nc1ccc(Cl)c(Cl)c1)c1cc(Cl)cc(Cl)c1O
Mitotox		1	InChI=1S/C22H25NO3/c1-21(2)11-12-22(3,4)18-13-16(9-10-17(18)21)23-19(24)14-5-7-15(8-6-14)20(25)26/h5-10,13H,11-12H2,1-4H3,(H,23,24)(H,25,26)	CC1(C)CCC(C)(C)c2cc(NC(=O)c3ccc(C(=O)O)cc3)ccc21
Mitotox		1	InChI=1S/C18H18O4S/c1-3-5-13-11-15(7-9-17(13)19)23(21,22)16-8-10-18(20)14(12-16)6-4-2/h3-4,7-12,19-20H,1-2,5-6H2	C=CCc1cc(S(=O)(=O)c2ccc(O)c(CC=C)c2)ccc1O
Mitotox		1	InChI=1S/C26H34FNO5/c1-15(2)25-21(11-10-19(29)12-20(30)13-23(31)32)24(17-6-8-18(27)9-7-17)22(14-33-5)26(28-25)16(3)4/h6-11,15-16,19-20,29-30H,12-14H2,1-5H3,(H,31,32)/b11-10+/t19-,20-/m1/s1	COCc1c(C(C)C)nc(C(C)C)c(/C=C/[C@@H](O)C[C@@H](O)CC(=O)O)c1-c1ccc(F)cc1
Mitotox		1	InChI=1S/C13H11ClO/c14-12-6-7-13(15)11(9-12)8-10-4-2-1-3-5-10/h1-7,9,15H,8H2	Oc1ccc(Cl)cc1Cc1ccccc1
Mitotox		1	InChI=1S/C19H20N2O7/c1-10(22)9-28-19(24)16-12(3)20-11(2)15(18(23)27-4)17(16)13-7-5-6-8-14(13)21(25)26/h5-8,17,20H,9H2,1-4H3	COC(=O)C1=C(C)NC(C)=C(C(=O)OCC(C)=O)C1c1ccccc1[N+](=O)[O-]
Mitotox		1	InChI=1S/C7H10N2/c8-9-6-7-4-2-1-3-5-7/h1-5,9H,6,8H2	NNCc1ccccc1
Mitotox		1	InChI=1S/C21H25NO5/c1-22-15-8-6-12-10-18(25-3)20(26-4)21(27-5)19(12)13-7-9-17(24-2)16(23)11-14(13)15/h7,9-11,15,22H,6,8H2,1-5H3/t15-/m0/s1	CN[C@H]1CCc2cc(OC)c(OC)c(OC)c2-c2ccc(OC)c(=O)cc21
Mitotox		1	InChI=1S/C12H15N3O2S2/c1-12(2,3)10-13-14-11(18-10)15-19(16,17)9-7-5-4-6-8-9/h4-8H,1-3H3,(H,14,15)	CC(C)(C)c1nnc(NS(=O)(=O)c2ccccc2)s1
Mitotox		1	InChI=1S/C19H20Br4O4/c1-19(2,11-7-13(20)17(14(21)8-11)26-5-3-24)12-9-15(22)18(16(23)10-12)27-6-4-25/h7-10,24-25H,3-6H2,1-2H3	CC(C)(c1cc(Br)c(OCCO)c(Br)c1)c1cc(Br)c(OCCO)c(Br)c1
Mitotox		1	InChI=1S/C23H25N/c1-19(20-11-5-2-6-12-20)24-18-17-23(21-13-7-3-8-14-21)22-15-9-4-10-16-22/h2-16,19,23-24H,17-18H2,1H3	CC(NCCC(c1ccccc1)c1ccccc1)c1ccccc1
Mitotox		1	InChI=1S/C13H9Cl3O2/c1-17-13-7-9(15)3-5-12(13)18-11-4-2-8(14)6-10(11)16/h2-7H,1H3	COc1cc(Cl)ccc1Oc1ccc(Cl)cc1Cl
Mitotox		1	InChI=1S/C26H29NO/c1-4-25(21-11-7-5-8-12-21)26(22-13-9-6-10-14-22)23-15-17-24(18-16-23)28-20-19-27(2)3/h5-18H,4,19-20H2,1-3H3/b26-25-	CC/C(=C(\c1ccccc1)c1ccc(OCCN(C)C)cc1)c1ccccc1
Mitotox		1	InChI=1S/C15H10O2/c1-9-6-7-12-13(8-9)15(17)11-5-3-2-4-10(11)14(12)16/h2-8H,1H3	Cc1ccc2c(c1)C(=O)c1ccccc1C2=O
Mitotox		1	InChI=1S/C17H14F3N3O2S/c1-11-2-4-12(5-3-11)15-10-16(17(18,19)20)22-23(15)13-6-8-14(9-7-13)26(21,24)25/h2-10H,1H3,(H2,21,24,25)	Cc1ccc(-c2cc(C(F)(F)F)nn2-c2ccc(S(N)(=O)=O)cc2)cc1
Mitotox		1	InChI=1S/C17H12Cl2N2O/c18-14-7-5-12(6-8-14)17(22,13-9-20-11-21-10-13)15-3-1-2-4-16(15)19/h1-11,22H	OC(c1ccc(Cl)cc1)(c1cncnc1)c1ccccc1Cl
Mitotox		1	InChI=1S/C25H22O10/c1-32-17-6-11(2-4-14(17)28)24-20(10-26)33-16-5-3-12(7-18(16)34-24)25-23(31)22(30)21-15(29)8-13(27)9-19(21)35-25/h2-9,20,23-29,31H,10H2,1H3/t20-,23+,24-,25-/m1/s1	COc1cc([C@H]2Oc3cc([C@H]4Oc5cc(O)cc(O)c5C(=O)[C@@H]4O)ccc3O[C@@H]2CO)ccc1O
Mitotox		1	InChI=1S/C14H8O2/c15-13-9-5-1-2-6-10(9)14(16)12-8-4-3-7-11(12)13/h1-8H	O=C1c2ccccc2C(=O)c2ccccc21
Mitotox		1	InChI=1S/C12H8Cl2O3S/c13-9-1-5-11(6-2-9)17-18(15,16)12-7-3-10(14)4-8-12/h1-8H	O=S(=O)(Oc1ccc(Cl)cc1)c1ccc(Cl)cc1
Mitotox		1	InChI=1S/C18H18O2/c1-3-17(13-5-9-15(19)10-6-13)18(4-2)14-7-11-16(20)12-8-14/h3-12,19-20H,1-2H3/b17-3+,18-4+	C/C=C(C(=C/C)/c1ccc(O)cc1)\c1ccc(O)cc1
Mitotox		1	InChI=1S/C19H11Cl2I2NO3/c20-10-1-4-13(5-2-10)27-17-6-3-12(9-15(17)21)24-19(26)14-7-11(22)8-16(23)18(14)25/h1-9,25H,(H,24,26)	OC(=Nc1ccc(Oc2ccc(Cl)cc2)c(Cl)c1)c1cc(I)cc(I)c1O
Mitotox		1	InChI=1S/C15H23N3O4/c1-5-7-16(8-6-2)15-13(17(19)20)9-12(11(3)4)10-14(15)18(21)22/h9-11H,5-8H2,1-4H3	CCCN(CCC)c1c([N+](=O)[O-])cc(C(C)C)cc1[N+](=O)[O-]
Mitotox		1	InChI=1S/C18H20O2/c19-16-8-4-14(5-9-16)18(12-2-1-3-13-18)15-6-10-17(20)11-7-15/h4-11,19-20H,1-3,12-13H2	Oc1ccc(C2(c3ccc(O)cc3)CCCCC2)cc1
Mitotox		1	InChI=1S/C24H32O3/c25-22-19-15-10-11-16-20(19)23(26)24(27)21(22)17-9-4-2-1-3-6-12-18-13-7-5-8-14-18/h10-11,15-16,18,21H,1-9,12-14,17H2	O=C1C(=O)C(CCCCCCCCC2CCCCC2)C(=O)c2ccccc21
Mitotox		1	InChI=1S/C12H11NO/c14-12-8-4-7-11(9-12)13-10-5-2-1-3-6-10/h1-9,13-14H	Oc1cccc(Nc2ccccc2)c1
Mitotox		1	InChI=1S/C10H10N2/c11-9-5-6-10(12)8-4-2-1-3-7(8)9/h1-6H,11-12H2	Nc1ccc(N)c2ccccc12
Mitotox		1	InChI=1S/C15H21Cl2FN2O3/c1-3-4-5-6-7-9(2)23-10(21)8-22-15-12(17)13(19)11(16)14(18)20-15/h9H,3-8H2,1-2H3,(H2,19,20)	CCCCCCC(C)OC(=O)COc1nc(F)c(Cl)c(N)c1Cl
Mitotox		1	InChI=1S/C20H18N4/c1-12-10-17-19(11-16(12)22)24(14-6-4-3-5-7-14)18-9-8-15(21)13(2)20(18)23-17/h3-11,22H,21H2,1-2H3/p+1	Cc1cc2nc3c(C)c([NH3+])ccc3n(-c3ccccc3)c-2cc1=N
Mitotox		1	InChI=1S/C18H24N2O4/c1-6-18(3,7-2)14-11-15(24-20-14)19-17(21)16-12(22-4)9-8-10-13(16)23-5/h8-11H,6-7H2,1-5H3,(H,19,21)	CCC(C)(CC)c1cc(NC(=O)c2c(OC)cccc2OC)on1
Mitotox		1	InChI=1S/C12H15N/c1-13-9-7-12(8-10-13)11-5-3-2-4-6-11/h2-7H,8-10H2,1H3	CN1CC=C(c2ccccc2)CC1
Mitotox		1	InChI=1S/C6H7NO/c7-5-1-3-6(8)4-2-5/h1-4,8H,7H2	Nc1ccc(O)cc1
Mitotox		1	InChI=1S/C10H12O3/c1-2-7-13-10(12)8-3-5-9(11)6-4-8/h3-6,11H,2,7H2,1H3	CCCOC(=O)c1ccc(O)cc1
Mitotox		1	InChI=1S/C20H34O4/c1-6-7-8-9-10-11-13-20(4,22)14-12-17-15(2)18(21)16(3)19(23-5)24-17/h22H,6-14H2,1-5H3/t20-/m1/s1	CCCCCCCC[C@@](C)(O)CCc1oc(OC)c(C)c(=O)c1C
Mitotox		1	InChI=1S/C10H10N2O/c1-8-7-10(13)12(11-8)9-5-3-2-4-6-9/h2-6H,7H2,1H3	CC1=NN(c2ccccc2)C(=O)C1
Mitotox		1	InChI=1S/C22H26F3N3OS/c23-22(24,25)17-6-7-21-19(16-17)28(18-4-1-2-5-20(18)30-21)9-3-8-26-10-12-27(13-11-26)14-15-29/h1-2,4-7,16,29H,3,8-15H2	OCCN1CCN(CCCN2c3ccccc3Sc3ccc(C(F)(F)F)cc32)CC1
Mitotox		1	InChI=1S/C33H40N2O9/c1-38-19-7-8-20-21-9-10-35-16-18-13-27(44-32(36)17-11-25(39-2)30(41-4)26(12-17)40-3)31(42-5)28(33(37)43-6)22(18)15-24(35)29(21)34-23(20)14-19/h7-8,11-12,14,18,22,24,27-28,31,34H,9-10,13,15-16H2,1-6H3/t18-,22+,24-,27-,28+,31+/m1/s1	COC(=O)[C@H]1[C@H]2C[C@@H]3c4[nH]c5cc(OC)ccc5c4CCN3C[C@H]2C[C@@H](OC(=O)c2cc(OC)c(OC)c(OC)c2)[C@@H]1OC
Mitotox		1	InChI=1S/C51H79NO13/c1-30-16-12-11-13-17-31(2)42(61-8)28-38-21-19-36(7)51(60,65-38)48(57)49(58)52-23-15-14-18-39(52)50(59)64-43(33(4)26-37-20-22-40(53)44(27-37)62-9)29-41(54)32(3)25-35(6)46(56)47(63-10)45(55)34(5)24-30/h11-13,16-17,25,30,32-34,36-40,42-44,46-47,53,56,60H,14-15,18-24,26-29H2,1-10H3/b13-11-,16-12-,31-17-,35-25-/t30-,32-,33-,34-,36-,37+,38+,39+,40-,42+,43+,44-,46-,47+,51-/m1/s1	CO[C@H]1C[C@@H]2CC[C@@H](C)[C@@](O)(O2)C(=O)C(=O)N2CCCC[C@H]2C(=O)O[C@H]([C@H](C)C[C@@H]2CC[C@@H](O)[C@H](OC)C2)CC(=O)[C@H](C)/C=C(/C)[C@@H](O)[C@@H](OC)C(=O)[C@H](C)C[C@H](C)/C=C\C=C/C=C\1C
Mitotox		1	InChI=1S/C19H16O4/c1-12(20)11-15(13-7-3-2-4-8-13)17-18(21)14-9-5-6-10-16(14)23-19(17)22/h2-10,15,21H,11H2,1H3	CC(=O)CC(c1ccccc1)c1c(O)c2ccccc2oc1=O
Mitotox		1	InChI=1S/C11H14O3/c1-2-3-8-14-11(13)9-4-6-10(12)7-5-9/h4-7,12H,2-3,8H2,1H3	CCCCOC(=O)c1ccc(O)cc1
Mitotox		1	InChI=1S/C17H18N2S2/c20-17-19(12-16-9-5-2-6-10-16)13-18(14-21-17)11-15-7-3-1-4-8-15/h1-10H,11-14H2	S=C1SCN(Cc2ccccc2)CN1Cc1ccccc1
Mitotox		1	InChI=1S/C30H48O3/c1-18(2)19-10-15-30(25(32)33)17-16-28(6)20(24(19)30)8-9-22-27(5)13-12-23(31)26(3,4)21(27)11-14-29(22,28)7/h19-24,31H,1,8-17H2,2-7H3,(H,32,33)/t19-,20+,21-,22+,23-,24+,27-,28+,29+,30-/m0/s1	C=C(C)[C@@H]1CC[C@]2(C(=O)O)CC[C@]3(C)[C@H](CC[C@@H]4[C@@]5(C)CC[C@H](O)C(C)(C)[C@@H]5CC[C@]43C)[C@@H]12
Mitotox		1	InChI=1S/C13H13N3O/c14-10-7-5-9(6-8-10)13(17)16-12-4-2-1-3-11(12)15/h1-8H,14-15H2,(H,16,17)	Nc1ccc(C(=O)Nc2ccccc2N)cc1
Mitotox		1	InChI=1S/C7H9NO/c1-5-4-6(9)2-3-7(5)8/h2-4,9H,8H2,1H3	Cc1cc(O)ccc1N
Mitotox		1	InChI=1S/C42H52N4O7S/c1-27(2)45(5)42(48)38(20-30-10-12-31(13-11-30)25-46-28(3)8-7-9-29(46)4)43-41(47)24-37(34-16-19-39-40(23-34)53-26-52-39)44-54(49,50)36-18-15-32-21-35(51-6)17-14-33(32)22-36/h10-19,21-23,27-29,37-38,44H,7-9,20,24-26H2,1-6H3,(H,43,47)/t28-,29+,37-,38-/m1/s1	COc1ccc2cc(S(=O)(=O)N[C@H](CC(O)=N[C@H](Cc3ccc(CN4[C@@H](C)CCC[C@H]4C)cc3)C(=O)N(C)C(C)C)c3ccc4c(c3)OCO4)ccc2c1
Mitotox		1	InChI=1S/C24H19NO5/c1-15(26)29-19-11-7-17(8-12-19)24(18-9-13-20(14-10-18)30-16(2)27)21-5-3-4-6-22(21)25-23(24)28/h3-14H,1-2H3,(H,25,28)	CC(=O)Oc1ccc(C2(c3ccc(OC(C)=O)cc3)C(O)=Nc3ccccc32)cc1
Mitotox		1	InChI=1S/C44H69NO12/c1-10-13-31-19-25(2)18-26(3)20-37(54-8)40-38(55-9)22-28(5)44(52,57-40)41(49)42(50)45-17-12-11-14-32(45)43(51)56-39(29(6)34(47)24-35(31)48)27(4)21-30-15-16-33(46)36(23-30)53-7/h10,19,21,26,28-34,36-40,46-47,52H,1,11-18,20,22-24H2,2-9H3/b25-19-,27-21+/t26-,28+,29+,30-,31+,32-,33+,34-,36+,37-,38-,39+,40+,44+/m0/s1	C=CC[C@@H]1/C=C(/C)C[C@H](C)C[C@H](OC)[C@H]2O[C@@](O)(C(=O)C(=O)N3CCCC[C@H]3C(=O)O[C@H](/C(C)=C/[C@@H]3CC[C@@H](O)[C@H](OC)C3)[C@H](C)[C@@H](O)CC1=O)[C@H](C)C[C@@H]2OC
Mitotox		1	InChI=1S/C12H14N2O5/c15-12-10(8-4-2-1-3-5-8)6-9(13(16)17)7-11(12)14(18)19/h6-8,15H,1-5H2	O=[N+]([O-])c1cc(C2CCCCC2)c(O)c([N+](=O)[O-])c1
Mitotox		1	InChI=1S/C7H5NS/c9-6-8-7-4-2-1-3-5-7/h1-5H	S=C=Nc1ccccc1
Mitotox		1	InChI=1S/C4H5ClO4/c5-2(4(8)9)1-3(6)7/h2H,1H2,(H,6,7)(H,8,9)	O=C(O)CC(Cl)C(=O)O
Mitotox		1	InChI=1S/C25H46N/c1-4-5-6-7-8-9-10-11-12-13-14-15-16-20-23-26(2,3)24-25-21-18-17-19-22-25/h17-19,21-22H,4-16,20,23-24H2,1-3H3/q+1	CCCCCCCCCCCCCCCC[N+](C)(C)Cc1ccccc1
Mitotox		1	InChI=1S/C28H31N3O6/c1-18-24(27(32)36-3)26(21-11-7-12-22(15-21)31(34)35)25(19(2)29-18)28(33)37-23-13-8-14-30(17-23)16-20-9-5-4-6-10-20/h4-7,9-12,15,23,26,29H,8,13-14,16-17H2,1-3H3/t23-,26-/m1/s1	COC(=O)C1=C(C)NC(C)=C(C(=O)O[C@@H]2CCCN(Cc3ccccc3)C2)[C@@H]1c1cccc([N+](=O)[O-])c1
Mitotox		1	InChI=1S/C14H12ClNO2/c1-9-8-10(6-7-12(9)15)16-13-5-3-2-4-11(13)14(17)18/h2-8,16H,1H3,(H,17,18)	Cc1cc(Nc2ccccc2C(=O)O)ccc1Cl
Mitotox		1	InChI=1S/C17H8Cl2F8N2O3/c18-6-5-11(32-17(26,27)14(22)16(23,24)25)7(19)4-10(6)28-15(31)29-13(30)12-8(20)2-1-3-9(12)21/h1-5,14H,(H2,28,29,30,31)	O=C(N=C(O)c1c(F)cccc1F)Nc1cc(Cl)c(OC(F)(F)C(F)C(F)(F)F)cc1Cl
Mitotox		1	InChI=1S/C14H14O3/c1-8(2)7-11(15)12-13(16)9-5-3-4-6-10(9)14(12)17/h3-6,8,12H,7H2,1-2H3	CC(C)CC(=O)C1C(=O)c2ccccc2C1=O
Mitotox		1	InChI=1S/C13H10O/c14-11-6-5-10-7-9-3-1-2-4-12(9)13(10)8-11/h1-6,8,14H,7H2	Oc1ccc2c(c1)-c1ccccc1C2
Mitotox		1	InChI=1S/C18H20N2O6/c1-5-26-18(22)15-11(3)19-10(2)14(17(21)25-4)16(15)12-7-6-8-13(9-12)20(23)24/h6-9,16,19H,5H2,1-4H3	CCOC(=O)C1=C(C)NC(C)=C(C(=O)OC)C1c1cccc([N+](=O)[O-])c1
Mitotox		1	InChI=1S/C13H12O2/c14-12-5-1-10(2-6-12)9-11-3-7-13(15)8-4-11/h1-8,14-15H,9H2	Oc1ccc(Cc2ccc(O)cc2)cc1
Mitotox		1	InChI=1S/C9H10O4/c1-2-6(11)9-7(12)3-5(10)4-8(9)13/h3-4,10,12-13H,2H2,1H3	CCC(=O)c1c(O)cc(O)cc1O
Mitotox		1	InChI=1S/C13H14F3N3O4/c1-4-17(7-8(2)3)12-10(18(20)21)5-9(13(14,15)16)6-11(12)19(22)23/h5-6H,2,4,7H2,1,3H3	C=C(C)CN(CC)c1c([N+](=O)[O-])cc(C(F)(F)F)cc1[N+](=O)[O-]
Mitotox		1	InChI=1S/C34H28N6O6S2/c1-19-15-21(11-13-27(19)37-39-29-17-31(47(41,42)43)23-7-3-5-9-25(23)33(29)35)22-12-14-28(20(2)16-22)38-40-30-18-32(48(44,45)46)24-8-4-6-10-26(24)34(30)36/h3-18H,35-36H2,1-2H3,(H,41,42,43)(H,44,45,46)	Cc1cc(-c2ccc(N=Nc3cc(S(=O)(=O)O)c4ccccc4c3N)c(C)c2)ccc1N=Nc1cc(S(=O)(=O)O)c2ccccc2c1N
Mitotox		1	InChI=1S/C32H68P/c1-5-9-13-17-18-19-20-21-22-23-24-28-32-33(29-25-14-10-6-2,30-26-15-11-7-3)31-27-16-12-8-4/h5-32H2,1-4H3/q+1	CCCCCCCCCCCCCC[P+](CCCCCC)(CCCCCC)CCCCCC
Mitotox		1	InChI=1S/C24H23NO4S/c1-24(2,3)21-14-30-23(25-21)20-11-17-10-18(8-9-19(17)29-20)28-13-16-7-5-4-6-15(16)12-22(26)27/h4-11,14H,12-13H2,1-3H3,(H,26,27)	CC(C)(C)c1csc(-c2cc3cc(OCc4ccccc4CC(=O)O)ccc3o2)n1
Mitotox		1	InChI=1S/C17H20N2O2S/c1-3-20-15-9-5-13(6-10-15)18-17(22)19-14-7-11-16(12-8-14)21-4-2/h5-12H,3-4H2,1-2H3,(H2,18,19,22)	CCOc1ccc(NC(=S)Nc2ccc(OCC)cc2)cc1
Mitotox		1	InChI=1S/C4H8N6/c5-1-2(6)9-4(8)10-3(1)7/h5H2,(H6,6,7,8,9,10)	N=c1[nH]c(N)c(N)c(=N)[nH]1
Mitotox		1	InChI=1S/C9H15Br6O4P/c10-1-7(13)4-17-20(16,18-5-8(14)2-11)19-6-9(15)3-12/h7-9H,1-6H2	O=P(OCC(Br)CBr)(OCC(Br)CBr)OCC(Br)CBr
Mitotox		1	InChI=1S/C32H45N3O4S/c1-21-25(15-10-16-28(21)36)30(38)33-26(20-40-24-13-6-5-7-14-24)29(37)19-35-18-23-12-9-8-11-22(23)17-27(35)31(39)34-32(2,3)4/h5-7,10,13-16,22-23,26-27,29,36-37H,8-9,11-12,17-20H2,1-4H3,(H,33,38)(H,34,39)/t22-,23+,26-,27-,29+/m0/s1	Cc1c(O)cccc1C(O)=N[C@@H](CSc1ccccc1)[C@H](O)CN1C[C@H]2CCCC[C@H]2C[C@H]1C(O)=NC(C)(C)C
Mitotox		1	InChI=1S/C15H16O/c1-15(2,12-6-4-3-5-7-12)13-8-10-14(16)11-9-13/h3-11,16H,1-2H3	CC(C)(c1ccccc1)c1ccc(O)cc1
Mitotox		1	InChI=1S/C21H16/c1-13-6-7-15-12-20-17-5-3-2-4-14(17)8-9-18(20)19-11-10-16(13)21(15)19/h2-9,12H,10-11H2,1H3	Cc1ccc2cc3c(ccc4ccccc43)c3c2c1CC3
Mitotox		1	InChI=1S/C14H8I4O4/c15-8-4-7(5-9(16)13(8)21)22-14-10(17)1-6(2-11(14)18)3-12(19)20/h1-2,4-5,21H,3H2,(H,19,20)	O=C(O)Cc1cc(I)c(Oc2cc(I)c(O)c(I)c2)c(I)c1
Mitotox		1	InChI=1S/C30H30O8/c1-11(2)19-15-7-13(5)21(27(35)23(15)17(9-31)25(33)29(19)37)22-14(6)8-16-20(12(3)4)30(38)26(34)18(10-32)24(16)28(22)36/h7-12,33-38H,1-6H3	Cc1cc2c(C(C)C)c(O)c(O)c(C=O)c2c(O)c1-c1c(C)cc2c(C(C)C)c(O)c(O)c(C=O)c2c1O
Mitotox		1	InChI=1S/C14H8O4/c15-9-5-1-3-7-11(9)14(18)12-8(13(7)17)4-2-6-10(12)16/h1-6,15-16H	O=C1c2cccc(O)c2C(=O)c2c(O)cccc21
Mitotox		1	InChI=1S/C18H30O/c1-16(2,3)12-10-13(17(4,5)6)15(19)14(11-12)18(7,8)9/h10-11,19H,1-9H3	CC(C)(C)c1cc(C(C)(C)C)c(O)c(C(C)(C)C)c1
Mitotox		1	InChI=1S/C50H74O14/c1-27-13-12-16-34-26-57-47-42(51)30(4)21-37(50(34,47)54)48(53)60-36-22-35(63-49(25-36)20-19-29(3)45(64-49)33-14-10-9-11-15-33)18-17-28(2)44(27)61-41-24-39(56-8)46(32(6)59-41)62-40-23-38(55-7)43(52)31(5)58-40/h12-13,16-17,19-21,27,29,31-33,35-47,51-52,54H,9-11,14-15,18,22-26H2,1-8H3/b13-12-,28-17-,34-16-/t27-,29-,31-,32-,35+,36-,37-,38-,39-,40-,41-,42+,43-,44-,45-,46-,47+,49+,50…	CO[C@H]1C[C@H](O[C@H]2[C@H](C)O[C@@H](O[C@@H]3/C(C)=C\C[C@@H]4C[C@@H](C[C@]5(C=C[C@H](C)[C@@H](C6CCCCC6)O5)O4)OC(=O)[C@@H]4C=C(C)[C@@H](O)[C@H]5OC/C(=C/C=C\[C@@H]3C)[C@@]45O)C[C@@H]2OC)O[C@@H](C)[C@@H]1O
Mitotox		1	InChI=1S/C26H38O2/c1-10-11-18(19-14-21(25(4,5)6)23(27)12-16(19)2)20-15-22(26(7,8)9)24(28)13-17(20)3/h12-15,18,27-28H,10-11H2,1-9H3	CCCC(c1cc(C(C)(C)C)c(O)cc1C)c1cc(C(C)(C)C)c(O)cc1C
Mitotox		1	InChI=1S/C21H22N3OS2/c1-4-23-13-9-8-10-15(23)14-18-24(5-2)20(25)19(27-18)21-22(3)16-11-6-7-12-17(16)26-21/h6-14H,4-5H2,1-3H3/q+1/b21-19+	CCn1c(=Cc2cccc[n+]2CC)s/c(=C2/Sc3ccccc3N2C)c1=O
Mitotox		1	InChI=1S/C21H19N3/c1-2-24-20-13-16(23)9-11-18(20)17-10-8-15(22)12-19(17)21(24)14-6-4-3-5-7-14/h3-13,23H,2,22H2,1H3/p+1	CCn1c2cc(=N)ccc-2c2ccc([NH3+])cc2c1-c1ccccc1
Mitotox		1	InChI=1S/C15H18N2/c1-12(2)16-14-8-10-15(11-9-14)17-13-6-4-3-5-7-13/h3-12,16-17H,1-2H3	CC(C)Nc1ccc(Nc2ccccc2)cc1
Mitotox		1	InChI=1S/C9H11Cl3NO4P/c1-3-15-18(14,16-4-2)17-9-7(11)5-6(10)8(12)13-9/h5H,3-4H2,1-2H3	CCOP(=O)(OCC)Oc1nc(Cl)c(Cl)cc1Cl
Mitotox		1	InChI=1S/C21H22NO4/c1-23-18-6-5-13-9-17-15-11-20(25-3)19(24-2)10-14(15)7-8-22(17)12-16(13)21(18)26-4/h5-6,9-12H,7-8H2,1-4H3/q+1	COc1cc2c(cc1OC)-c1cc3ccc(OC)c(OC)c3c[n+]1CC2
Mitotox		1	InChI=1S/C13H11N3O4S2/c1-16-10(13(18)15-9-4-2-3-6-14-9)11(17)12-8(5-7-21-12)22(16,19)20/h2-7,10H,1H3,(H,14,15,18)	CN1C(C(O)=Nc2ccccn2)C(=O)c2sccc2S1(=O)=O
Mitotox		1	InChI=1S/C19H17ClN2O4/c1-3-24-19(23)12(2)25-14-5-7-15(8-6-14)26-18-11-21-17-10-13(20)4-9-16(17)22-18/h4-12H,3H2,1-2H3	CCOC(=O)C(C)Oc1ccc(Oc2cnc3cc(Cl)ccc3n2)cc1
Mitotox		1	InChI=1S/C15H28O/c16-15-13-11-9-7-5-3-1-2-4-6-8-10-12-14-15/h1-14H2	O=C1CCCCCCCCCCCCCC1
Mitotox		1	InChI=1S/C7H5N3O2S/c8-4-13-5-1-2-6(9)7(3-5)10(11)12/h1-3H,9H2	N#CSc1ccc(N)c([N+](=O)[O-])c1
Mitotox		1	InChI=1S/C12H6Cl4S/c13-7-1-3-8(4-2-7)17-12-6-10(15)9(14)5-11(12)16/h1-6H	Clc1ccc(Sc2cc(Cl)c(Cl)cc2Cl)cc1
Mitotox		1	InChI=1S/C8H9ClO/c1-5-3-7(10)4-6(2)8(5)9/h3-4,10H,1-2H3	Cc1cc(O)cc(C)c1Cl
Mitotox		1	InChI=1S/C23H22O6/c1-23(2)8-7-12-15(29-23)6-5-13-21(24)20-14-9-17(25-3)18(26-4)10-16(14)27-11-19(20)28-22(12)13/h5-10,19-20H,11H2,1-4H3/t19-,20+/m1/s1	COc1cc2c(cc1OC)[C@@H]1C(=O)c3ccc4c(c3O[C@@H]1CO2)C=CC(C)(C)O4
Mitotox		1	InChI=1S/C26H43NO3/c1-3-4-5-6-7-8-9-10-11-12-13-14-15-16-17-18-26(29)27-22-23-19-20-24(28)25(21-23)30-2/h10-11,19-21,28H,3-9,12-18,22H2,1-2H3,(H,27,29)/b11-10-	CCCCCCCC/C=C\CCCCCCCC(O)=NCc1ccc(O)c(OC)c1
Mitotox		1	InChI=1S/C12H20O2/c1-3-5-6-7-8-9-10-11-12(13)14-4-2/h8-11H,3-7H2,1-2H3/b9-8-,11-10+	CCCCC/C=C\C=C\C(=O)OCC
Mitotox		1	InChI=1S/C9H11NO5/c10-7(9(14)15)8(13)4-1-2-5(11)6(12)3-4/h1-3,7-8,11-13H,10H2,(H,14,15)/t7-,8-/m0/s1	N[C@H](C(=O)O)[C@@H](O)c1ccc(O)c(O)c1
Mitotox		1	InChI=1S/C22H31NO/c1-16(2)23(17(3)4)14-13-20(19-9-7-6-8-10-19)21-15-18(5)11-12-22(21)24/h6-12,15-17,20,24H,13-14H2,1-5H3/t20-/m1/s1	Cc1ccc(O)c([C@H](CCN(C(C)C)C(C)C)c2ccccc2)c1
Mitotox		1	InChI=1S/C6H5N3O5/c7-4-1-3(8(11)12)2-5(6(4)10)9(13)14/h1-2,10H,7H2	Nc1cc([N+](=O)[O-])cc([N+](=O)[O-])c1O
Mitotox		1	InChI=1S/C11H15BrClO3PS/c1-3-7-18-17(14,15-4-2)16-11-6-5-9(12)8-10(11)13/h5-6,8H,3-4,7H2,1-2H3	CCCSP(=O)(OCC)Oc1ccc(Br)cc1Cl
Mitotox		1	InChI=1S/C24H32O4/c1-5-24(28-16(3)26)13-11-22-21-8-6-17-14-18(27-15(2)25)7-9-19(17)20(21)10-12-23(22,24)4/h1,14,18-22H,6-13H2,2-4H3/t18-,19-,20+,21+,22-,23-,24-/m0/s1	C#C[C@]1(OC(C)=O)CC[C@H]2[C@@H]3CCC4=C[C@@H](OC(C)=O)CC[C@@H]4[C@H]3CC[C@@]21C
Mitotox		1	InChI=1S/C13H9ClO2/c14-10-6-7-12(15)11(8-10)13(16)9-4-2-1-3-5-9/h1-8,15H	O=C(c1ccccc1)c1cc(Cl)ccc1O
Mitotox		1	InChI=1S/C34H50O8/c1-23-19-25(21-27(31(23)37)33(3,4)5)9-11-29(35)41-17-15-39-13-14-40-16-18-42-30(36)12-10-26-20-24(2)32(38)28(22-26)34(6,7)8/h19-22,37-38H,9-18H2,1-8H3	Cc1cc(CCC(=O)OCCOCCOCCOC(=O)CCc2cc(C)c(O)c(C(C)(C)C)c2)cc(C(C)(C)C)c1O
Mitotox		1	InChI=1S/C47H64N4O12/c1-24-13-12-14-25(2)46(59)49-37-32(23-48-51-20-18-50(19-21-51)31-15-10-11-16-31)41(56)34-35(42(37)57)40(55)29(6)44-36(34)45(58)47(8,63-44)61-22-17-33(60-9)26(3)43(62-30(7)52)28(5)39(54)27(4)38(24)53/h12-14,17,22-24,26-28,31,33,37-39,43,48,53-55H,10-11,15-16,18-21H2,1-9H3,(H,49,59)/b13-12-,22-17-,25-14-,32-23-/t24-,26+,27+,28+,33-,37?,38-,39+,43+,47-/m0/s1	CO[C@H]1/C=C\O[C@@]2(C)Oc3c(C)c(O)c4c(c3C2=O)C(=O)/C(=C\NN2CCN(C3CCCC3)CC2)C(N=C(O)/C(C)=C\C=C/[C@H](C)[C@H](O)[C@@H](C)[C@@H](O)[C@@H](C)[C@H](OC(C)=O)[C@@H]1C)C4=O
Mitotox		1	InChI=1S/C11H12N2OS3/c1-2-4-10-9(3-1)12-11(15-10)16-17-13-5-7-14-8-6-13/h1-4H,5-8H2	c1ccc2sc(SSN3CCOCC3)nc2c1
Mitotox		1	InChI=1S/C13H10ClN3O4S2/c1-17-10(13(19)16-9-4-2-3-5-15-9)11(18)12-7(23(17,20)21)6-8(14)22-12/h2-6,10H,1H3,(H,15,16,19)	CN1C(C(O)=Nc2ccccn2)C(=O)c2sc(Cl)cc2S1(=O)=O
Mitotox		1	InChI=1S/C26H28N3/c1-19-17-21(20(2)29(19)24-9-7-6-8-10-24)11-13-23-14-12-22-18-25(27(3)4)15-16-26(22)28(23)5/h6-18H,1-5H3/q+1	Cc1cc(C=Cc2ccc3cc(N(C)C)ccc3[n+]2C)c(C)n1-c1ccccc1
Mitotox		1	InChI=1S/C21H15F2N5O/c1-21(2,29)18-11-26-28-17(10-25-20(28)27-18)12-6-7-15(22)14(8-12)19-13(9-24)4-3-5-16(19)23/h3-8,10-11,29H,1-2H3	CC(C)(O)c1cnn2c(-c3ccc(F)c(-c4c(F)cccc4C#N)c3)cnc2n1
Mitotox		1	InChI=1S/C19H16N2O4/c1-2-19(14-11-7-4-8-12-14)16(23)20-18(25)21(17(19)24)15(22)13-9-5-3-6-10-13/h3-12H,2H2,1H3,(H,20,23,25)	CCC1(c2ccccc2)C(=O)N(C(=O)c2ccccc2)C(=O)N=C1O
Mitotox		1	InChI=1S/C22H18N2O4/c1-22(16-12-14-19(15-13-16)27-18-10-6-3-7-11-18)20(25)24(21(26)28-22)23-17-8-4-2-5-9-17/h2-15,23H,1H3	CC1(c2ccc(Oc3ccccc3)cc2)OC(=O)N(Nc2ccccc2)C1=O
Mitotox		1	InChI=1S/C6H5ClN2O2/c7-4-1-2-5(8)6(3-4)9(10)11/h1-3H,8H2	Nc1ccc(Cl)cc1[N+](=O)[O-]
Mitotox		1	InChI=1S/C10H16N2/c1-3-12(4-2)10-7-5-9(11)6-8-10/h5-8H,3-4,11H2,1-2H3	CCN(CC)c1ccc(N)cc1
Mitotox		1	InChI=1S/C18H22O2/c1-3-17(13-5-9-15(19)10-6-13)18(4-2)14-7-11-16(20)12-8-14/h5-12,17-20H,3-4H2,1-2H3/t17-,18+	CC[C@H](c1ccc(O)cc1)[C@@H](CC)c1ccc(O)cc1
Mitotox		1	InChI=1S/C10H8O4/c1-5-2-9(13)14-8-4-6(11)3-7(12)10(5)8/h2-4,11-12H,1H3	Cc1cc(=O)oc2cc(O)cc(O)c12
Mitotox		1	InChI=1S/C14H10N4O5/c19-13-8-17(14(20)16-13)15-7-11-5-6-12(23-11)9-1-3-10(4-2-9)18(21)22/h1-7H,8H2,(H,16,19,20)	O=C1N=C(O)CN1N=Cc1ccc(-c2ccc([N+](=O)[O-])cc2)o1
Mitotox		1	InChI=1S/C21H32O2/c1-14(2)15-7-9-17-16(13-15)8-10-18-20(17,3)11-6-12-21(18,4)19(22)23-5/h8,13-14,17-18H,6-7,9-12H2,1-5H3/t17-,18+,20+,21+/m0/s1	COC(=O)[C@]1(C)CCC[C@]2(C)[C@H]3CCC(C(C)C)=CC3=CC[C@@H]12
Mitotox		1	InChI=1S/C11H11N5/c12-10-7-6-9(11(13)14-10)16-15-8-4-2-1-3-5-8/h1-7H,(H4,12,13,14)/b16-15+	N=c1ccc(/N=N/c2ccccc2)c(N)[nH]1
Mitotox		1	InChI=1S/C22H27NO4/c1-3-5-13-23(14-6-4-2)16-11-12-19(20(24)15-16)21(25)17-9-7-8-10-18(17)22(26)27/h7-12,15,24H,3-6,13-14H2,1-2H3,(H,26,27)	CCCCN(CCCC)c1ccc(C(=O)c2ccccc2C(=O)O)c(O)c1
Mitotox		1	InChI=1S/C21H24Cl2O4/c1-4-20(2,3)19(25)26-17-16(13-10-14(22)12-15(23)11-13)18(24)27-21(17)8-6-5-7-9-21/h10-12H,4-9H2,1-3H3	CCC(C)(C)C(=O)OC1=C(c2cc(Cl)cc(Cl)c2)C(=O)OC12CCCCC2
Mitotox		1	InChI=1S/C14H14N2/c1-2-16-13-6-4-3-5-11(13)12-9-10(15)7-8-14(12)16/h3-9H,2,15H2,1H3	CCn1c2ccccc2c2cc(N)ccc21
Mitotox		1	InChI=1S/C22H19Br2NO3/c1-22(2)17(12-19(23)24)20(22)21(26)28-18(13-25)14-7-6-10-16(11-14)27-15-8-4-3-5-9-15/h3-12,17-18,20H,1-2H3/t17-,18+,20-/m0/s1	CC1(C)[C@@H](C=C(Br)Br)[C@H]1C(=O)O[C@H](C#N)c1cccc(Oc2ccccc2)c1
Mitotox		1	InChI=1S/C30H23BrO4/c31-23-16-14-20(15-17-23)19-10-12-22(13-11-19)26(32)18-25(21-6-2-1-3-7-21)28-29(33)24-8-4-5-9-27(24)35-30(28)34/h1-17,25-26,32-33H,18H2	O=c1oc2ccccc2c(O)c1C(CC(O)c1ccc(-c2ccc(Br)cc2)cc1)c1ccccc1
Mitotox		1	InChI=1S/C37H66O8/c1-3-4-5-6-7-8-9-10-11-15-18-31(40)33-21-23-35(44-33)36-24-22-34(45-36)32(41)20-19-29(38)16-13-12-14-17-30(39)26-28-25-27(2)43-37(28)42/h25,27,29-36,38-41H,3-24,26H2,1-2H3/t27?,29?,30?,31-,32-,33-,34-,35-,36-/m1/s1	CCCCCCCCCCCC[C@@H](O)[C@H]1CC[C@H]([C@H]2CC[C@H]([C@H](O)CCC(O)CCCCCC(O)CC3=CC(C)OC3=O)O2)O1
Mitotox		1	InChI=1S/C14H10Cl2O2/c15-14(16)13(9-1-5-11(17)6-2-9)10-3-7-12(18)8-4-10/h1-8,17-18H	Oc1ccc(C(=C(Cl)Cl)c2ccc(O)cc2)cc1
Mitotox		1	InChI=1S/C15H24O2/c1-14(2,3)11-8-10(17-7)9-12(13(11)16)15(4,5)6/h8-9,16H,1-7H3	COc1cc(C(C)(C)C)c(O)c(C(C)(C)C)c1
Mitotox		1	InChI=1S/C9H6N2O2/c12-11(13)8-3-4-9-7(6-8)2-1-5-10-9/h1-6H	O=[N+]([O-])c1ccc2ncccc2c1
Mitotox		1	InChI=1S/C15H24O/c1-13(2)7-5-3-4-6-8-14-9-11-15(16)12-10-14/h9-13,16H,3-8H2,1-2H3	CC(C)CCCCCCc1ccc(O)cc1
Mitotox		1	InChI=1S/C56H92O29/c1-19-7-10-56(75-17-19)20(2)31-45(85-56)37(67)32-22-6-5-21-11-26(24(61)12-55(21,4)23(22)8-9-54(31,32)3)76-50-42(72)39(69)44(30(16-60)80-50)81-53-48(47(36(66)29(15-59)79-53)83-49-40(70)33(63)25(62)18-74-49)84-52-43(73)46(35(65)28(14-58)78-52)82-51-41(71)38(68)34(64)27(13-57)77-51/h19-53,57-73H,5-18H2,1-4H3/t19-,20+,21+,22-,23+,24-,25-,26-,27-,28-,29-,30-,31+,32-,33+,34-,35-,36-,…	C[C@H]1[C@H]2[C@@H](O[C@]13CC[C@@H](C)CO3)[C@@H](O)[C@H]1[C@@H]3CC[C@H]4C[C@@H](O[C@@H]5O[C@H](CO)[C@H](O[C@@H]6O[C@H](CO)[C@@H](O)[C@H](O[C@@H]7OC[C@@H](O)[C@H](O)[C@H]7O)[C@H]6O[C@@H]6O[C@H](CO)[C@@H](O)[C@H](O[C@@H]7O[C@H](CO)[C@@H](O)[C@H](O)[C@H]7O)[C@H]6O)[C@H](O)[C@H]5O)[C@H](O)C[C@]4(C)[C@H]3CC[C@@]12C
Mitotox		1	InChI=1S/C33H38N4O6/c1-3-22-23-16-21(43-32(40)36-14-10-20(11-15-36)35-12-6-5-7-13-35)8-9-27(23)34-29-24(22)18-37-28(29)17-26-25(30(37)38)19-42-31(39)33(26,41)4-2/h8-9,16-17,20,41H,3-7,10-15,18-19H2,1-2H3/t33-/m0/s1	CCc1c2c(nc3ccc(OC(=O)N4CCC(N5CCCCC5)CC4)cc13)-c1cc3c(c(=O)n1C2)COC(=O)[C@]3(O)CC
Mitotox		1	InChI=1S/C12H8Cl4N2/c13-7-3-11(17)9(15)1-5(7)6-2-10(16)12(18)4-8(6)14/h1-4H,17-18H2	Nc1cc(Cl)c(-c2cc(Cl)c(N)cc2Cl)cc1Cl
Mitotox		1	InChI=1S/C22H19ClO3/c23-16-11-9-14(10-12-16)13-5-7-15(8-6-13)19-20(24)17-3-1-2-4-18(17)21(25)22(19)26/h1-4,9-13,15,19H,5-8H2	O=C1C(=O)C(C2CCC(c3ccc(Cl)cc3)CC2)C(=O)c2ccccc21
Mitotox		1	InChI=1S/C10H10N2/c11-9-5-1-3-7-8(9)4-2-6-10(7)12/h1-6H,11-12H2	Nc1cccc2c(N)cccc12
Mitotox		1	InChI=1S/C12H12N4/c13-9-1-5-11(6-2-9)15-16-12-7-3-10(14)4-8-12/h1-8H,13-14H2	Nc1ccc(N=Nc2ccc(N)cc2)cc1
Mitotox		1	InChI=1S/C14H13NO7S/c1-23(21,22)8-5-6-9(10(7-8)15(19)20)14(18)13-11(16)3-2-4-12(13)17/h5-7,13H,2-4H2,1H3	CS(=O)(=O)c1ccc(C(=O)C2C(=O)CCCC2=O)c([N+](=O)[O-])c1
Mitotox		1	InChI=1S/C19H15NO6/c1-11(21)10-15(12-6-8-13(9-7-12)20(24)25)17-18(22)14-4-2-3-5-16(14)26-19(17)23/h2-9,15,22H,10H2,1H3	CC(=O)CC(c1ccc([N+](=O)[O-])cc1)c1c(O)c2ccccc2oc1=O
Mitotox		1	InChI=1S/C13H20O/c1-2-3-4-5-6-7-12-8-10-13(14)11-9-12/h8-11,14H,2-7H2,1H3	CCCCCCCc1ccc(O)cc1
Mitotox		1	InChI=1S/C22H17ClF3N3O7/c1-33-18(30)21-10-12-9-13(23)3-8-16(12)17(21)27-28(11-35-21)19(31)29(20(32)34-2)14-4-6-15(7-5-14)36-22(24,25)26/h3-9H,10-11H2,1-2H3/t21-/m0/s1	COC(=O)N(C(=O)N1CO[C@@]2(C(=O)OC)Cc3cc(Cl)ccc3C2=N1)c1ccc(OC(F)(F)F)cc1
Mitotox		1	InChI=1S/C21H26O2/c1-5-6-7-8-15-12-18(22)20-16-11-14(2)9-10-17(16)21(3,4)23-19(20)13-15/h9-13,22H,5-8H2,1-4H3	CCCCCc1cc(O)c2c(c1)OC(C)(C)c1ccc(C)cc1-2
Mitotox		1	InChI=1S/C20H44N/c1-5-7-8-9-10-11-12-13-14-15-16-17-18-19-20-21(3,4)6-2/h5-20H2,1-4H3/q+1	CCCCCCCCCCCCCCCC[N+](C)(C)CC
Mitotox		1	InChI=1S/C32H37NO12/c1-14-31(45-21-8-3-4-9-42-21)17(33)10-22(43-14)44-19-12-32(40,20(35)13-34)11-16-24(19)30(39)26-25(28(16)37)27(36)15-6-5-7-18(41-2)23(15)29(26)38/h5-7,14,17,19,21-22,31,34,37,39-40H,3-4,8-13,33H2,1-2H3/t14-,17-,19-,21+,22-,31+,32-/m0/s1	COc1cccc2c1C(=O)c1c(O)c3c(c(O)c1C2=O)C[C@@](O)(C(=O)CO)C[C@@H]3O[C@H]1C[C@H](N)[C@H](O[C@@H]2CCCCO2)[C@H](C)O1
Mitotox		1	InChI=1S/C12H10O2/c13-11-5-1-9(2-6-11)10-3-7-12(14)8-4-10/h1-8,13-14H	Oc1ccc(-c2ccc(O)cc2)cc1
Mitotox		1	InChI=1S/C33H31N3/c1-35(2)27-18-14-24(15-19-27)33(25-16-20-28(21-17-25)36(3)4)31-22-23-32(30-13-9-8-12-29(30)31)34-26-10-6-5-7-11-26/h5-23H,1-4H3/p+1	CN(C)c1ccc(C(=C2C=CC(=[NH+]c3ccccc3)c3ccccc32)c2ccc(N(C)C)cc2)cc1
Mitotox		1	InChI=1S/C9H12O/c1-2-3-8-4-6-9(10)7-5-8/h4-7,10H,2-3H2,1H3	CCCc1ccc(O)cc1
Mitotox		1	InChI=1S/C14H17Cl2NO2/c1-14(7-3-2-4-8-14)13(19)17-9-5-6-10(18)12(16)11(9)15/h5-6,18H,2-4,7-8H2,1H3,(H,17,19)	CC1(C(O)=Nc2ccc(O)c(Cl)c2Cl)CCCCC1
Mitotox		1	InChI=1S/C18H30O/c1-2-3-4-5-6-7-8-9-10-11-12-17-13-15-18(19)16-14-17/h13-16,19H,2-12H2,1H3	CCCCCCCCCCCCc1ccc(O)cc1
Mitotox		1	InChI=1S/C37H48N4O5/c1-25(2)34(41-20-12-19-38-37(41)45)36(44)39-30(21-28-15-7-5-8-16-28)23-32(42)31(22-29-17-9-6-10-18-29)40-33(43)24-46-35-26(3)13-11-14-27(35)4/h5-11,13-18,25,30-32,34,42H,12,19-24H2,1-4H3,(H,38,45)(H,39,44)(H,40,43)/t30-,31-,32-,34-/m0/s1	Cc1cccc(C)c1OCC(O)=N[C@@H](Cc1ccccc1)[C@@H](O)C[C@H](Cc1ccccc1)N=C(O)[C@H](C(C)C)N1CCCN=C1O
Mitotox		1	InChI=1S/C20H14O4/c21-15-9-5-13(6-10-15)20(14-7-11-16(22)12-8-14)18-4-2-1-3-17(18)19(23)24-20/h1-12,21-22H	O=C1OC(c2ccc(O)cc2)(c2ccc(O)cc2)c2ccccc21
Mitotox		1	InChI=1S/C29H31N7O/c1-21-5-10-25(18-27(21)34-29-31-13-11-26(33-29)24-4-3-12-30-19-24)32-28(37)23-8-6-22(7-9-23)20-36-16-14-35(2)15-17-36/h3-13,18-19H,14-17,20H2,1-2H3,(H,32,37)(H,31,33,34)	Cc1ccc(NC(=O)c2ccc(CN3CCN(C)CC3)cc2)cc1Nc1nccc(-c2cccnc2)n1
Mitotox		1	InChI=1S/C6H12N2S4/c1-7(2)5(9)11-12-6(10)8(3)4/h1-4H3	CN(C)C(=S)SSC(=S)N(C)C
Mitotox		1	InChI=1S/C17H26N2O4S/c1-4-19-10-6-7-13(19)12-18-17(20)15-11-14(24(21,22)5-2)8-9-16(15)23-3/h8-9,11,13H,4-7,10,12H2,1-3H3,(H,18,20)	CCN1CCCC1CN=C(O)c1cc(S(=O)(=O)CC)ccc1OC
Mitotox		1	InChI=1S/C28H37ClO7/c1-6-23(33)35-15-22(32)28(36-24(34)7-2)16(3)12-20-19-9-8-17-13-18(30)10-11-25(17,4)27(19,29)21(31)14-26(20,28)5/h10-11,13,16,19-21,31H,6-9,12,14-15H2,1-5H3/t16-,19-,20-,21-,25-,26-,27-,28-/m0/s1	CCC(=O)OCC(=O)[C@@]1(OC(=O)CC)[C@@H](C)C[C@H]2[C@@H]3CCC4=CC(=O)C=C[C@]4(C)[C@@]3(Cl)[C@@H](O)C[C@@]21C
Mitotox		1	InChI=1S/C33H31Cl2N3O4/c1-5-37(19-21-8-7-15-36-18-21)31(39)25-9-6-10-27(35)30(25)33(2)26-16-23(34)12-14-28(26)38(32(33)40)20-22-11-13-24(41-3)17-29(22)42-4/h6-18H,5,19-20H2,1-4H3/t33-/m1/s1	CCN(Cc1cccnc1)C(=O)c1cccc(Cl)c1[C@]1(C)C(=O)N(Cc2ccc(OC)cc2OC)c2ccc(Cl)cc21
Mitotox		1	InChI=1S/C26H36O3/c1-26-15-14-21-20-10-8-19(27)16-18(20)7-9-22(21)23(26)11-12-24(26)29-25(28)13-6-17-4-2-3-5-17/h8,10,16-17,21-24,27H,2-7,9,11-15H2,1H3/t21-,22-,23+,24+,26+/m1/s1	C[C@]12CC[C@@H]3c4ccc(O)cc4CC[C@H]3[C@@H]1CC[C@@H]2OC(=O)CCC1CCCC1
Mitotox		1	InChI=1S/C20H21NO3/c1-11(2)14-6-5-7-15(12(3)4)18(14)21-19(23)16-9-8-13(22)10-17(16)20(21)24/h5-12,22H,1-4H3	CC(C)c1cccc(C(C)C)c1N1C(=O)c2ccc(O)cc2C1=O
Mitotox		1	InChI=1S/C18H24N2/c1-14(2)13-15(3)20(17-7-5-4-6-8-17)18-11-9-16(19)10-12-18/h4-12,14-15H,13,19H2,1-3H3	CC(C)CC(C)N(c1ccccc1)c1ccc(N)cc1
Mitotox		1	InChI=1S/C15H10O5/c16-9-3-1-8(2-4-9)13-7-12(19)15-11(18)5-10(17)6-14(15)20-13/h1-7,16-18H	O=c1cc(-c2ccc(O)cc2)oc2cc(O)cc(O)c12
Mitotox		1	InChI=1S/C15H15N3S/c1-9-6-13-15(8-11(9)16)19-14-7-10(18(2)3)4-5-12(14)17-13/h4-8,16H,1-3H3/p+1	Cc1cc2nc3ccc(N(C)C)cc3sc-2cc1=[NH2+]
Mitotox		1	InChI=1S/C15H12Cl4O2/c1-15(2,7-3-9(16)13(20)10(17)4-7)8-5-11(18)14(21)12(19)6-8/h3-6,20-21H,1-2H3	CC(C)(c1cc(Cl)c(O)c(Cl)c1)c1cc(Cl)c(O)c(Cl)c1
Mitotox		1	InChI=1S/C13H10O5/c14-8-2-3-9(11(16)6-8)13(18)7-1-4-10(15)12(17)5-7/h1-6,14-17H	O=C(c1ccc(O)c(O)c1)c1ccc(O)cc1O
Mitotox		1	InChI=1S/C10H9NO4S/c11-7-1-2-9-6(3-7)4-8(5-10(9)12)16(13,14)15/h1-5,12H,11H2,(H,13,14,15)	Nc1ccc2c(O)cc(S(=O)(=O)O)cc2c1
Mitotox		1	InChI=1S/C14H12Cl2O/c1-14(17,10-2-6-12(15)7-3-10)11-4-8-13(16)9-5-11/h2-9,17H,1H3	CC(O)(c1ccc(Cl)cc1)c1ccc(Cl)cc1
Mitotox		1	InChI=1S/C20H40O2/c1-2-3-4-5-6-7-8-9-10-11-12-13-14-15-16-17-19-22-20-18-21/h9-10,21H,2-8,11-20H2,1H3/b10-9-	CCCCCCCC/C=C\CCCCCCCCOCCO
Mitotox		1	InChI=1S/C6H4BrN3O4/c7-4-1-3(9(11)12)2-5(6(4)8)10(13)14/h1-2H,8H2	Nc1c(Br)cc([N+](=O)[O-])cc1[N+](=O)[O-]
Mitotox		1	InChI=1S/C42H53NO15/c1-8-42(51)17-28(33-22(35(42)41(50)52-7)14-23-34(38(33)49)37(48)32-21(36(23)47)10-9-11-26(32)45)56-30-15-24(43(5)6)39(19(3)54-30)58-31-16-27(46)40(20(4)55-31)57-29-13-12-25(44)18(2)53-29/h9-11,14,18-20,24,27-31,35,39-40,45-46,49,51H,8,12-13,15-17H2,1-7H3/t18-,19-,20-,24-,27-,28-,29-,30-,31-,35-,39+,40+,42+/m0/s1	CC[C@@]1(O)C[C@H](O[C@H]2C[C@H](N(C)C)[C@H](O[C@H]3C[C@H](O)[C@H](O[C@H]4CCC(=O)[C@H](C)O4)[C@H](C)O3)[C@H](C)O2)c2c(cc3c(c2O)C(=O)c2c(O)cccc2C3=O)[C@H]1C(=O)OC
Mitotox		1	InChI=1S/C18H16N2/c1-3-7-15(8-4-1)19-17-11-13-18(14-12-17)20-16-9-5-2-6-10-16/h1-14,19-20H	c1ccc(Nc2ccc(Nc3ccccc3)cc2)cc1
Mitotox		1	InChI=1S/C13H8Br3NO2/c14-7-1-3-9(4-2-7)17-13(19)10-5-8(15)6-11(16)12(10)18/h1-6,18H,(H,17,19)	O=C(Nc1ccc(Br)cc1)c1cc(Br)cc(Br)c1O
Mitotox		1	InChI=1S/C19H32O4/c1-5-6-7-8-9-10-11-12-16(20)13-17-14(2)18(21)15(3)19(22-4)23-17/h16,20H,5-13H2,1-4H3	CCCCCCCCCC(O)Cc1oc(OC)c(C)c(=O)c1C
Mitotox		1	InChI=1S/C10H12O4/c1-5-4-7(11)6(2)9(12)8(5)10(13)14-3/h4,11-12H,1-3H3	COC(=O)c1c(C)cc(O)c(C)c1O
Mitotox		1	InChI=1S/C20H10I4O4/c21-13-5-9(6-14(22)18(13)25)17(10-7-15(23)19(26)16(24)8-10)11-3-1-2-4-12(11)20(27)28/h1-8,25H,(H,27,28)	O=C1C(I)=CC(=C(c2cc(I)c(O)c(I)c2)c2ccccc2C(=O)O)C=C1I
Mitotox		1	InChI=1S/C34H27N9O7S2/c35-22-10-15-27(26(36)18-22)41-38-24-11-6-19(7-12-24)20-8-13-25(14-9-20)40-42-32-28(51(45,46)47)16-21-17-29(52(48,49)50)33(34(44)30(21)31(32)37)43-39-23-4-2-1-3-5-23/h1-18,39H,35-37H2,(H,45,46,47)(H,48,49,50)/b41-38?,42-40?,43-33+	Nc1ccc(N=Nc2ccc(-c3ccc(N=Nc4c(S(=O)(=O)O)cc5c(c4N)C(=O)/C(=N/Nc4ccccc4)C(S(=O)(=O)O)=C5)cc3)cc2)c(N)c1
Mitotox		1	InChI=1S/C27H28N2O7/c1-18-23(26(30)35-14-8-11-20-9-5-4-6-10-20)25(21-12-7-13-22(17-21)29(32)33)24(19(2)28-18)27(31)36-16-15-34-3/h4-13,17,25,28H,14-16H2,1-3H3/b11-8+	COCCOC(=O)C1=C(C)NC(C)=C(C(=O)OC/C=C/c2ccccc2)C1c1cccc([N+](=O)[O-])c1
Mitotox		1	InChI=1S/C10H8O/c11-10-7-3-5-8-4-1-2-6-9(8)10/h1-7,11H	Oc1cccc2ccccc12
Mitotox		1	InChI=1S/C15H12Br4O2/c1-15(2,7-3-9(16)13(20)10(17)4-7)8-5-11(18)14(21)12(19)6-8/h3-6,20-21H,1-2H3	CC(C)(c1cc(Br)c(O)c(Br)c1)c1cc(Br)c(O)c(Br)c1
Mitotox		1	InChI=1S/C23H25N2/c1-24(2)21-14-10-19(11-15-21)23(18-8-6-5-7-9-18)20-12-16-22(17-13-20)25(3)4/h5-17H,1-4H3/q+1	CN(C)c1ccc(C(=C2C=CC(=[N+](C)C)C=C2)c2ccccc2)cc1
Mitotox		1	InChI=1S/C22H21Cl3N4O/c1-14-20(22(30)27-28-11-3-2-4-12-28)26-29(19-10-9-17(24)13-18(19)25)21(14)15-5-7-16(23)8-6-15/h5-10,13H,2-4,11-12H2,1H3,(H,27,30)	Cc1c(C(O)=NN2CCCCC2)nn(-c2ccc(Cl)cc2Cl)c1-c1ccc(Cl)cc1
Mitotox		1	InChI=1S/C22H16N2O7/c25-10-9-11-1-3-12(4-2-11)23-13-5-7-15(26)19-17(13)21(28)18-14(24(30)31)6-8-16(27)20(18)22(19)29/h1-8,23,25-27H,9-10H2	O=C1c2c(O)ccc(Nc3ccc(CCO)cc3)c2C(=O)c2c([N+](=O)[O-])ccc(O)c21
Mitotox		1	InChI=1S/C25H32O7/c1-15(2)9-24(28)31-14-19-18(10-16-5-7-20(26)22(11-16)29-3)13-32-25(19)17-6-8-21(27)23(12-17)30-4/h5-8,11-12,15,18-19,25-27H,9-10,13-14H2,1-4H3/t18-,19-,25+/m0/s1	COc1cc(C[C@H]2CO[C@H](c3ccc(O)c(OC)c3)[C@H]2COC(=O)CC(C)C)ccc1O
Mitotox		1	InChI=1S/C23H16O3/c24-21-17-13-7-8-14-18(17)22(25)20(21)23(26)19(15-9-3-1-4-10-15)16-11-5-2-6-12-16/h1-14,19-20H	O=C1c2ccccc2C(=O)C1C(=O)C(c1ccccc1)c1ccccc1
Mitotox		1	InChI=1S/C16H26O2/c1-15(2,3)12-16(4,5)13-6-8-14(9-7-13)18-11-10-17/h6-9,17H,10-12H2,1-5H3	CC(C)(C)CC(C)(C)c1ccc(OCCO)cc1
Mitotox		1	InChI=1S/C14H20N2O/c1-11-7-5-6-10-13(11)16-14(17)15-12-8-3-2-4-9-12/h2-4,8-9,11,13H,5-7,10H2,1H3,(H2,15,16,17)	CC1CCCCC1NC(O)=Nc1ccccc1
Mitotox		1	InChI=1S/C20H26O4/c21-19(23-15-9-3-1-4-10-15)17-13-7-8-14-18(17)20(22)24-16-11-5-2-6-12-16/h7-8,13-16H,1-6,9-12H2	O=C(OC1CCCCC1)c1ccccc1C(=O)OC1CCCCC1
Mitotox		1	InChI=1S/C27H44O2/c1-19-10-13-23(28)18-22(19)12-11-21-9-7-17-27(5)24(14-15-25(21)27)20(2)8-6-16-26(3,4)29/h11-12,20,23-25,28-29H,1,6-10,13-18H2,2-5H3/b21-11+,22-12-/t20-,23+,24-,25+,27-/m1/s1	C=C1CC[C@H](O)C/C1=C/C=C1\CCC[C@@]2(C)[C@H]1CC[C@@H]2[C@H](C)CCCC(C)(C)O
Mitotox		1	InChI=1S/C27H36F2O6/c1-14-9-16-17-11-19(28)18-10-15(30)7-8-24(18,5)26(17,29)20(31)12-25(16,6)27(14,34)21(32)13-35-22(33)23(2,3)4/h7-8,10,14,16-17,19-20,31,34H,9,11-13H2,1-6H3/t14-,16+,17?,19+,20+,24?,25?,26+,27+/m1/s1	C[C@@H]1C[C@H]2C3C[C@H](F)C4=CC(=O)C=CC4(C)[C@@]3(F)[C@@H](O)CC2(C)[C@@]1(O)C(=O)COC(=O)C(C)(C)C
Mitotox		1	InChI=1S/C14H10Cl4/c15-10-7-5-9(6-8-10)13(14(17)18)11-3-1-2-4-12(11)16/h1-8,13-14H	Clc1ccc(C(c2ccccc2Cl)C(Cl)Cl)cc1
Mitotox		1	InChI=1S/C10H8O/c11-10-6-5-8-3-1-2-4-9(8)7-10/h1-7,11H	Oc1ccc2ccccc2c1
Mitotox		1	InChI=1S/C7H10N2/c1-5-2-3-6(8)4-7(5)9/h2-4H,8-9H2,1H3	Cc1ccc(N)cc1N
Mitotox		1	InChI=1S/C6H4Cl2O/c7-4-1-5(8)3-6(9)2-4/h1-3,9H	Oc1cc(Cl)cc(Cl)c1
Mitotox		1	InChI=1S/C23H22O6/c1-11(2)16-8-14-15(28-16)6-5-12-22(24)21-13-7-18(25-3)19(26-4)9-17(13)27-10-20(21)29-23(12)14/h5-7,9,16,20-21H,1,8,10H2,2-4H3/t16-,20-,21+/m1/s1	C=C(C)[C@H]1Cc2c(ccc3c2O[C@@H]2COc4cc(OC)c(OC)cc4[C@@H]2C3=O)O1
Mitotox		1	InChI=1S/C19H23ClN2O2S/c1-2-3-4-5-6-10-13-25-19(23)24-16-14-17(20)21-22-18(16)15-11-8-7-9-12-15/h7-9,11-12,14H,2-6,10,13H2,1H3	CCCCCCCCSC(=O)Oc1cc(Cl)nnc1-c1ccccc1
Mitotox		1	InChI=1S/C12H11NO/c14-12-8-6-11(7-9-12)13-10-4-2-1-3-5-10/h1-9,13-14H	Oc1ccc(Nc2ccccc2)cc1
Mitotox		1	InChI=1S/C12H10N2O/c15-12-8-6-11(7-9-12)14-13-10-4-2-1-3-5-10/h1-9,13H	O=C1C=CC(=NNc2ccccc2)C=C1
Mitotox		1	InChI=1S/C25H32ClN5O2/c1-2-24-27-31(25(32)30(24)18-19-33-23-10-4-3-5-11-23)13-7-12-28-14-16-29(17-15-28)22-9-6-8-21(26)20-22/h3-6,8-11,20H,2,7,12-19H2,1H3	CCc1nn(CCCN2CCN(c3cccc(Cl)c3)CC2)c(=O)n1CCOc1ccccc1
Mitotox		1	InChI=1S/C6H5NO2/c8-6-3-1-5(7-9)2-4-6/h1-4,8H	O=Nc1ccc(O)cc1
Mitotox		1	InChI=1S/C13H9F3N2O2/c14-13(15,16)8-3-1-4-9(7-8)18-11-10(12(19)20)5-2-6-17-11/h1-7H,(H,17,18)(H,19,20)	O=C(O)c1cccnc1Nc1cccc(C(F)(F)F)c1
Mitotox		1	InChI=1S/C14H22O2/c1-13(2,3)9-7-12(16)10(8-11(9)15)14(4,5)6/h7-8,15-16H,1-6H3	CC(C)(C)c1cc(O)c(C(C)(C)C)cc1O
Mitotox		1	InChI=1S/C6H6N2O3/c7-5-3-4(8(10)11)1-2-6(5)9/h1-3,9H,7H2	Nc1cc([N+](=O)[O-])ccc1O
Mitotox		1	InChI=1S/C5H7N3/c6-4-2-1-3-5(7)8-4/h1-3H,(H4,6,7,8)	N=c1cccc(N)[nH]1
Mitotox		1	InChI=1S/C21H20O6/c1-26-20-11-14(5-9-18(20)24)3-7-16(22)13-17(23)8-4-15-6-10-19(25)21(12-15)27-2/h3-12,24-25H,13H2,1-2H3/b7-3+,8-4+	COc1cc(/C=C/C(=O)CC(=O)/C=C/c2ccc(O)c(OC)c2)ccc1O
Mitotox		1	InChI=1S/C23H32O2/c1-14-9-16(20(24)18(11-14)22(3,4)5)13-17-10-15(2)12-19(21(17)25)23(6,7)8/h9-12,24-25H,13H2,1-8H3	Cc1cc(Cc2cc(C)cc(C(C)(C)C)c2O)c(O)c(C(C)(C)C)c1
Mitotox		1	InChI=1S/C6H5Cl2NO/c7-4-1-3(9)2-5(8)6(4)10/h1-2,10H,9H2	Nc1cc(Cl)c(O)c(Cl)c1
Mitotox		1	InChI=1S/C15H14O5/c16-10-4-1-9(2-5-10)3-6-12(18)15-13(19)7-11(17)8-14(15)20/h1-2,4-5,7-8,16-17,19-20H,3,6H2	O=C(CCc1ccc(O)cc1)c1c(O)cc(O)cc1O
Mitotox		1	InChI=1S/C6H2Cl4O/c7-2-1-3(8)6(11)5(10)4(2)9/h1,11H	Oc1c(Cl)cc(Cl)c(Cl)c1Cl
Mitotox		1	InChI=1S/C6H2Cl4O/c7-2-1-3(8)5(10)6(11)4(2)9/h1,11H	Oc1c(Cl)c(Cl)cc(Cl)c1Cl
Mitotox		1	InChI=1S/C18H22O2/c1-13(2)12-18(3,14-4-8-16(19)9-5-14)15-6-10-17(20)11-7-15/h4-11,13,19-20H,12H2,1-3H3	CC(C)CC(C)(c1ccc(O)cc1)c1ccc(O)cc1
Mitotox		1	InChI=1S/C12H18O/c1-8(2)10-5-6-12(13)11(7-10)9(3)4/h5-9,13H,1-4H3	CC(C)c1ccc(O)c(C(C)C)c1
Mitotox		1	InChI=1S/C12H9F3N2O2/c1-7-10(6-16-19-7)11(18)17-9-4-2-8(3-5-9)12(13,14)15/h2-6H,1H3,(H,17,18)	Cc1oncc1C(=O)Nc1ccc(C(F)(F)F)cc1
Mitotox		1	InChI=1S/C9H12O/c1-7(2)8-4-3-5-9(10)6-8/h3-7,10H,1-2H3	CC(C)c1cccc(O)c1
Mitotox		1	InChI=1S/C15H9N/c16-10-15-13-7-3-1-5-11(13)9-12-6-2-4-8-14(12)15/h1-9H	N#Cc1c2ccccc2cc2ccccc12
Mitotox		1	InChI=1S/C16H13N/c1-2-8-15(9-3-1)17-16-11-10-13-6-4-5-7-14(13)12-16/h1-12,17H	c1ccc(Nc2ccc3ccccc3c2)cc1
Mitotox		1	InChI=1S/C20H15N3O6/c1-2-20(26)13-7-16-17-10(8-22(16)18(24)12(13)9-29-19(20)25)6-11-14(21-17)4-3-5-15(11)23(27)28/h3-7,26H,2,8-9H2,1H3/t20-/m0/s1	CC[C@@]1(O)C(=O)OCc2c1cc1n(c2=O)Cc2cc3c([N+](=O)[O-])cccc3nc2-1
Mitotox		1	InChI=1S/C15H14O3/c1-9(2)7-8-12-13(16)10-5-3-4-6-11(10)14(17)15(12)18/h3-7,12H,8H2,1-2H3	CC(C)=CCC1C(=O)C(=O)c2ccccc2C1=O
Mitotox		1	InChI=1S/C17H12/c1-11-5-6-14-8-7-12-3-2-4-13-9-10-15(11)17(14)16(12)13/h2-10H,1H3	Cc1ccc2ccc3cccc4ccc1c2c34
Mitotox		1	InChI=1S/C27H32O5/c1-19-25(32-27(30-3)20(2)26(19)29)18-23(28)12-8-5-9-17-31-24-15-13-22(14-16-24)21-10-6-4-7-11-21/h4,6-7,10-11,13-16,23,28H,5,8-9,12,17-18H2,1-3H3	COc1oc(CC(O)CCCCCOc2ccc(-c3ccccc3)cc2)c(C)c(=O)c1C
Mitotox		1	InChI=1S/C29H35NO2/c1-5-15-29(32)16-14-26-24-12-8-20-17-22(31)11-13-23(20)27(24)25(18-28(26,29)2)19-6-9-21(10-7-19)30(3)4/h6-7,9-10,17,24-26,32H,8,11-14,16,18H2,1-4H3/t24-,25+,26-,28-,29-/m0/s1	CC#C[C@]1(O)CC[C@H]2[C@@H]3CCC4=CC(=O)CCC4=C3[C@@H](c3ccc(N(C)C)cc3)C[C@@]21C
Mitotox		1	InChI=1S/C20H24N2O6/c1-11(2)10-28-20(24)17-13(4)21-12(3)16(19(23)27-5)18(17)14-8-6-7-9-15(14)22(25)26/h6-9,11,18,21H,10H2,1-5H3	COC(=O)C1=C(C)NC(C)=C(C(=O)OCC(C)C)C1c1ccccc1[N+](=O)[O-]
Mitotox		1	InChI=1S/C9H12O/c1-2-5-8-6-3-4-7-9(8)10/h3-4,6-7,10H,2,5H2,1H3	CCCc1ccccc1O
Mitotox		1	InChI=1S/C8H4N2O4/c11-7-5-3-4(10(13)14)1-2-6(5)9-8(7)12/h1-3H,(H,9,11,12)	O=C1Nc2ccc([N+](=O)[O-])cc2C1=O
Mitotox		1	InChI=1S/C21H35NO/c1-7-21(5,6)20-10-8-19(9-11-20)12-16(2)13-22-14-17(3)23-18(4)15-22/h8-11,16-18H,7,12-15H2,1-6H3/t16?,17-,18+	CCC(C)(C)c1ccc(CC(C)CN2C[C@H](C)O[C@H](C)C2)cc1
Mitotox		1	InChI=1S/C11H12N2OS2/c1-2-4-10-9(3-1)12-11(15-10)16-13-5-7-14-8-6-13/h1-4H,5-8H2	c1ccc2sc(SN3CCOCC3)nc2c1
Mitotox		1	InChI=1S/C6H7ClN2/c7-5-3-4(8)1-2-6(5)9/h1-3H,8-9H2	Nc1ccc(N)c(Cl)c1
Mitotox		1	InChI=1S/C10H4Cl2O2/c11-7-8(12)10(14)6-4-2-1-3-5(6)9(7)13/h1-4H	O=C1C(Cl)=C(Cl)C(=O)c2ccccc21
Mitotox		1	InChI=1S/C15H26O/c1-10-5-6-11-13(2,3)12-9-15(10,11)8-7-14(12,4)16/h10-12,16H,5-9H2,1-4H3/t10-,11+,12-,14-,15+/m1/s1	C[C@@H]1CC[C@H]2C(C)(C)[C@H]3C[C@]21CC[C@@]3(C)O
Mitotox		1	InChI=1S/C6H6ClNO/c7-4-1-2-6(9)5(8)3-4/h1-3,9H,8H2	Nc1cc(Cl)ccc1O
Mitotox		1	InChI=1S/C7H3Cl2NO/c8-6-2-1-5(10-4-11)3-7(6)9/h1-3H	O=C=Nc1ccc(Cl)c(Cl)c1
Mitotox		1	InChI=1S/C8H4F3NO/c9-8(10,11)6-2-1-3-7(4-6)12-5-13/h1-4H	O=C=Nc1cccc(C(F)(F)F)c1
Mitotox		1	InChI=1S/C14H12O4/c1-18-9-6-7-11(13(16)8-9)14(17)10-4-2-3-5-12(10)15/h2-8,15-16H,1H3	COc1ccc(C(=O)c2ccccc2O)c(O)c1
Mitotox		1	InChI=1S/C18H40N/c1-5-7-9-11-13-15-17-19(3,4)18-16-14-12-10-8-6-2/h5-18H2,1-4H3/q+1	CCCCCCCC[N+](C)(C)CCCCCCCC
Mitotox		1	InChI=1S/C13H10Cl2O2/c14-10-1-3-12(16)8(6-10)5-9-7-11(15)2-4-13(9)17/h1-4,6-7,16-17H,5H2	Oc1ccc(Cl)cc1Cc1cc(Cl)ccc1O
Mitotox		1	InChI=1S/C28H27ClF5NO/c29-26-12-7-21(18-25(26)28(32,33)34)27(36)13-16-35(17-14-27)15-1-2-24(19-3-8-22(30)9-4-19)20-5-10-23(31)11-6-20/h3-12,18,24,36H,1-2,13-17H2	OC1(c2ccc(Cl)c(C(F)(F)F)c2)CCN(CCCC(c2ccc(F)cc2)c2ccc(F)cc2)CC1
Mitotox		1	InChI=1S/C8H7NS/c10-7-9-6-8-4-2-1-3-5-8/h1-5H,6H2	S=C=NCc1ccccc1
Mitotox		1	InChI=1S/C11H9Cl2NO2/c12-6-1-2-7-16-11(15)14-10-5-3-4-9(13)8-10/h3-5,8H,6-7H2,(H,14,15)	OC(=Nc1cccc(Cl)c1)OCC#CCCl
Mitotox		1	InChI=1S/C22H25NO3/c1-21(2)11-12-22(3,4)18-13-15(7-10-17(18)21)19(24)23-16-8-5-14(6-9-16)20(25)26/h5-10,13H,11-12H2,1-4H3,(H,23,24)(H,25,26)	CC1(C)CCC(C)(C)c2cc(C(=O)Nc3ccc(C(=O)O)cc3)ccc21
Mitotox		1	InChI=1S/C16H24O3/c1-2-3-4-5-6-7-8-13-19-16(18)14-9-11-15(17)12-10-14/h9-12,17H,2-8,13H2,1H3	CCCCCCCCCOC(=O)c1ccc(O)cc1
Mitotox		1	InChI=1S/C18H22O5/c1-12-6-5-9-14(19)8-4-2-3-7-13-10-15(20)11-16(21)17(13)18(22)23-12/h3,7,10-12,20-21H,2,4-6,8-9H2,1H3/b7-3+/t12-/m0/s1	C[C@H]1CCCC(=O)CCC/C=C/c2cc(O)cc(O)c2C(=O)O1
Mitotox		1	InChI=1S/C9H6N2S3/c10-5-12-6-13-9-11-7-3-1-2-4-8(7)14-9/h1-4H,6H2	N#CSCSc1nc2ccccc2s1
Mitotox		1	InChI=1S/C27H27F9N2O3/c1-5-20-12-23(21-11-17(25(28,29)30)6-7-22(21)38(20)24(40)41-14(2)3)37(15(4)39)13-16-8-18(26(31,32)33)10-19(9-16)27(34,35)36/h6-11,14,20,23H,5,12-13H2,1-4H3/t20-,23+/m1/s1	CC[C@@H]1C[C@H](N(Cc2cc(C(F)(F)F)cc(C(F)(F)F)c2)C(C)=O)c2cc(C(F)(F)F)ccc2N1C(=O)OC(C)C
Mitotox		1	InChI=1S/C15H16Cl3N3O2/c1-2-4-20(15(22)21-5-3-19-10-21)6-7-23-14-12(17)8-11(16)9-13(14)18/h3,5,8-10H,2,4,6-7H2,1H3	CCCN(CCOc1c(Cl)cc(Cl)cc1Cl)C(=O)n1ccnc1
Mitotox		1	InChI=1S/C30H53NO11/c1-3-4-9-31-29-7-5-28(6-8-29)30(32)42-27-26-41-25-24-40-23-22-39-21-20-38-19-18-37-17-16-36-15-14-35-13-12-34-11-10-33-2/h5-8,31H,3-4,9-27H2,1-2H3	CCCCNc1ccc(C(=O)OCCOCCOCCOCCOCCOCCOCCOCCOCCOC)cc1
Mitotox		1	InChI=1S/C6HBr5O/c7-1-2(8)4(10)6(12)5(11)3(1)9/h12H	Oc1c(Br)c(Br)c(Br)c(Br)c1Br
Mitotox		1	InChI=1S/C27H29NO10/c1-10-22(30)14(28)7-17(37-10)38-16-9-27(35,11(2)29)8-13-19(16)26(34)21-20(24(13)32)23(31)12-5-4-6-15(36-3)18(12)25(21)33/h4-6,10,14,16-17,22,30,32,34-35H,7-9,28H2,1-3H3/t10-,14-,16-,17-,22+,27-/m0/s1	COc1cccc2c1C(=O)c1c(O)c3c(c(O)c1C2=O)C[C@@](O)(C(C)=O)C[C@@H]3O[C@H]1C[C@H](N)[C@H](O)[C@H](C)O1
Mitotox		1	InChI=1S/C12H18N4O6S/c1-3-5-14(6-4-2)12-10(15(17)18)7-9(23(13,21)22)8-11(12)16(19)20/h7-8H,3-6H2,1-2H3,(H2,13,21,22)	CCCN(CCC)c1c([N+](=O)[O-])cc(S(N)(=O)=O)cc1[N+](=O)[O-]
Mitotox		1	InChI=1S/C14H17Cl2N3O/c1-2-3-6-14(20,8-19-10-17-9-18-19)12-5-4-11(15)7-13(12)16/h4-5,7,9-10,20H,2-3,6,8H2,1H3	CCCCC(O)(Cn1cncn1)c1ccc(Cl)cc1Cl
Mitotox		1	InChI=1S/C13H12O2/c14-12-7-3-1-5-10(12)9-11-6-2-4-8-13(11)15/h1-8,14-15H,9H2	Oc1ccccc1Cc1ccccc1O
Mitotox		1	InChI=1S/C3H3Cl3O/c1-2(7)3(4,5)6/h1H3	CC(=O)C(Cl)(Cl)Cl
Mitotox		1	InChI=1S/C12H13N3O/c13-8-1-3-9(4-2-8)16-10-5-6-11(14)12(15)7-10/h1-7H,13-15H2	Nc1ccc(Oc2ccc(N)c(N)c2)cc1
Mitotox		1	InChI=1S/C27H37FO6/c1-5-6-7-23(33)34-27(22(32)15-29)16(2)12-20-19-9-8-17-13-18(30)10-11-24(17,3)26(19,28)21(31)14-25(20,27)4/h10-11,13,16,19-21,29,31H,5-9,12,14-15H2,1-4H3/t16-,19+,20+,21+,24+,25+,26+,27+/m1/s1	CCCCC(=O)O[C@]1(C(=O)CO)[C@H](C)C[C@H]2[C@@H]3CCC4=CC(=O)C=C[C@]4(C)[C@@]3(F)[C@@H](O)C[C@@]21C
Mitotox		1	InChI=1S/C28H33ClN2/c1-28(2,3)25-13-9-22(10-14-25)21-30-17-19-31(20-18-30)27(23-7-5-4-6-8-23)24-11-15-26(29)16-12-24/h4-16,27H,17-21H2,1-3H3	CC(C)(C)c1ccc(CN2CCN(C(c3ccccc3)c3ccc(Cl)cc3)CC2)cc1
Mitotox		1	InChI=1S/C15H14O5/c1-19-9-3-5-11(13(16)7-9)15(18)12-6-4-10(20-2)8-14(12)17/h3-8,16-17H,1-2H3	COc1ccc(C(=O)c2ccc(OC)cc2O)c(O)c1
Mitotox		1	InChI=1S/C15H13N3O4S/c1-18-13(15(20)17-12-8-4-5-9-16-12)14(19)10-6-2-3-7-11(10)23(18,21)22/h2-9,13H,1H3,(H,16,17,20)	CN1C(C(O)=Nc2ccccn2)C(=O)c2ccccc2S1(=O)=O
Mitotox		1	InChI=1S/C41H40N4O8/c1-9-23-20(2)29-17-34-27-13-10-26(39(49)52-7)38(40(50)53-8)41(27,5)35(45-34)19-30-22(4)24(11-14-36(46)47)32(44-30)18-33-25(12-15-37(48)51-6)21(3)28(43-33)16-31(23)42-29/h9-10,13,16-19,38H,1,11-12,14-15H2,2-8H3,(H,46,47)/b28-16-,29-17-,30-19-,31-16-,32-18-,33-18-,34-17-,35-19-/t38-,41+/m0/s1	C=CC1=C(C)/C2=C/C3=N/C(=C\C4=N/C(=C\C5=N/C(=C\C1=N2)C(C)=C5CCC(=O)OC)C(CCC(=O)O)=C4C)[C@@]1(C)C3=CC=C(C(=O)OC)[C@H]1C(=O)OC
Mitotox		1	InChI=1S/C14H13N3O5S/c1-8-7-11(16-22-8)15-14(19)12-13(18)9-5-3-4-6-10(9)23(20,21)17(12)2/h3-7,12H,1-2H3,(H,15,16,19)	Cc1cc(=NC(=O)C2C(=O)c3ccccc3S(=O)(=O)N2C)[nH]o1
Mitotox		1	InChI=1S/C22H43N2/c1-3-4-5-6-7-8-9-10-11-12-13-14-15-16-17-18-19-24-21-20-23(2)22-24/h20-22H,3-19H2,1-2H3/q+1	CCCCCCCCCCCCCCCCCCn1cc[n+](C)c1
Mitotox		1	InChI=1S/C22H14Br4O4/c1-2-30-22(29)14-6-4-3-5-13(14)19(11-7-15(23)20(27)16(24)8-11)12-9-17(25)21(28)18(26)10-12/h3-10,27H,2H2,1H3	CCOC(=O)c1ccccc1C(=C1C=C(Br)C(=O)C(Br)=C1)c1cc(Br)c(O)c(Br)c1
Mitotox		1	InChI=1S/C12H6Cl4O2S/c13-7-1-3-8(4-2-7)19(17,18)12-6-10(15)9(14)5-11(12)16/h1-6H	O=S(=O)(c1ccc(Cl)cc1)c1cc(Cl)c(Cl)cc1Cl
Mitotox		1	InChI=1S/C21H16ClF3N4O3/c1-26-19(30)18-11-15(8-9-27-18)32-14-5-2-12(3-6-14)28-20(31)29-13-4-7-17(22)16(10-13)21(23,24)25/h2-11H,1H3,(H,26,30)(H2,28,29,31)	CNC(=O)c1cc(Oc2ccc(NC(O)=Nc3ccc(Cl)c(C(F)(F)F)c3)cc2)ccn1
Mitotox		1	InChI=1S/C20H16/c1-4-10-17(11-5-1)16-20(18-12-6-2-7-13-18)19-14-8-3-9-15-19/h1-16H	C(=C(c1ccccc1)c1ccccc1)c1ccccc1
Mitotox		1	InChI=1S/C11H11F3N2O3/c1-6(2)10(17)15-7-3-4-9(16(18)19)8(5-7)11(12,13)14/h3-6H,1-2H3,(H,15,17)	CC(C)C(O)=Nc1ccc([N+](=O)[O-])c(C(F)(F)F)c1
Mitotox		1	InChI=1S/C11H8O2/c1-7-6-10(12)8-4-2-3-5-9(8)11(7)13/h2-6H,1H3	CC1=CC(=O)c2ccccc2C1=O
Mitotox		1	InChI=1S/C47H68O17/c1-10-11-12-13-14-15-39(51)62-43-31(22-41(53)58-9)21-34-25-37(28(2)48)61-42(54)24-32(50)23-35-26-38(59-29(3)49)45(6,7)46(55,63-35)27-36-19-30(20-40(52)57-8)18-33(60-36)16-17-44(4,5)47(43,56)64-34/h12-17,20,22,28,32-38,43,48,50,55-56H,10-11,18-19,21,23-27H2,1-9H3/b13-12+,15-14+,17-16-,30-20+,31-22+/t28-,32-,33+,34+,35-,36+,37-,38+,43+,46+,47-/m1/s1	CCC/C=C/C=C/C(=O)O[C@H]1/C(=C/C(=O)OC)C[C@H]2C[C@H]([C@@H](C)O)OC(=O)C[C@H](O)C[C@@H]3C[C@H](OC(C)=O)C(C)(C)[C@](O)(C[C@@H]4C/C(=C/C(=O)OC)C[C@H](/C=C\C(C)(C)[C@]1(O)O2)O4)O3
Mitotox		1	InChI=1S/C14H11NO5/c1-8-2-4-9(5-3-8)13(17)10-6-11(15(19)20)14(18)12(16)7-10/h2-7,16,18H,1H3	Cc1ccc(C(=O)c2cc(O)c(O)c([N+](=O)[O-])c2)cc1
Mitotox		1	InChI=1S/C33H28O8/c34-29(25-13-5-1-6-14-25)38-21-33(22-39-30(35)26-15-7-2-8-16-26,23-40-31(36)27-17-9-3-10-18-27)24-41-32(37)28-19-11-4-12-20-28/h1-20H,21-24H2	O=C(OCC(COC(=O)c1ccccc1)(COC(=O)c1ccccc1)COC(=O)c1ccccc1)c1ccccc1
Mitotox		1	InChI=1S/C11H13ClO/c12-9-5-6-11(13)10(7-9)8-3-1-2-4-8/h5-8,13H,1-4H2	Oc1ccc(Cl)cc1C1CCCC1
Mitotox		1	InChI=1S/C12H18O/c1-5-9-6-7-11(13)10(8-9)12(2,3)4/h6-8,13H,5H2,1-4H3	CCc1ccc(O)c(C(C)(C)C)c1
Mitotox		1	InChI=1S/C6H5N3O4/c7-5-2-1-4(8(10)11)3-6(5)9(12)13/h1-3H,7H2	Nc1ccc([N+](=O)[O-])cc1[N+](=O)[O-]
Mitotox		1	InChI=1S/C14H26O2/c1-11(2)9-13(5,15)7-8-14(6,16)10-12(3)4/h11-12,15-16H,9-10H2,1-6H3	CC(C)CC(C)(O)C#CC(C)(O)CC(C)C
Mitotox		1	InChI=1S/C17H17N3OS/c1-17(13-9-5-3-6-10-13)15(21)20(16(18-17)22-2)19-14-11-7-4-8-12-14/h3-12,19H,1-2H3/t17-/m0/s1	CSC1=N[C@@](C)(c2ccccc2)C(=O)N1Nc1ccccc1
Mitotox		1	InChI=1S/C5H11NS2/c1-3-6(4-2)5(7)8/h3-4H2,1-2H3,(H,7,8)	CCN(CC)C(=S)S
Mitotox		1	InChI=1S/C9H5ClN4/c10-7-2-1-3-8(4-7)13-14-9(5-11)6-12/h1-4,13H	N#CC(C#N)=NNc1cccc(Cl)c1
Mitotox		1	InChI=1S/C26H21N3O4/c1-25-26(32,12-30)10-18(33-25)28-16-8-4-2-6-13(16)20-21-15(11-27-24(21)31)19-14-7-3-5-9-17(14)29(25)23(19)22(20)28/h2-9,18,30,32H,10-12H2,1H3,(H,27,31)/t18-,25+,26+/m1/s1	C[C@]12O[C@H](C[C@]1(O)CO)n1c3ccccc3c3c4c(c5c6ccccc6n2c5c31)CN=C4O
Mitotox		1	InChI=1S/C28H40N2O9/c1-6-7-8-9-11-20-25(39-22(32)14-16(2)3)18(5)38-28(36)23(17(4)37-27(20)35)30-26(34)19-12-10-13-21(24(19)33)29-15-31/h10,12-13,15-18,20,23,25,33H,6-9,11,14H2,1-5H3,(H,29,31)(H,30,34)/t17-,18+,20-,23+,25+/m1/s1	CCCCCC[C@H]1C(=O)O[C@H](C)[C@H](N=C(O)c2cccc(N=CO)c2O)C(=O)O[C@@H](C)[C@@H]1OC(=O)CC(C)C
Mitotox		1	InChI=1S/C14H20O/c1-2-3-5-10-14(12-15)11-13-8-6-4-7-9-13/h4,6-9,11,15H,2-3,5,10,12H2,1H3/b14-11-	CCCCC/C(=C/c1ccccc1)CO
Mitotox		1	InChI=1S/C6H3Cl3O/c7-3-1-4(8)6(10)5(9)2-3/h1-2,10H	Oc1c(Cl)cc(Cl)cc1Cl
Mitotox		1	InChI=1S/C20H9Cl3F5N3O3/c21-10-5-9(30-19(33)31-17(32)15-13(24)2-1-3-14(15)25)6-11(22)16(10)34-18-12(23)4-8(7-29-18)20(26,27)28/h1-7H,(H2,30,31,32,33)	OC(=Nc1cc(Cl)c(Oc2ncc(C(F)(F)F)cc2Cl)c(Cl)c1)N=C(O)c1c(F)cccc1F
Mitotox		1	InChI=1S/C10Cl10O/c11-2-1(21)3(12)6(15)4(2,13)8(17)5(2,14)7(3,16)9(6,18)10(8,19)20	O=C1C2(Cl)C3(Cl)C4(Cl)C(Cl)(Cl)C5(Cl)C3(Cl)C1(Cl)C5(Cl)C24Cl
Mitotox		1	InChI=1S/C25H30N3/c1-26(2)22-13-7-19(8-14-22)25(20-9-15-23(16-10-20)27(3)4)21-11-17-24(18-12-21)28(5)6/h7-18H,1-6H3/q+1	CN(C)c1ccc(C(=C2C=CC(=[N+](C)C)C=C2)c2ccc(N(C)C)cc2)cc1
Mitotox		1	InChI=1S/C28H44NO2/c1-23-20-25(14-15-26(23)28(5,6)22-27(2,3)4)31-19-18-30-17-16-29(7,8)21-24-12-10-9-11-13-24/h9-15,20H,16-19,21-22H2,1-8H3/q+1	Cc1cc(OCCOCC[N+](C)(C)Cc2ccccc2)ccc1C(C)(C)CC(C)(C)C
Mitotox		1	InChI=1S/C13H11NO3/c15-10-7-5-9(6-8-10)14-13(17)11-3-1-2-4-12(11)16/h1-8,15-16H,(H,14,17)	O=C(Nc1ccc(O)cc1)c1ccccc1O
Mitotox		1	InChI=1S/C29H34O6/c1-2-32-29-26(30)28(34-20-24-16-10-5-11-17-24)27(35-29)25(33-19-23-14-8-4-9-15-23)21-31-18-22-12-6-3-7-13-22/h3-17,25-30H,2,18-21H2,1H3/t25?,26-,27-,28-,29-/m1/s1	CCO[C@@H]1O[C@H](C(COCc2ccccc2)OCc2ccccc2)[C@H](OCc2ccccc2)[C@H]1O
Mitotox		1	InChI=1S/C19H16O3/c20-18-15-9-3-4-11-16(15)22-19(21)17(18)14-10-5-7-12-6-1-2-8-13(12)14/h1-4,6,8-9,11,14,20H,5,7,10H2	O=c1oc2ccccc2c(O)c1C1CCCc2ccccc21
Mitotox		1	InChI=1S/C18H28N2O/c1-4-5-12-20-13-7-6-11-16(20)18(21)19-17-14(2)9-8-10-15(17)3/h8-10,16H,4-7,11-13H2,1-3H3,(H,19,21)	CCCCN1CCCCC1C(O)=Nc1c(C)cccc1C
Mitotox		1	InChI=1S/C13H18O3/c1-2-3-4-5-10-16-13(15)11-6-8-12(14)9-7-11/h6-9,14H,2-5,10H2,1H3	CCCCCCOC(=O)c1ccc(O)cc1
Mitotox		1	InChI=1S/C9H8Cl3NO2S/c10-9(11,12)16-13-7(14)5-3-1-2-4-6(5)8(13)15/h1-2,5-6H,3-4H2	O=C1C2CC=CCC2C(=O)N1SC(Cl)(Cl)Cl
Mitotox		1	InChI=1S/C14H27N2/c1-3-4-5-6-7-8-9-10-11-16-13-12-15(2)14-16/h12-14H,3-11H2,1-2H3/q+1	CCCCCCCCCCn1cc[n+](C)c1
Mitotox		1	InChI=1S/C5H9NS2/c1-8-4-2-3-6-5-7/h2-4H2,1H3	CSCCCN=C=S
Mitotox		1	InChI=1S/C21H23ClFNO2/c22-18-7-5-17(6-8-18)21(26)11-14-24(15-12-21)13-1-2-20(25)16-3-9-19(23)10-4-16/h3-10,26H,1-2,11-15H2	O=C(CCCN1CCC(O)(c2ccc(Cl)cc2)CC1)c1ccc(F)cc1
Mitotox		1	InChI=1S/C21H16ClFN4O5/c1-28-26-18(21-27-30-11-10-29-21)13-6-2-4-8-15(13)31-19-17(23)20(25-12-24-19)32-16-9-5-3-7-14(16)22/h2-9,12H,10-11H2,1H3/b26-18+	CO/N=C(/C1=NOCCO1)c1ccccc1Oc1ncnc(Oc2ccccc2Cl)c1F
Mitotox		1	InChI=1S/C6H4N2O5/c9-6-2-1-4(7(10)11)3-5(6)8(12)13/h1-3,9H	O=[N+]([O-])c1ccc(O)c([N+](=O)[O-])c1
Mitotox		1	InChI=1S/C41H64O14/c1-19-36(47)28(42)15-34(50-19)54-38-21(3)52-35(17-30(38)44)55-37-20(2)51-33(16-29(37)43)53-24-8-10-39(4)23(13-24)6-7-26-27(39)14-31(45)40(5)25(9-11-41(26,40)48)22-12-32(46)49-18-22/h12,19-21,23-31,33-38,42-45,47-48H,6-11,13-18H2,1-5H3/t19-,20-,21-,23-,24+,25-,26-,27+,28+,29+,30+,31-,33+,34+,35+,36-,37-,38-,39+,40+,41+/m1/s1	C[C@H]1O[C@@H](O[C@H]2[C@@H](O)C[C@H](O[C@H]3[C@@H](O)C[C@H](O[C@H]4CC[C@]5(C)[C@H]6C[C@@H](O)[C@]7(C)[C@@H](C8=CC(=O)OC8)CC[C@]7(O)[C@@H]6CC[C@@H]5C4)O[C@@H]3C)O[C@@H]2C)C[C@H](O)[C@@H]1O
Mitotox		1	InChI=1S/C13H13N/c1-11-6-5-9-13(10-11)14-12-7-3-2-4-8-12/h2-10,14H,1H3	Cc1cccc(Nc2ccccc2)c1
Mitotox		1	InChI=1S/C27H40O3/c1-17(6-13-25(29)20-8-9-20)23-11-12-24-19(5-4-14-27(23,24)3)7-10-21-15-22(28)16-26(30)18(21)2/h6-7,10,13,17,20,22-26,28-30H,2,4-5,8-9,11-12,14-16H2,1,3H3/b13-6+,19-7+,21-10-/t17-,22-,23-,24+,25-,26+,27-/m1/s1	C=C1/C(=C\C=C2/CCC[C@@]3(C)[C@H]2CC[C@@H]3[C@H](C)/C=C/[C@@H](O)C2CC2)C[C@@H](O)C[C@@H]1O
Mitotox		1	InChI=1S/C19H12O8/c1-8(20)26-13-5-3-4-11-15(13)18(23)16-12(17(11)22)6-10(19(24)25)7-14(16)27-9(2)21/h3-7H,1-2H3,(H,24,25)	CC(=O)Oc1cccc2c1C(=O)c1c(OC(C)=O)cc(C(=O)O)cc1C2=O
Mitotox		1	InChI=1S/C15H17N3/c1-12-5-4-6-14(11-12)17-16-13-7-9-15(10-8-13)18(2)3/h4-11H,1-3H3	Cc1cccc(N=Nc2ccc(N(C)C)cc2)c1
Mitotox		1	InChI=1S/C13H12O2/c14-12-7-5-10(6-8-12)9-11-3-1-2-4-13(11)15/h1-8,14-15H,9H2	Oc1ccc(Cc2ccccc2O)cc1
Mitotox		1	InChI=1S/C15H10O5/c16-9-3-1-8(2-4-9)11-7-20-13-6-10(17)5-12(18)14(13)15(11)19/h1-7,16-18H	O=c1c(-c2ccc(O)cc2)coc2cc(O)cc(O)c12
Mitotox		1	InChI=1S/C32H44O7/c1-18(2)28(36)37-17-25(35)32-26(38-29(39-32)19-8-6-5-7-9-19)15-23-22-11-10-20-14-21(33)12-13-30(20,3)27(22)24(34)16-31(23,32)4/h12-14,18-19,22-24,26-27,29,34H,5-11,15-17H2,1-4H3/t22-,23-,24-,26+,27+,29+,30-,31-,32+/m0/s1	CC(C)C(=O)OCC(=O)[C@@]12O[C@H](C3CCCCC3)O[C@@H]1C[C@H]1[C@@H]3CCC4=CC(=O)C=C[C@]4(C)[C@H]3[C@@H](O)C[C@@]12C
Mitotox		1	InChI=1S/C14H12O3/c15-12-5-3-10(4-6-12)1-2-11-7-13(16)9-14(17)8-11/h1-9,15-17H/b2-1+	Oc1ccc(/C=C/c2cc(O)cc(O)c2)cc1
Mitotox		1	InChI=1S/C26H29Cl2N5O3/c1-32-6-8-33(9-7-32)5-4-10-36-25-13-21-18(11-24(25)35-3)26(17(15-29)16-30-21)31-22-14-23(34-2)20(28)12-19(22)27/h11-14,16H,4-10H2,1-3H3,(H,30,31)	COc1cc(N=c2c(C#N)c[nH]c3cc(OCCCN4CCN(C)CC4)c(OC)cc23)c(Cl)cc1Cl
Mitotox		1	InChI=1S/C6H3FN2O4/c7-5-2-1-4(8(10)11)3-6(5)9(12)13/h1-3H	O=[N+]([O-])c1ccc(F)c([N+](=O)[O-])c1
Mitotox		1	InChI=1S/C14H9NO2/c16-15(17)14-12-7-3-1-5-10(12)9-11-6-2-4-8-13(11)14/h1-9H	O=[N+]([O-])c1c2ccccc2cc2ccccc12
Mitotox		1	InChI=1S/C76H52O46/c77-32-1-22(2-33(78)53(32)92)67(103)113-47-16-27(11-42(87)58(47)97)66(102)112-21-52-63(119-72(108)28-12-43(88)59(98)48(17-28)114-68(104)23-3-34(79)54(93)35(80)4-23)64(120-73(109)29-13-44(89)60(99)49(18-29)115-69(105)24-5-36(81)55(94)37(82)6-24)65(121-74(110)30-14-45(90)61(100)50(19-30)116-70(106)25-7-38(83)56(95)39(84)8-25)76(118-52)122-75(111)31-15-46(91)62(101)51(20-31)117-71…	O=C(OC[C@H]1O[C@@H](OC(=O)c2cc(O)c(O)c(OC(=O)c3cc(O)c(O)c(O)c3)c2)[C@H](OC(=O)c2cc(O)c(O)c(OC(=O)c3cc(O)c(O)c(O)c3)c2)[C@@H](OC(=O)c2cc(O)c(O)c(OC(=O)c3cc(O)c(O)c(O)c3)c2)[C@@H]1OC(=O)c1cc(O)c(O)c(OC(=O)c2cc(O)c(O)c(O)c2)c1)c1cc(O)c(O)c(OC(=O)c2cc(O)c(O)c(O)c2)c1
Mitotox		1	InChI=1S/C35H36ClNO3S/c1-34(2,40)30-9-4-3-7-25(30)13-17-32(41-23-35(18-19-35)22-33(38)39)27-8-5-6-24(20-27)10-15-29-16-12-26-11-14-28(36)21-31(26)37-29/h3-12,14-16,20-21,32,40H,13,17-19,22-23H2,1-2H3,(H,38,39)/b15-10+/t32-/m1/s1	CC(C)(O)c1ccccc1CC[C@@H](SCC1(CC(=O)O)CC1)c1cccc(/C=C/c2ccc3ccc(Cl)cc3n2)c1
Mitotox		1	InChI=1S/C30H34N2O3/c1-22-28-20-26(34)12-15-29(28)32(30(22)24-8-10-25(33)11-9-24)21-23-6-13-27(14-7-23)35-19-18-31-16-4-2-3-5-17-31/h6-15,20,33-34H,2-5,16-19,21H2,1H3	Cc1c(-c2ccc(O)cc2)n(Cc2ccc(OCCN3CCCCCC3)cc2)c2ccc(O)cc12
Mitotox		1	InChI=1S/C15H10O4/c1-7-5-9-13(11(17)6-7)15(19)12-8(14(9)18)3-2-4-10(12)16/h2-6,16-17H,1H3	Cc1cc(O)c2c(c1)C(=O)c1cccc(O)c1C2=O
Mitotox		1	InChI=1S/C23H15ClO3/c24-16-12-10-15(11-13-16)19(14-6-2-1-3-7-14)23(27)20-21(25)17-8-4-5-9-18(17)22(20)26/h1-13,19-20H	O=C1c2ccccc2C(=O)C1C(=O)C(c1ccccc1)c1ccc(Cl)cc1
Mitotox		1	InChI=1S/C29H44O12/c1-13-22(34)23(35)24(36)25(40-13)41-15-8-19(32)28(12-30)21-17(3-5-27(28,37)9-15)29(38)6-4-16(14-7-20(33)39-11-14)26(29,2)10-18(21)31/h7,13,15-19,21-25,30-32,34-38H,3-6,8-12H2,1-2H3/t13-,15-,16+,17+,18+,19+,21+,22-,23+,24+,25-,26+,27-,28+,29-/m0/s1	C[C@@H]1O[C@@H](O[C@H]2C[C@@H](O)[C@]3(CO)[C@H]4[C@H](O)C[C@]5(C)[C@@H](C6=CC(=O)OC6)CC[C@]5(O)[C@@H]4CC[C@]3(O)C2)[C@H](O)[C@H](O)[C@H]1O
Mitotox		1	InChI=1S/C14H10F3NO2/c15-14(16,17)9-4-3-5-10(8-9)18-12-7-2-1-6-11(12)13(19)20/h1-8,18H,(H,19,20)	O=C(O)c1ccccc1Nc1cccc(C(F)(F)F)c1
Mitotox		1	InChI=1S/C28H30N4O/c1-26-14-17-15-32-24-6-4-3-5-22(24)30-25(32)31-23(17)13-18(26)7-8-19-20(26)9-11-27(2)21(19)10-12-28(27,33)16-29/h3-6,13,15,19-21,33H,7-12,14H2,1-2H3	CC12Cc3cn4c(nc3C=C1CCC1C2CCC2(C)C1CCC2(O)C#N)nc1ccccc14
Mitotox		1	InChI=1S/C16H12ClF4N3O4/c1-2-22(8-10-11(17)4-3-5-12(10)18)15-13(23(25)26)6-9(16(19,20)21)7-14(15)24(27)28/h3-7H,2,8H2,1H3	CCN(Cc1c(F)cccc1Cl)c1c([N+](=O)[O-])cc(C(F)(F)F)cc1[N+](=O)[O-]
Mitotox		1	InChI=1S/C15H15N3O/c1-2-19-10-4-6-13-12(8-10)15(17)11-5-3-9(16)7-14(11)18-13/h3-8H,2,16H2,1H3,(H2,17,18)	CCOc1ccc2[nH]c3cc(N)ccc3c(=N)c2c1
Mitotox		1	InChI=1S/C14H15N/c1-2-5-13(6-3-1)7-4-8-14-9-11-15-12-10-14/h1-3,5-6,9-12H,4,7-8H2	c1ccc(CCCc2ccncc2)cc1
Mitotox		1	InChI=1S/C25H31ClF2O5/c1-5-21(32)33-25(20(31)12-26)13(2)8-15-16-10-18(27)17-9-14(29)6-7-22(17,3)24(16,28)19(30)11-23(15,25)4/h6-7,9,13,15-16,18-19,30H,5,8,10-12H2,1-4H3/t13-,15-,16-,18-,19-,22-,23-,24-,25-/m0/s1	CCC(=O)O[C@]1(C(=O)CCl)[C@@H](C)C[C@H]2[C@@H]3C[C@H](F)C4=CC(=O)C=C[C@]4(C)[C@@]3(F)[C@@H](O)C[C@@]21C
Mitotox		1	InChI=1S/C12H11N3O/c1-9-7-8-11(16)12(13-9)15-14-10-5-3-2-4-6-10/h2-8,16H,1H3	Cc1ccc(O)c(N=Nc2ccccc2)n1
Mitotox		1	InChI=1S/C19H35N/c1-3-9-16(10-4-1)19(17-11-5-2-6-12-17)15-18-13-7-8-14-20-18/h16-20H,1-15H2	C1CCC(C(CC2CCCCN2)C2CCCCC2)CC1
Mitotox		1	InChI=1S/C13H19NO2/c1-2-3-4-7-10-16-12-9-6-5-8-11(12)13(14)15/h5-6,8-9H,2-4,7,10H2,1H3,(H2,14,15)	CCCCCCOc1ccccc1C(=N)O
Mitotox		1	InChI=1S/C24H22N2O3/c1-2-3-22-23(16-4-10-19(27)11-5-16)25-26(18-8-14-21(29)15-9-18)24(22)17-6-12-20(28)13-7-17/h4-15,27-29H,2-3H2,1H3	CCCc1c(-c2ccc(O)cc2)nn(-c2ccc(O)cc2)c1-c1ccc(O)cc1
Mitotox		1	InChI=1S/C17H16N2O/c1-19(2)13-9-7-12(8-10-13)11-15-14-5-3-4-6-16(14)18-17(15)20/h3-11H,1-2H3,(H,18,20)/b15-11-	CN(C)c1ccc(/C=C2\C(O)=Nc3ccccc32)cc1
Mitotox		1	InChI=1S/C13H12N4O3/c18-13(15-9-10-2-1-7-14-8-10)16-11-3-5-12(6-4-11)17(19)20/h1-8H,9H2,(H2,15,16,18)	O=[N+]([O-])c1ccc(NC(O)=NCc2cccnc2)cc1
Mitotox		1	InChI=1S/C12H8I/c1-3-7-11-9(5-1)10-6-2-4-8-12(10)13-11/h1-8H/q+1	c1ccc2c(c1)[I+]c1ccccc1-2
Mitotox		1	InChI=1S/C28H31N2O3/c1-6-29-23-15-25-21(13-17(23)4)27(19-11-9-10-12-20(19)28(31)32-8-3)22-14-18(5)24(30-7-2)16-26(22)33-25/h9-16,29-30H,6-8H2,1-5H3/q+1	CCNc1cc2[o+]c3cc(NCC)c(C)cc3c(-c3ccccc3C(=O)OCC)c2cc1C
Mitotox		1	InChI=1S/C18H24N2O2S/c1-17(2,3)11-7-10(8-12(14(11)21)18(4,5)6)9-13-15(22)20-16(19)23-13/h7-9,21H,1-6H3,(H2,19,20,22)/b13-9-	CC(C)(C)c1cc(/C=C2\SC(=N)N=C2O)cc(C(C)(C)C)c1O
Mitotox		1	InChI=1S/C15H14N2O3/c1-16-15(19)20-13-10-6-5-9-12(13)14(18)17-11-7-3-2-4-8-11/h2-10H,1H3,(H,16,19)(H,17,18)	CN=C(O)Oc1ccccc1C(O)=Nc1ccccc1
Mitotox		1	InChI=1S/C19H30O2/c1-18-9-7-13(20)11-12(18)3-4-14-15-5-6-17(21)19(15,2)10-8-16(14)18/h12-16,20H,3-11H2,1-2H3	CC12CCC3C(CCC4CC(O)CCC43C)C1CCC2=O
Mitotox		1	InChI=1S/C21H30O2/c1-5-6-7-8-15-12-18(22)20-16-11-14(2)9-10-17(16)21(3,4)23-19(20)13-15/h11-13,16-17,22H,5-10H2,1-4H3/t16-,17-/m1/s1	CCCCCc1cc(O)c2c(c1)OC(C)(C)[C@@H]1CCC(C)=C[C@@H]21
Mitotox		1	InChI=1S/C13H11ClN2O2/c1-8-10(14)5-2-6-11(8)16-12-9(13(17)18)4-3-7-15-12/h2-7H,1H3,(H,15,16)(H,17,18)	Cc1c(Cl)cccc1Nc1ncccc1C(=O)O
Mitotox		1	InChI=1S/C27H38O3/c1-4-6-7-8-9-25(29)30-27(5-2)17-15-24-23-12-10-19-18-20(28)11-13-21(19)22(23)14-16-26(24,27)3/h2,18,21-24H,4,6-17H2,1,3H3/t21-,22+,23+,24-,26-,27-/m0/s1	C#C[C@]1(OC(=O)CCCCCC)CC[C@H]2[C@@H]3CCC4=CC(=O)CC[C@@H]4[C@H]3CC[C@@]21C
Mitotox		1	InChI=1S/C15H8Br2INO2/c16-11-4-7(5-12(17)14(11)20)3-10-9-6-8(18)1-2-13(9)19-15(10)21/h1-6,20H,(H,19,21)	O=C1Nc2ccc(I)cc2C1=Cc1cc(Br)c(O)c(Br)c1
Mitotox		1	InChI=1S/C23H18N2O3/c26-23(27)20-9-2-4-11-22(20)24-17-7-5-8-19(14-17)28-15-18-13-12-16-6-1-3-10-21(16)25-18/h1-14,24H,15H2,(H,26,27)	O=C(O)c1ccccc1Nc1cccc(OCc2ccc3ccccc3n2)c1
Mitotox		1	InChI=1S/C20H21ClN2O/c21-17-7-5-16(6-8-17)20(24)9-11-23(12-10-20)14-15-13-22-19-4-2-1-3-18(15)19/h1-8,13,22,24H,9-12,14H2	OC1(c2ccc(Cl)cc2)CCN(Cc2c[nH]c3ccccc23)CC1
Mitotox		1	InChI=1S/C30H38FN3O2/c1-20(2)24-18-23(31)17-22-12-13-30(19-25(22)24,36-29(35)21-10-11-21)14-16-34(3)15-6-9-28-32-26-7-4-5-8-27(26)33-28/h4-5,7-8,17-18,20-21H,6,9-16,19H2,1-3H3,(H,32,33)	CC(C)c1cc(F)cc2c1CC(CCN(C)CCCc1nc3ccccc3[nH]1)(OC(=O)C1CC1)CC2
Mitotox		1	InChI=1S/C21H13F3N2O4/c22-21(23,24)12-5-3-6-13(11-12)26-17-16(9-4-10-25-17)19(28)30-20-15-8-2-1-7-14(15)18(27)29-20/h1-11,20H,(H,25,26)	O=C1OC(OC(=O)c2cccnc2Nc2cccc(C(F)(F)F)c2)c2ccccc21
Mitotox		1	InChI=1S/C9H4N4O4S/c10-3-4-1-5-7(6(2-4)13(16)17)18-9(8(11)14)12(5)15/h1-2H,(H2,11,14)	N#Cc1cc([N+](=O)[O-])c2sc(C(N)=O)[n+]([O-])c2c1
Mitotox		1	InChI=1S/C20H18O3/c1-20(14-2-8-17(21)9-3-14,15-4-10-18(22)11-5-15)16-6-12-19(23)13-7-16/h2-13,21-23H,1H3	CC(c1ccc(O)cc1)(c1ccc(O)cc1)c1ccc(O)cc1
Mitotox		1	InChI=1S/C17H16Cl2O3/c1-11(2)22-16(20)17(21,12-3-7-14(18)8-4-12)13-5-9-15(19)10-6-13/h3-11,21H,1-2H3	CC(C)OC(=O)C(O)(c1ccc(Cl)cc1)c1ccc(Cl)cc1
Mitotox		1	InChI=1S/C6H5ClN2O2/c7-5-2-1-4(9(10)11)3-6(5)8/h1-3H,8H2	Nc1cc([N+](=O)[O-])ccc1Cl
Mitotox		1	InChI=1S/C15H21N3O2S3/c1-15(2,3)17-6-9(19)7-21-14-18-10(8-22-14)11-4-5-12(23-11)13(16)20/h4-5,8-9,17,19H,6-7H2,1-3H3,(H2,16,20)	CC(C)(C)NCC(O)CSc1nc(-c2ccc(C(N)=O)s2)cs1
Mitotox		1	InChI=1S/C10H14O/c1-2-3-4-9-5-7-10(11)8-6-9/h5-8,11H,2-4H2,1H3	CCCCc1ccc(O)cc1
Mitotox		1	InChI=1S/C17H12I2O3/c1-2-13-15(10-5-3-4-6-14(10)22-13)16(20)9-7-11(18)17(21)12(19)8-9/h3-8,21H,2H2,1H3	CCc1oc2ccccc2c1C(=O)c1cc(I)c(O)c(I)c1
Mitotox		1	InChI=1S/C19H30O3/c1-2-3-4-5-6-7-8-9-10-11-16-22-19(21)17-12-14-18(20)15-13-17/h12-15,20H,2-11,16H2,1H3	CCCCCCCCCCCCOC(=O)c1ccc(O)cc1
Mitotox		1	InChI=1S/C13H8FNO5/c14-9-4-2-1-3-8(9)12(17)7-5-10(15(19)20)13(18)11(16)6-7/h1-6,16,18H	O=C(c1cc(O)c(O)c([N+](=O)[O-])c1)c1ccccc1F
Mitotox		1	InChI=1S/C8H10OS/c1-6-5-7(9)3-4-8(6)10-2/h3-5,9H,1-2H3	CSc1ccc(O)cc1C
Mitotox		1	InChI=1S/C27H44O3/c1-18(8-9-19(2)26(3,4)30)24-12-13-25-21(7-6-14-27(24,25)5)11-10-20-15-22(28)17-23(29)16-20/h8-11,18-19,22-25,28-30H,6-7,12-17H2,1-5H3/b9-8+,21-11+/t18-,19+,22-,23-,24-,25+,27-/m1/s1	C[C@@H](/C=C/[C@@H](C)[C@H]1CC[C@H]2/C(=C/C=C3C[C@@H](O)C[C@H](O)C3)CCC[C@@]21C)C(C)(C)O
Mitotox		1	InChI=1S/C15H12O4/c16-11-4-1-10(2-5-11)3-8-14(18)13-7-6-12(17)9-15(13)19/h1-9,16-17,19H/b8-3+	O=C(/C=C/c1ccc(O)cc1)c1ccc(O)cc1O
Mitotox		1	InChI=1S/C13H8N4O/c14-6-10(13(17)11(7-15)8-16)5-9-1-3-12(18)4-2-9/h1-5,18H,17H2/b10-5+	N#CC(C#N)=C(N)/C(C#N)=C/c1ccc(O)cc1
Mitotox		1	InChI=1S/C17H17N5O6S/c23-5-11-13(24)14(25)17(28-11)21-8-20-12-15(21)18-7-19-16(12)29-6-9-1-3-10(4-2-9)22(26)27/h1-4,7-8,11,13-14,17,23-25H,5-6H2	O=[N+]([O-])c1ccc(CSc2ncnc3c2ncn3C2OC(CO)C(O)C2O)cc1
Mitotox		1	InChI=1S/C19H17N3/c20-16-7-1-13(2-8-16)19(14-3-9-17(21)10-4-14)15-5-11-18(22)12-6-15/h1-12,20H,21-22H2	N=C1C=CC(=C(c2ccc(N)cc2)c2ccc(N)cc2)C=C1
Mitotox		1	InChI=1S/C25H20N2O3/c1-30-25(29)23(18-12-6-3-7-13-18)27-24(28)20-16-22(17-10-4-2-5-11-17)26-21-15-9-8-14-19(20)21/h2-16,23H,1H3,(H,27,28)	COC(=O)C(N=C(O)c1cc(-c2ccccc2)nc2ccccc12)c1ccccc1
Mitotox		1	InChI=1S/C8H12N2/c1-10(2)8-5-3-7(9)4-6-8/h3-6H,9H2,1-2H3	CN(C)c1ccc(N)cc1
Mitotox		1	InChI=1S/C16H28O/c1-10-14-8-12(16(10,2)3)9-15(14)11-5-4-6-13(17)7-11/h10-15,17H,4-9H2,1-3H3	CC1C2CC(CC2C2CCCC(O)C2)C1(C)C
Mitotox		1	InChI=1S/C20H13NO4/c21-18-15(25-11-6-2-1-3-7-11)10-14(22)16-17(18)20(24)13-9-5-4-8-12(13)19(16)23/h1-10,22H,21H2	Nc1c(Oc2ccccc2)cc(O)c2c1C(=O)c1ccccc1C2=O
Mitotox		1	InChI=1S/C18H24N2O6/c1-4-8-17(21)26-18-14(10-7-5-6-9-13(2)3)11-15(19(22)23)12-16(18)20(24)25/h4,8,11-13H,5-7,9-10H2,1-3H3/b8-4+	C/C=C/C(=O)Oc1c(CCCCCC(C)C)cc([N+](=O)[O-])cc1[N+](=O)[O-]
Mitotox		1	InChI=1S/C33H34F3N3O4S2/c1-3-22-18-27(12-13-29(22)43-20-31(40)41)44-21-30-28(37-32(45-30)23-4-6-24(7-5-23)33(34,35)36)19-38-14-16-39(17-15-38)25-8-10-26(42-2)11-9-25/h4-13,18H,3,14-17,19-21H2,1-2H3,(H,40,41)	CCc1cc(SCc2sc(-c3ccc(C(F)(F)F)cc3)nc2CN2CCN(c3ccc(OC)cc3)CC2)ccc1OCC(=O)O
Mitotox		1	InChI=1S/C19H21N3O3S/c1-22(2)26(24,25)14-7-8-18-15(11-14)16(19(23)21-18)10-13-9-12-5-3-4-6-17(12)20-13/h7-11,20H,3-6H2,1-2H3,(H,21,23)/b16-10-	CN(C)S(=O)(=O)c1ccc2c(c1)/C(=C/c1cc3c([nH]1)CCCC3)C(O)=N2
Mitotox		1	InChI=1S/C12H9NO2/c14-13(15)11-7-6-9-5-4-8-2-1-3-10(11)12(8)9/h1-3,6-7H,4-5H2	O=[N+]([O-])c1ccc2c3c(cccc13)CC2
Mitotox		1	InChI=1S/C12H18ClN7O/c13-8-10(20-5-3-1-2-4-6-20)18-9(14)7(17-8)11(21)19-12(15)16/h1-6H2,(H2,14,18)(H4,15,16,19,21)	N=C(N)N=C(O)c1nc(Cl)c(N2CCCCCC2)nc1N
Mitotox		1	InChI=1S/C6H4Cl2N2O2/c7-4-1-3(10(11)12)2-5(8)6(4)9/h1-2H,9H2	Nc1c(Cl)cc([N+](=O)[O-])cc1Cl
Mitotox		1	InChI=1S/C16H26O2/c1-7-15(3,4)11-9-14(18)12(10-13(11)17)16(5,6)8-2/h9-10,17-18H,7-8H2,1-6H3	CCC(C)(C)c1cc(O)c(C(C)(C)CC)cc1O
Mitotox		1	InChI=1S/C15H13NO/c1-10(17)16-13-6-7-15-12(9-13)8-11-4-2-3-5-14(11)15/h2-7,9H,8H2,1H3,(H,16,17)	CC(O)=Nc1ccc2c(c1)Cc1ccccc1-2
Mitotox		1	InChI=1S/C10H7ClO3/c1-5-7-3-2-6(12)4-8(7)14-10(13)9(5)11/h2-4,12H,1H3	Cc1c(Cl)c(=O)oc2cc(O)ccc12
Mitotox		1	InChI=1S/C9H10N4S/c10-7-3-1-6(2-4-7)8-5-14-9(12-8)13-11/h1-5H,10-11H2,(H,12,13)	NNc1nc(-c2ccc(N)cc2)cs1
Mitotox		1	InChI=1S/C12H18O/c1-3-4-5-6-11-8-7-10(2)9-12(11)13/h7-9,13H,3-6H2,1-2H3	CCCCCc1ccc(C)cc1O
Mitotox		1	InChI=1S/C16H10O/c17-14-9-7-12-5-4-10-2-1-3-11-6-8-13(14)16(12)15(10)11/h1-9,17H	Oc1ccc2ccc3cccc4ccc1c2c34
Mitotox		1	InChI=1S/C6H5ClN2O2/c7-5-3-4(9(10)11)1-2-6(5)8/h1-3H,8H2	Nc1ccc([N+](=O)[O-])cc1Cl
Mitotox		1	InChI=1S/C20H17ClN4O3/c21-15-5-3-14(4-6-15)20(26)24-12-10-23(11-13-24)17-7-8-18(25(27)28)19-16(17)2-1-9-22-19/h1-9H,10-13H2	O=C(c1ccc(Cl)cc1)N1CCN(c2ccc([N+](=O)[O-])c3ncccc23)CC1
Mitotox		1	InChI=1S/C22H26N2O2/c1-3-5-13-23-17-11-12-18(24-14-6-4-2)20-19(17)21(25)15-9-7-8-10-16(15)22(20)26/h7-12,23-24H,3-6,13-14H2,1-2H3	CCCCNc1ccc(NCCCC)c2c1C(=O)c1ccccc1C2=O
Mitotox		1	InChI=1S/C28H30N2O3/c1-5-29(6-2)19-13-15-23-25(17-19)33-26-18-20(30(7-3)8-4)14-16-24(26)27(23)21-11-9-10-12-22(21)28(31)32/h9-18H,5-8H2,1-4H3/p+1	CCN(CC)c1ccc2c(-c3ccccc3C(=O)O)c3ccc(N(CC)CC)cc3[o+]c2c1
Mitotox		1	InChI=1S/C7H10N2/c1-5-3-2-4-6(8)7(5)9/h2-4H,8-9H2,1H3	Cc1cccc(N)c1N
Mitotox		1	InChI=1S/C15H8F6N2O2/c16-14(17,18)7-1-3-10-9(5-7)22-13(25)23(10)11-6-8(15(19,20)21)2-4-12(11)24/h1-6,24H,(H,22,25)	Oc1ccc(C(F)(F)F)cc1-n1c(O)nc2cc(C(F)(F)F)ccc21
Mitotox		1	InChI=1S/C15H10O8/c16-6-3-7(17)11-10(4-6)23-15(14(22)13(11)21)5-1-8(18)12(20)9(19)2-5/h1-4,16-20,22H	O=c1c(O)c(-c2cc(O)c(O)c(O)c2)oc2cc(O)cc(O)c12
Mitotox		1	InChI=1S/C24H47N2/c1-4-6-8-10-12-14-16-18-20-25-22-23-26(24(25)3)21-19-17-15-13-11-9-7-5-2/h22-23H,4-21H2,1-3H3/q+1	CCCCCCCCCCn1cc[n+](CCCCCCCCCC)c1C
Mitotox		1	InChI=1S/C17H22O2/c1-5-17(4,13-9-10-14(2)3)19-16(18)15-11-7-6-8-12-15/h5-8,10-12H,1,9,13H2,2-4H3	C=CC(C)(CCC=C(C)C)OC(=O)c1ccccc1
Mitotox		1	InChI=1S/C6H5NO3/c8-6-3-1-5(2-4-6)7(9)10/h1-4,8H	O=[N+]([O-])c1ccc(O)cc1
Mitotox		1	InChI=1S/C20H14O2S2/c21-17-5-1-15-11-19(7-3-13(15)9-17)23-24-20-8-4-14-10-18(22)6-2-16(14)12-20/h1-12,21-22H	Oc1ccc2cc(SSc3ccc4cc(O)ccc4c3)ccc2c1
Mitotox		1	InChI=1S/C8H11N7S/c9-7(10)14-12-5-1-3-6(4-2-5)13-15-8(11)16/h1-4,12H,(H2,11,16)(H4,9,10,14)	N=C(S)N=Nc1ccc(NNC(=N)N)cc1
Mitotox		1	InChI=1S/C15H12OS2/c16-15-12(8-11-5-7-17-10-11)3-4-13(15)9-14-2-1-6-18-14/h1-2,5-10H,3-4H2/b12-8+,13-9+	O=C1/C(=C/c2ccsc2)CC/C1=C\c1cccs1
Mitotox		1	InChI=1S/C20H14O/c21-18-6-2-5-15-16-10-9-13-4-1-3-12-7-8-14(11-17(15)18)20(16)19(12)13/h1,3-4,7-11H,2,5-6H2	O=C1CCCc2c1cc1ccc3cccc4ccc2c1c34
Mitotox		1	InChI=1S/C15H11BrClF3N2O/c1-2-23-8-22-13(9-3-5-10(17)6-4-9)11(7-21)12(16)14(22)15(18,19)20/h3-6H,2,8H2,1H3	CCOCn1c(-c2ccc(Cl)cc2)c(C#N)c(Br)c1C(F)(F)F
Mitotox		1	InChI=1S/C11H5F2NO4S/c12-11(13)17-6-2-1-5(3-7(6)18-11)4-8-9(15)14-10(16)19-8/h1-4H,(H,14,15,16)/b8-4-	O=C1N=C(O)/C(=C/c2ccc3c(c2)OC(F)(F)O3)S1
Mitotox		1	InChI=1S/3C6H5.Sb/c3*1-2-4-6-5-3-1;/h3*1-5H;	[Sb].[c]1ccccc1.[c]1ccccc1.[c]1ccccc1
Mitotox		1	InChI=1S/C12H7N3O2S/c16-11-10(18-12(17)15-11)6-7-1-2-8-9(5-7)14-4-3-13-8/h1-6H,(H,15,16,17)/b10-6-	O=C1N=C(O)/C(=C/c2ccc3nccnc3c2)S1
Mitotox		1	InChI=1S/C19H18P/c1-20(17-11-5-2-6-12-17,18-13-7-3-8-14-18)19-15-9-4-10-16-19/h2-16H,1H3/q+1	C[P+](c1ccccc1)(c1ccccc1)c1ccccc1
Mitotox		1	InChI=1S/C49H75NO13/c1-12-26(2)44-29(5)18-19-48(63-44)24-35-21-34(62-48)17-16-28(4)43(27(3)14-13-15-33-25-56-46-42(51)30(6)20-36(47(52)59-35)49(33,46)53)60-40-23-38(55-11)45(32(8)58-40)61-39-22-37(54-10)41(50-9)31(7)57-39/h13-16,18-20,26-27,29,31-32,34-46,50-51,53H,12,17,21-25H2,1-11H3/b14-13-,28-16-,33-15-/t26-,27-,29-,31-,32-,34+,35-,36-,37-,38-,39-,40-,41-,42+,43-,44+,45-,46+,48+,49+/m0/s1	CC[C@H](C)[C@H]1O[C@]2(C=C[C@@H]1C)C[C@@H]1C[C@@H](C/C=C(/C)[C@@H](O[C@H]3C[C@H](OC)[C@@H](O[C@H]4C[C@H](OC)[C@@H](NC)[C@H](C)O4)[C@H](C)O3)[C@@H](C)/C=C\C=C3\CO[C@@H]4[C@H](O)C(C)=C[C@@H](C(=O)O1)[C@]34O)O2
Mitotox		1	InChI=1S/C19H32O2/c1-17(2,3)14-9-13(11-19(7,8)12-20)10-15(16(14)21)18(4,5)6/h9-10,20-21H,11-12H2,1-8H3	CC(C)(CO)Cc1cc(C(C)(C)C)c(O)c(C(C)(C)C)c1
Mitotox		1	InChI=1S/C17H17N3/c1-2-8-13-12(6-1)7-5-11-14(13)18-17-19-15-9-3-4-10-16(15)20-17/h1-4,6,8-10,14H,5,7,11H2,(H2,18,19,20)	c1ccc2c(c1)CCCC2N=c1[nH]c2ccccc2[nH]1
Mitotox		1	InChI=1S/C12H4Cl6/c13-7-3-1-5(9(15)11(7)17)6-2-4-8(14)12(18)10(6)16/h1-4H	Clc1ccc(-c2ccc(Cl)c(Cl)c2Cl)c(Cl)c1Cl
Mitotox		1	InChI=1S/C25H32ClFO5/c1-5-21(31)32-25(20(30)13-26)14(2)10-18-17-7-6-15-11-16(28)8-9-22(15,3)24(17,27)19(29)12-23(18,25)4/h8-9,11,14,17-19,29H,5-7,10,12-13H2,1-4H3/t14-,17-,18-,19-,22-,23-,24-,25-/m0/s1	CCC(=O)O[C@]1(C(=O)CCl)[C@@H](C)C[C@H]2[C@@H]3CCC4=CC(=O)C=C[C@]4(C)[C@@]3(F)[C@@H](O)C[C@@]21C
Mitotox		1	InChI=1S/C16H16N2O4/c19-16(20)14-11-13(18(21)22)8-9-15(14)17-10-4-7-12-5-2-1-3-6-12/h1-3,5-6,8-9,11,17H,4,7,10H2,(H,19,20)	O=C(O)c1cc([N+](=O)[O-])ccc1NCCCc1ccccc1
Mitotox		1	InChI=1S/C27H29NO11/c1-10-22(31)13(28)6-17(38-10)39-15-8-27(36,16(30)9-29)7-12-19(15)26(35)21-20(24(12)33)23(32)11-4-3-5-14(37-2)18(11)25(21)34/h3-5,10,13,15,17,22,29,31,33,35-36H,6-9,28H2,1-2H3/t10-,13-,15-,17-,22+,27-/m0/s1	COc1cccc2c1C(=O)c1c(O)c3c(c(O)c1C2=O)C[C@@](O)(C(=O)CO)C[C@@H]3O[C@H]1C[C@H](N)[C@H](O)[C@H](C)O1
Mitotox		1	InChI=1S/C18H30O/c1-9-12(2)13-10-14(17(3,4)5)16(19)15(11-13)18(6,7)8/h10-12,19H,9H2,1-8H3	CCC(C)c1cc(C(C)(C)C)c(O)c(C(C)(C)C)c1
Mitotox		1	InChI=1S/C18H24N2OS/c1-17(2,3)13-8-11(7-12(10-19)16(20)22)9-14(15(13)21)18(4,5)6/h7-9,21H,1-6H3,(H2,20,22)/b12-7+	CC(C)(C)c1cc(/C=C(\C#N)C(=N)S)cc(C(C)(C)C)c1O
Mitotox		1	InChI=1S/C15H14O3/c1-15(2)8-7-11-13(17)12(16)9-5-3-4-6-10(9)14(11)18-15/h3-6H,7-8H2,1-2H3	CC1(C)CCC2=C(O1)c1ccccc1C(=O)C2=O
Mitotox		1	InChI=1S/C8H8I2O2S/c1-6-2-4-7(5-3-6)13(11,12)8(9)10/h2-5,8H,1H3	Cc1ccc(S(=O)(=O)C(I)I)cc1
Mitotox		1	InChI=1S/C6H4N2O4/c9-7(10)5-1-2-6(4-3-5)8(11)12/h1-4H	O=[N+]([O-])c1ccc([N+](=O)[O-])cc1
Mitotox		1	InChI=1S/C11H14O2/c1-3-5-9-6-7-11(13-4-2)10(12)8-9/h3,5-8,12H,4H2,1-2H3	CC=Cc1ccc(OCC)c(O)c1
Mitotox		1	InChI=1S/C18H19ClN2O2/c1-18(2,3)21(17(23)14-7-5-4-6-8-14)20-16(22)13-9-11-15(19)12-10-13/h4-12H,1-3H3,(H,20,22)	CC(C)(C)N(NC(=O)c1ccc(Cl)cc1)C(=O)c1ccccc1
Mitotox		1	InChI=1S/C12H11NO2/c1-13-12(14)15-11-8-4-6-9-5-2-3-7-10(9)11/h2-8H,1H3,(H,13,14)	CN=C(O)Oc1cccc2ccccc12
Mitotox		1	InChI=1S/C23H13Cl2N3O2/c24-15-6-8-19(25)18(12-15)22-9-7-16(30-22)11-14(13-26)23(29)28-21-5-1-4-20-17(21)3-2-10-27-20/h1-12H,(H,28,29)/b14-11+	N#C/C(=C\c1ccc(-c2cc(Cl)ccc2Cl)o1)C(O)=Nc1cccc2ncccc12
Mitotox		1	InChI=1S/C21H38N/c1-4-5-6-7-8-9-10-11-12-16-19-22(2,3)20-21-17-14-13-15-18-21/h13-15,17-18H,4-12,16,19-20H2,1-3H3/q+1	CCCCCCCCCCCC[N+](C)(C)Cc1ccccc1
Mitotox		1	InChI=1S/C6H5ClN2O3/c7-4-1-3(9(11)12)2-5(8)6(4)10/h1-2,10H,8H2	Nc1cc([N+](=O)[O-])cc(Cl)c1O
Mitotox		1	InChI=1S/C23H22N4O/c24-22-21-20(14-27(17-6-4-5-7-17)23(21)26-15-25-22)16-10-12-19(13-11-16)28-18-8-2-1-3-9-18/h1-3,8-15,17H,4-7H2,(H2,24,25,26)	Nc1ncnc2c1c(-c1ccc(Oc3ccccc3)cc1)cn2C1CCCC1
Mitotox		1	InChI=1S/C15H16N2O/c1-12(13-8-4-2-5-9-13)16-17-15(18)14-10-6-3-7-11-14/h2-12,16H,1H3,(H,17,18)	CC(NN=C(O)c1ccccc1)c1ccccc1
Mitotox		1	InChI=1S/C18H16N2O3/c1-22-13-8-10-17(23-2)15(11-13)19-20-18-14-6-4-3-5-12(14)7-9-16(18)21/h3-11,21H,1-2H3/b20-19+	COc1ccc(OC)c(/N=N/c2c(O)ccc3ccccc23)c1
Mitotox		1	InChI=1S/C6H8N2/c7-5-1-2-6(8)4-3-5/h1-4H,7-8H2	Nc1ccc(N)cc1
Mitotox		1	InChI=1S/C26H33NO2/c1-19(11-16-24-21(3)10-7-17-26(24,4)5)8-6-9-20(2)18-25(29)27-22-12-14-23(28)15-13-22/h6,8-9,11-16,18,28H,7,10,17H2,1-5H3,(H,27,29)/b9-6+,16-11+,19-8+,20-18+	CC1=C(/C=C/C(C)=C/C=C/C(C)=C/C(=O)Nc2ccc(O)cc2)C(C)(C)CCC1
Mitotox		1	InChI=1S/C7H6Cl2N2O/c8-5-2-1-4(3-6(5)9)11-7(10)12/h1-3H,(H3,10,11,12)	N=C(O)Nc1ccc(Cl)c(Cl)c1
Mitotox		1	InChI=1S/C10H14O/c1-10(2,3)8-5-4-6-9(11)7-8/h4-7,11H,1-3H3	CC(C)(C)c1cccc(O)c1
Mitotox		1	InChI=1S/C14H8O5/c15-8-5-9(16)14(19)11-10(8)12(17)6-3-1-2-4-7(6)13(11)18/h1-5,15-16,19H	O=C1c2ccccc2C(=O)c2c(O)c(O)cc(O)c21
Mitotox		1	InChI=1S/C18H30O/c1-2-3-4-5-6-7-8-9-10-11-14-17-15-12-13-16-18(17)19/h12-13,15-16,19H,2-11,14H2,1H3	CCCCCCCCCCCCc1ccccc1O
Mitotox		1	InChI=1S/C6H7NO/c7-5-3-1-2-4-6(5)8/h1-4,8H,7H2	Nc1ccccc1O
Mitotox		1	InChI=1S/C26H43NO3/c1-2-3-4-5-6-7-8-9-10-11-12-13-14-15-16-17-26(30)27-21-20-23-18-19-24(28)25(29)22-23/h9-10,18-19,22,28-29H,2-8,11-17,20-21H2,1H3,(H,27,30)/b10-9-	CCCCCCCC/C=C\CCCCCCCC(O)=NCCc1ccc(O)c(O)c1
Mitotox		1	InChI=1S/C12H11NOS2/c1-2-8-3-5-9(6-4-8)7-10-11(14)13-12(15)16-10/h3-7H,2H2,1H3,(H,13,14,15)/b10-7+	CCc1ccc(/C=C2/SC(=S)N=C2O)cc1
Mitotox		1	InChI=1S/C20H14O2S2/c21-17-11-9-13-5-1-3-7-15(13)19(17)23-24-20-16-8-4-2-6-14(16)10-12-18(20)22/h1-12,21-22H	Oc1ccc2ccccc2c1SSc1c(O)ccc2ccccc12
Mitotox		1	InChI=1S/3C6H5.ClH.Sn/c3*1-2-4-6-5-3-1;;/h3*1-5H;1H;/q;;;;+1/p-1	[Cl-].[Sn+].[c]1ccccc1.[c]1ccccc1.[c]1ccccc1
Mitotox		1	InChI=1S/C19H30O2/c1-17(2,3)14-9-13(11-19(7,8)12-20)10-15(16(14)21)18(4,5)6/h9-10,12,21H,11H2,1-8H3	CC(C)(C=O)Cc1cc(C(C)(C)C)c(O)c(C(C)(C)C)c1
Mitotox		1	InChI=1S/C23H21ClO3/c1-25-19-10-4-16(5-11-19)22(17-6-12-20(26-2)13-7-17)23(24)18-8-14-21(27-3)15-9-18/h4-15H,1-3H3	COc1ccc(C(Cl)=C(c2ccc(OC)cc2)c2ccc(OC)cc2)cc1
Mitotox		1	InChI=1S/C20H21N5O4/c26-19(15-4-3-5-16(14-15)25(27)28)22-20-21-17-6-1-2-7-18(17)24(20)9-8-23-10-12-29-13-11-23/h1-7,14H,8-13H2,(H,21,22,26)	O=[N+]([O-])c1cccc(C(O)=Nc2nc3ccccc3n2CCN2CCOCC2)c1
Mitotox		1	InChI=1S/C16H14ClN3O2/c1-21-14-7-12-13(8-15(14)22-2)18-9-19-16(12)20-11-5-3-4-10(17)6-11/h3-9H,1-2H3,(H,18,19,20)	COc1cc2ncnc(Nc3cccc(Cl)c3)c2cc1OC
Mitotox		1	InChI=1S/C7H10N2O/c1-10-7-3-2-5(8)4-6(7)9/h2-4H,8-9H2,1H3	COc1ccc(N)cc1N
Mitotox		1	InChI=1S/C14H9Cl5/c15-10-7-5-9(6-8-10)13(14(17,18)19)11-3-1-2-4-12(11)16/h1-8,13H	Clc1ccc(C(c2ccccc2Cl)C(Cl)(Cl)Cl)cc1
Mitotox		1	InChI=1S/C6H5ClN2O2/c7-5-2-1-4(8)3-6(5)9(10)11/h1-3H,8H2	Nc1ccc(Cl)c([N+](=O)[O-])c1
Mitotox		1	InChI=1S/C12H8Cl2O2S/c13-7-1-3-9(15)11(5-7)17-12-6-8(14)2-4-10(12)16/h1-6,15-16H	Oc1ccc(Cl)cc1Sc1cc(Cl)ccc1O
Mitotox		1	InChI=1S/C14H10Cl4/c15-11-5-1-9(2-6-11)13(14(17)18)10-3-7-12(16)8-4-10/h1-8,13-14H	Clc1ccc(C(c2ccc(Cl)cc2)C(Cl)Cl)cc1
Mitotox		1	InChI=1S/C16H16N4O/c17-15(18)12-5-2-10(3-6-12)1-4-11-7-8-13(16(19)20)9-14(11)21/h1-9H,17-18H2,(H3,19,20)/b11-4+	N=C(N)C1=CC(=O)/C(=C/C=c2ccc(=C(N)N)cc2)C=C1
Mitotox		1	InChI=1S/C16H10N2O2/c19-15-9-5-1-3-7-11(9)17-13(15)14-16(20)10-6-2-4-8-12(10)18-14/h1-8,17-18H/b14-13+	O=C1/C(=C2\Nc3ccccc3C2=O)Nc2ccccc21
Mitotox		1	InChI=1S/C24H28N2O2/c1-3-7-23(27)25-14-13-20-21-16-18(28-2)11-12-22(21)26-15-6-9-17-8-4-5-10-19(17)24(20)26/h4-5,8,10-12,16H,3,6-7,9,13-15H2,1-2H3,(H,25,27)	CCCC(O)=NCCc1c2n(c3ccc(OC)cc13)CCCc1ccccc1-2
Mitotox		1	InChI=1S/C15H18Cl2N2O3/c1-8(2)21-12-7-11(9(16)6-10(12)17)19-14(20)22-13(18-19)15(3,4)5/h6-8H,1-5H3	CC(C)Oc1cc(-n2nc(C(C)(C)C)oc2=O)c(Cl)cc1Cl
Mitotox		1	InChI=1S/C19H16N2O2/c22-13-15-10-11-18(23-15)19-16-8-4-5-9-17(16)21(20-19)12-14-6-2-1-3-7-14/h1-11,22H,12-13H2	OCc1ccc(-c2nn(Cc3ccccc3)c3ccccc23)o1
Mitotox		1	InChI=1S/C16H12N2O3/c17-10-12(8-11-6-7-14(19)15(20)9-11)16(21)18-13-4-2-1-3-5-13/h1-9,19-20H,(H,18,21)/b12-8+	N#C/C(=C\c1ccc(O)c(O)c1)C(O)=Nc1ccccc1
Mitotox		1	InChI=1S/C29H46O12/c1-13-22(34)23(35)24(36)25(40-13)41-15-8-19(32)28(12-30)21-17(3-5-27(28,37)9-15)29(38)6-4-16(14-7-20(33)39-11-14)26(29,2)10-18(21)31/h13-19,21-25,30-32,34-38H,3-12H2,1-2H3	CC1OC(OC2CC(O)C3(CO)C4C(O)CC5(C)C(C6COC(=O)C6)CCC5(O)C4CCC3(O)C2)C(O)C(O)C1O
Mitotox		1	InChI=1S/C26H38N3/c1-6-7-8-9-10-11-12-17-29-25-19-23(27(2)3)15-13-21(25)18-22-14-16-24(28(4)5)20-26(22)29/h13-16,18-20H,6-12,17H2,1-5H3/q+1	CCCCCCCCC[n+]1c2cc(N(C)C)ccc2cc2ccc(N(C)C)cc21
Mitotox		1	InChI=1S/C18H16N2O/c1-12-7-9-16(13(2)11-12)19-20-18-15-6-4-3-5-14(15)8-10-17(18)21/h3-11,21H,1-2H3/b20-19+	Cc1ccc(/N=N/c2c(O)ccc3ccccc23)c(C)c1
Mitotox		1	InChI=1S/C14H15Cl2N3O/c15-12-4-2-1-3-11(12)7-14(20,13(16)5-6-13)8-19-10-17-9-18-19/h1-4,9-10,20H,5-8H2	OC(Cc1ccccc1Cl)(Cn1cncn1)C1(Cl)CC1
Mitotox		1	InChI=1S/C19H32O3/c1-2-3-4-5-6-7-8-9-18-10-12-19(13-11-18)22-17-16-21-15-14-20/h10-13,20H,2-9,14-17H2,1H3	CCCCCCCCCc1ccc(OCCOCCO)cc1
Mitotox		1	InChI=1S/C28H37FO7/c1-6-23(33)35-15-22(32)28(36-24(34)7-2)16(3)12-20-19-9-8-17-13-18(30)10-11-25(17,4)27(19,29)21(31)14-26(20,28)5/h10-11,13,16,19-21,31H,6-9,12,14-15H2,1-5H3/t16-,19-,20-,21-,25-,26-,27-,28-/m0/s1	CCC(=O)OCC(=O)[C@@]1(OC(=O)CC)[C@@H](C)C[C@H]2[C@@H]3CCC4=CC(=O)C=C[C@]4(C)[C@@]3(F)[C@@H](O)C[C@@]21C
Mitotox		1	InChI=1S/C21H18O4/c22-20-10-9-16-19(25-20)14-18-17(11-13-23-18)21(16)24-12-5-4-8-15-6-2-1-3-7-15/h1-3,6-7,9-11,13-14H,4-5,8,12H2	O=c1ccc2c(OCCCCc3ccccc3)c3ccoc3cc2o1
Mitotox		1	InChI=1S/C22H16O6/c1-7-4-9(23)15-18-13(7)10(24)5-8-14(18)19-16(20(15)27)11(25)6-12(26)17(19)21(28)22(8,2)3/h4-6,23-26H,1-3H3	Cc1cc(O)c2c3c4c(cc(O)c13)C(C)(C)C(=O)c1c(O)cc(O)c(c1-4)C2=O
Mitotox		1	InChI=1S/C10H7Br2NO/c1-5-2-3-6-7(11)4-8(12)10(14)9(6)13-5/h2-4,14H,1H3	Cc1ccc2c(Br)cc(Br)c(O)c2n1
Mitotox		1	InChI=1S/C27H29IN2/c28-24-14-8-7-13-23(24)19-29-26-22-15-17-30(18-16-22)27(26)25(20-9-3-1-4-10-20)21-11-5-2-6-12-21/h1-14,22,25-27,29H,15-19H2	Ic1ccccc1CNC1C2CCN(CC2)C1C(c1ccccc1)c1ccccc1
Mitotox		1	InChI=1S/C16H9NO2/c18-17(19)14-9-7-12-5-4-10-2-1-3-11-6-8-13(14)16(12)15(10)11/h1-9H	O=[N+]([O-])c1ccc2ccc3cccc4ccc1c2c34
Mitotox		1	InChI=1S/C18H17NO4/c1-21-11-8-16(22-2)14(17(9-11)23-3)10-13-12-6-4-5-7-15(12)19-18(13)20/h4-10H,1-3H3,(H,19,20)/b13-10+	COc1cc(OC)c(/C=C2/C(O)=Nc3ccccc32)c(OC)c1
Mitotox		1	InChI=1S/C19H21NO3/c1-2-6-20-7-5-12-8-13(21)10-14-17(12)15(20)9-11-3-4-16(22)19(23)18(11)14/h3-4,8,10,15,21-23H,2,5-7,9H2,1H3	CCCN1CCc2cc(O)cc3c2C1Cc1ccc(O)c(O)c1-3
Mitotox		1	InChI=1S/C20H16/c1-13-16-8-5-6-9-17(16)14(2)20-18(13)12-11-15-7-3-4-10-19(15)20/h3-12H,1-2H3	Cc1c2ccccc2c(C)c2c1ccc1ccccc12
Mitotox		1	InChI=1S/C26H25NO4/c28-18-8-7-15-11-20-26(29)12-17-16-3-1-2-4-19(16)30-22(17)24-25(26,21(15)23(18)31-24)9-10-27(20)13-14-5-6-14/h1-4,7-8,14,20,24,28-29H,5-6,9-13H2	Oc1ccc2c3c1OC1c4oc5ccccc5c4CC4(O)C(C2)N(CC2CC2)CCC314
Mitotox		1	InChI=1S/C14H14O4S2/c15-5-7-19-13-11(17)9-3-1-2-4-10(9)12(18)14(13)20-8-6-16/h1-4,15-16H,5-8H2	O=C1C(SCCO)=C(SCCO)C(=O)c2ccccc21
Mitotox		1	InChI=1S/C17H18O3/c1-17(2,3)12-8-10-13(11-9-12)20-16(19)14-6-4-5-7-15(14)18/h4-11,18H,1-3H3	CC(C)(C)c1ccc(OC(=O)c2ccccc2O)cc1
Mitotox		1	InChI=1S/C16H10ClN3O5/c17-10-7-8(5-6-12(10)21)18-14-13(15(22)19-16(14)23)9-3-1-2-4-11(9)20(24)25/h1-7,21H,(H2,18,19,22,23)	O=C1N=C(O)C(c2ccccc2[N+](=O)[O-])=C1Nc1ccc(O)c(Cl)c1
Mitotox		1	InChI=1S/C24H27N3/c1-25-21-12-6-18(7-13-21)24(19-8-14-22(15-9-19)26(2)3)20-10-16-23(17-11-20)27(4)5/h6-17H,1-5H3	CN=C1C=CC(=C(c2ccc(N(C)C)cc2)c2ccc(N(C)C)cc2)C=C1
Mitotox		1	InChI=1S/C9H9ClO/c10-8-4-5-9(11)7-3-1-2-6(7)8/h4-5,11H,1-3H2	Oc1ccc(Cl)c2c1CCC2
Mitotox		1	InChI=1S/C13H6Cl6O2/c14-6-2-8(16)12(20)4(10(6)18)1-5-11(19)7(15)3-9(17)13(5)21/h2-3,20-21H,1H2	Oc1c(Cl)cc(Cl)c(Cl)c1Cc1c(O)c(Cl)cc(Cl)c1Cl
Mitotox		1	InChI=1S/C13H19N3O4/c1-5-10(6-2)14-12-11(15(17)18)7-8(3)9(4)13(12)16(19)20/h7,10,14H,5-6H2,1-4H3	CCC(CC)Nc1c([N+](=O)[O-])cc(C)c(C)c1[N+](=O)[O-]
Mitotox		1	InChI=1S/C18H18ClNO3/c19-12-17(21)16(11-14-7-3-1-4-8-14)20-18(22)23-13-15-9-5-2-6-10-15/h1-10,16H,11-13H2,(H,20,22)	O=C(CCl)C(Cc1ccccc1)N=C(O)OCc1ccccc1
Mitotox		1	InChI=1S/C26H32F2O7/c1-13-8-17-18-10-20(27)19-9-16(31)6-7-23(19,4)25(18,28)21(32)11-24(17,5)26(13,35-15(3)30)22(33)12-34-14(2)29/h6-7,9,13,17-18,20-21,32H,8,10-12H2,1-5H3/t13-,17-,18-,20-,21-,23-,24-,25-,26-/m0/s1	CC(=O)OCC(=O)[C@@]1(OC(C)=O)[C@@H](C)C[C@H]2[C@@H]3C[C@H](F)C4=CC(=O)C=C[C@]4(C)[C@@]3(F)[C@@H](O)C[C@@]21C
Mitotox		1	InChI=1S/C6H3I3O/c7-3-1-4(8)6(10)5(9)2-3/h1-2,10H	Oc1c(I)cc(I)cc1I
Mitotox		1	InChI=1S/C8H5NO4S/c10-9(11)7-2-1-6-3-4-14(12,13)8(6)5-7/h1-5H	O=[N+]([O-])c1ccc2c(c1)S(=O)(=O)C=C2
Mitotox		1	InChI=1S/C13H16N6O8/c1-2-26-13(20)15-5-7-16(8-6-15)19(25)14-27-12-4-3-10(17(21)22)9-11(12)18(23)24/h3-4,9H,2,5-8H2,1H3/b19-14-	CCOC(=O)N1CCN(/[N+]([O-])=N/Oc2ccc([N+](=O)[O-])cc2[N+](=O)[O-])CC1
Mitotox		1	InChI=1S/C29H37N3O6/c1-15-10-11-29(17(3)13-16(2)27(38-29)18(4)26(33)20-7-6-12-31-20)37-22(15)14-23-32-25-21(36-23)9-8-19(30-5)24(25)28(34)35/h6-9,12,15-18,22,27,30-31H,10-11,13-14H2,1-5H3,(H,34,35)	CNc1ccc2oc(CC3OC4(CCC3C)OC(C(C)C(=O)c3ccc[nH]3)C(C)CC4C)nc2c1C(=O)O
Mitotox		1	InChI=1S/C21H32O/c1-3-12-21(22)14-11-19-18-9-8-15-6-4-5-7-16(15)17(18)10-13-20(19,21)2/h3,6,16-19,22H,1,4-5,7-14H2,2H3/t16-,17+,18+,19-,20-,21-/m0/s1	C=CC[C@]1(O)CC[C@H]2[C@@H]3CCC4=CCCC[C@@H]4[C@H]3CC[C@@]21C
Mitotox		1	InChI=1S/C12H25BrO/c13-11-9-7-5-3-1-2-4-6-8-10-12-14/h14H,1-12H2	OCCCCCCCCCCCCBr
Mitotox		1	InChI=1S/C14H8FNO4S/c15-7-1-3-9(10(17)5-7)11-4-2-8(20-11)6-12-13(18)16-14(19)21-12/h1-6,17H,(H,16,18,19)/b12-6-	O=C1N=C(O)/C(=C/c2ccc(-c3ccc(F)cc3O)o2)S1
Mitotox		1	InChI=1S/C16H28O/c17-16-14-12-10-8-6-4-2-1-3-5-7-9-11-13-15-16/h6,8H,1-5,7,9-15H2/b8-6-	O=C1CCC/C=C\CCCCCCCCCC1
Mitotox		1	InChI=1S/C10H8O2/c11-9-5-7-3-1-2-4-8(7)6-10(9)12/h1-6,11-12H	Oc1cc2ccccc2cc1O
Mitotox		1	InChI=1S/C10H6N4O2/c15-9-7-8(13-10(16)14-9)12-6-4-2-1-3-5(6)11-7/h1-4H,(H2,12,13,14,15,16)	Oc1nc(O)c2nc3ccccc3nc2n1
Mitotox		1	InChI=1S/C22H17ClF3N3O7/c1-33-18(30)21-10-12-9-13(23)3-8-16(12)17(21)27-28(11-35-21)19(31)29(20(32)34-2)14-4-6-15(7-5-14)36-22(24,25)26/h3-9H,10-11H2,1-2H3	COC(=O)N(C(=O)N1COC2(C(=O)OC)Cc3cc(Cl)ccc3C2=N1)c1ccc(OC(F)(F)F)cc1
Mitotox		1	InChI=1S/C33H39N3/c1-6-34-32-24-23-31(29-13-11-12-14-30(29)32)33(25-15-19-27(20-16-25)35(7-2)8-3)26-17-21-28(22-18-26)36(9-4)10-5/h11-24H,6-10H2,1-5H3	CCN=C1C=CC(=C(c2ccc(N(CC)CC)cc2)c2ccc(N(CC)CC)cc2)c2ccccc21
Mitotox		1	InChI=1S/C19H12Cl2N2O2/c1-23-9-13(11-4-2-3-5-15(11)23)17-16(18(24)22-19(17)25)12-7-6-10(20)8-14(12)21/h2-9H,1H3,(H,22,24,25)	Cn1cc(C2=C(c3ccc(Cl)cc3Cl)C(O)=NC2=O)c2ccccc21
Mitotox		1	InChI=1S/C17H20N4O6/c1-7-3-9-10(4-8(7)2)21(5-11(23)14(25)12(24)6-22)15-13(18-9)16(26)20-17(27)19-15/h3-4,11-12,14,22-25H,5-6H2,1-2H3,(H,20,26,27)/t11-,12+,14-/m0/s1	Cc1cc2nc3c(O)nc(=O)nc-3n(C[C@H](O)[C@H](O)[C@H](O)CO)c2cc1C
Mitotox		1	InChI=1S/C7H4ClNO/c8-6-1-3-7(4-2-6)9-5-10/h1-4H	O=C=Nc1ccc(Cl)cc1
Mitotox		1	InChI=1S/C17H11NO7/c1-23-12-4-2-3-8-9(12)5-11(18(21)22)14-10(17(19)20)6-13-16(15(8)14)25-7-24-13/h2-6H,7H2,1H3,(H,19,20)	COc1cccc2c1cc([N+](=O)[O-])c1c(C(=O)O)cc3c(c12)OCO3
Mitotox		1	InChI=1S/C36H56O8/c1-7-8-9-10-11-12-13-14-15-16-17-18-29(39)43-32-24(3)35(42)27(30-33(5,6)36(30,32)44-25(4)38)20-26(22-37)21-34(41)28(35)19-23(2)31(34)40/h19-20,24,27-28,30,32,37,41-42H,7-18,21-22H2,1-6H3	CCCCCCCCCCCCCC(=O)OC1C(C)C2(O)C(C=C(CO)CC3(O)C(=O)C(C)=CC32)C2C(C)(C)C12OC(C)=O
Mitotox		1	InChI=1S/C35H38N4O6/c1-24-30(34(40)44-3)32(28-15-10-16-29(23-28)39(42)43)31(25(2)36-24)35(41)45-22-21-37-17-19-38(20-18-37)33(26-11-6-4-7-12-26)27-13-8-5-9-14-27/h4-16,23,32-33,36H,17-22H2,1-3H3	COC(=O)C1=C(C)NC(C)=C(C(=O)OCCN2CCN(C(c3ccccc3)c3ccccc3)CC2)C1c1cccc([N+](=O)[O-])c1
Mitotox		1	InChI=1S/C9H6ClNO/c10-7-3-4-8(12)9-6(7)2-1-5-11-9/h1-5,12H	Oc1ccc(Cl)c2cccnc12
Mitotox		1	InChI=1S/C29H36O8/c1-19(2)27(32)36-17-23(30)15-34-25-11-7-21(8-12-25)29(5,6)22-9-13-26(14-10-22)35-16-24(31)18-37-28(33)20(3)4/h7-14,23-24,30-31H,1,3,15-18H2,2,4-6H3	C=C(C)C(=O)OCC(O)COc1ccc(C(C)(C)c2ccc(OCC(O)COC(=O)C(=C)C)cc2)cc1
Mitotox		1	InChI=1S/C22H24ClN3OS2/c23-16-6-7-20-18(14-16)26(17-4-1-2-5-19(17)29-20)11-3-10-25-12-8-22(9-13-25)24-21(27)15-28-22/h1-2,4-7,14H,3,8-13,15H2,(H,24,27)	OC1=NC2(CCN(CCCN3c4ccccc4Sc4ccc(Cl)cc43)CC2)SC1
Mitotox		1	InChI=1S/C32H68N/c1-5-9-13-17-21-25-29-33(30-26-22-18-14-10-6-2,31-27-23-19-15-11-7-3)32-28-24-20-16-12-8-4/h5-32H2,1-4H3/q+1	CCCCCCCC[N+](CCCCCCCC)(CCCCCCCC)CCCCCCCC
Mitotox		1	InChI=1S/C12H12N2/c13-10-6-8-12(9-7-10)14-11-4-2-1-3-5-11/h1-9,14H,13H2	Nc1ccc(Nc2ccccc2)cc1
Mitotox		1	InChI=1S/C18H16N2O3/c1-12(14-5-3-2-4-6-14)20-18(23)15(11-19)9-13-7-8-16(21)17(22)10-13/h2-10,12,21-22H,1H3,(H,20,23)/b15-9+	CC(N=C(O)/C(C#N)=C/c1ccc(O)c(O)c1)c1ccccc1
Mitotox		1	InChI=1S/C18H16N2O3/c19-12-15(10-14-6-7-16(21)17(22)11-14)18(23)20-9-8-13-4-2-1-3-5-13/h1-7,10-11,21-22H,8-9H2,(H,20,23)/b15-10+	N#C/C(=C\c1ccc(O)c(O)c1)C(O)=NCCc1ccccc1
Mitotox		1	InChI=1S/C15H15N3O2/c1-10-3-8-15(20)14(9-10)18-17-13-6-4-12(5-7-13)16-11(2)19/h3-9,20H,1-2H3,(H,16,19)/b18-17+	CC(O)=Nc1ccc(/N=N/c2cc(C)ccc2O)cc1
Mitotox		1	InChI=1S/C34H54O8/c1-9-25(31-21(6)18-34(11-3,42-31)26-16-17-33(40,10-2)23(8)41-26)30(37)22(7)28(35)19(4)12-14-24-15-13-20(5)29(36)27(24)32(38)39/h13,15,19,21-23,25-26,28,31,35-36,40H,9-12,14,16-18H2,1-8H3,(H,38,39)/t19-,21+,22+,23+,25+,26-,28+,31+,33-,34+/m1/s1	CC[C@@H](C(=O)[C@@H](C)[C@@H](O)[C@H](C)CCc1ccc(C)c(O)c1C(=O)O)[C@H]1O[C@](CC)([C@H]2CC[C@](O)(CC)[C@H](C)O2)C[C@@H]1C
Mitotox		1	InChI=1S/C21H21O4P/c1-16-4-10-19(11-5-16)23-26(22,24-20-12-6-17(2)7-13-20)25-21-14-8-18(3)9-15-21/h4-15H,1-3H3	Cc1ccc(OP(=O)(Oc2ccc(C)cc2)Oc2ccc(C)cc2)cc1
Mitotox		1	InChI=1S/C19H21ClN2O2S/c20-16-5-3-13(4-6-16)7-8-21-19(25)22-9-1-2-14-10-17(23)18(24)11-15(14)12-22/h3-6,10-11,23-24H,1-2,7-9,12H2,(H,21,25)	Oc1cc2c(cc1O)CN(C(S)=NCCc1ccc(Cl)cc1)CCC2
Mitotox		1	InChI=1S/C17H19NO2/c1-12(2)20-15-9-6-8-14(11-15)18-17(19)16-10-5-4-7-13(16)3/h4-12H,1-3H3,(H,18,19)	Cc1ccccc1C(O)=Nc1cccc(OC(C)C)c1
Mitotox		1	InChI=1S/C52H76O24/c1-18-29(72-34-14-30(43(58)21(4)68-34)73-33-13-28(54)42(57)20(3)67-33)12-26-10-25-11-27(49(66-9)48(63)41(56)19(2)53)50(47(62)39(25)46(61)38(26)40(18)55)76-36-16-31(44(59)23(6)70-36)74-35-15-32(45(60)22(5)69-35)75-37-17-52(8,65)51(64)24(7)71-37/h10,12,19-24,27-28,30-37,41-45,49-51,53-61,64-65H,11,13-17H2,1-9H3/t19-,20-,21-,22-,23-,24-,27?,28-,30-,31-,32-,33+,34+,35+,36+,37+,41+,…	CO[C@H](C(=O)[C@@H](O)[C@@H](C)O)C1Cc2cc3cc(O[C@H]4C[C@@H](O[C@H]5C[C@@H](O)[C@H](O)[C@@H](C)O5)[C@@H](O)[C@@H](C)O4)c(C)c(O)c3c(O)c2C(=O)[C@H]1O[C@H]1C[C@@H](O[C@H]2C[C@@H](O[C@H]3C[C@](C)(O)[C@H](O)[C@@H](C)O3)[C@H](O)[C@@H](C)O2)[C@H](O)[C@@H](C)O1
Mitotox		1	InChI=1S/C19H15ClF3NO7/c1-3-29-17(25)10(2)30-18(26)13-9-12(5-6-15(13)24(27)28)31-16-7-4-11(8-14(16)20)19(21,22)23/h4-10H,3H2,1-2H3	CCOC(=O)C(C)OC(=O)c1cc(Oc2ccc(C(F)(F)F)cc2Cl)ccc1[N+](=O)[O-]
Mitotox		1	InChI=1S/C12H11N3/c1-3-7-11(8-4-1)13-15-14-12-9-5-2-6-10-12/h1-10H,(H,13,14)	c1ccc(N=NNc2ccccc2)cc1
Mitotox		1	InChI=1S/C22H30O4/c1-16-20(26-22(25-3)17(2)21(16)24)15-19(23)14-10-5-4-7-11-18-12-8-6-9-13-18/h6,8-9,12-13,19,23H,4-5,7,10-11,14-15H2,1-3H3	COc1oc(CC(O)CCCCCCc2ccccc2)c(C)c(=O)c1C
Mitotox		1	InChI=1S/C22H21O2P/c1-16-14-17(2)21(18(3)15-16)22(23)25(24,19-10-6-4-7-11-19)20-12-8-5-9-13-20/h4-15H,1-3H3	Cc1cc(C)c(C(=O)P(=O)(c2ccccc2)c2ccccc2)c(C)c1
Mitotox		1	InChI=1S/C15H24O2/c1-5-6-7-8-9-17-14-10-11(2)15(16)13(4)12(14)3/h10,16H,5-9H2,1-4H3	CCCCCCOc1cc(C)c(O)c(C)c1C
Mitotox		1	InChI=1S/C10H8N2O2S/c11-5-7(10(12)15)3-6-1-2-8(13)9(14)4-6/h1-4,13-14H,(H2,12,15)	N#CC(=Cc1ccc(O)c(O)c1)C(=N)S
Mitotox		1	InChI=1S/C7H5N3O2/c8-4-5-3-6(10(11)12)1-2-7(5)9/h1-3H,9H2	N#Cc1cc([N+](=O)[O-])ccc1N
Mitotox		1	InChI=1S/C15H12I3NO4/c16-9-6-8(1-2-13(9)20)23-14-10(17)3-7(4-11(14)18)5-12(19)15(21)22/h1-4,6,12,20H,5,19H2,(H,21,22)/t12-/m0/s1	N[C@@H](Cc1cc(I)c(Oc2ccc(O)c(I)c2)c(I)c1)C(=O)O
Mitotox		1	InChI=1S/C16H15F3N2O4/c1-8-12(15(22)25-3)13(14(21(23)24)9(2)20-8)10-6-4-5-7-11(10)16(17,18)19/h4-7,13,20H,1-3H3	COC(=O)C1=C(C)NC(C)=C([N+](=O)[O-])C1c1ccccc1C(F)(F)F
Mitotox		1	InChI=1S/C66H85N11O15/c1-38(2)32-47-59(85)75-52(36-42-20-12-7-13-21-42)66(92)77-31-15-23-53(77)64(90)74-49(34-41-18-10-6-11-19-41)61(87)72-48(33-40-16-8-5-9-17-40)60(86)73-51(37-55(81)82)62(88)68-46(28-29-54(79)80)58(84)71-50(35-43-24-26-44(78)27-25-43)63(89)76-56(39(3)4)65(91)69-45(22-14-30-67)57(83)70-47/h5-13,16-21,24-27,38-39,45-53,56,78H,14-15,22-23,28-37,67H2,1-4H3,(H,68,88)(H,69,91)(H,70,8…	CC(C)C[C@@H]1N=C(O)[C@H](CCCN)N=C(O)[C@H](C(C)C)N=C(O)[C@H](Cc2ccc(O)cc2)N=C(O)[C@H](CCC(=O)O)N=C(O)[C@H](CC(=O)O)N=C(O)C(Cc2ccccc2)N=C(O)[C@H](Cc2ccccc2)N=C(O)[C@@H]2CCCN2C(=O)[C@@H](Cc2ccccc2)N=C1O
Mitotox		1	InChI=1S/C23H28N2O3S/c1-3-23(4-2,22(27)28)14-20(26)24-18-10-5-7-16(13-18)11-12-21-25-19(15-29-21)17-8-6-9-17/h5,7,10-13,15,17H,3-4,6,8-9,14H2,1-2H3,(H,24,26)(H,27,28)/b12-11+	CCC(CC)(CC(O)=Nc1cccc(/C=C/c2nc(C3CCC3)cs2)c1)C(=O)O
Mitotox		1	InChI=1S/C18H35N2/c1-3-4-5-6-7-8-9-10-11-12-13-14-15-20-17-16-19(2)18-20/h16-18H,3-15H2,1-2H3/q+1	CCCCCCCCCCCCCCn1cc[n+](C)c1
Mitotox		1	InChI=1S/C6H7ClN2/c7-4-1-2-5(8)6(9)3-4/h1-3H,8-9H2	Nc1ccc(Cl)cc1N
Mitotox		0	InChI=1S/C16H18N6O4/c17-13-10-14(21-16(20-13)19-8-4-2-1-3-5-8)22(7-18-10)15-12(25)11(24)9(6-23)26-15/h1-5,7,9,11-12,15,23-25H,6H2,(H3,17,19,20,21)	Nc1[nH]c(=Nc2ccccc2)nc2c1ncn2C1OC(CO)C(O)C1O
Mitotox		0	InChI=1S/C22H43N5O12/c1-22(35)6-36-20(15(33)18(22)26-2)39-17-8(27-19(34)9(28)4-23)3-7(25)16(14(17)32)38-21-13(31)12(30)11(29)10(5-24)37-21/h7-18,20-21,26,28-33,35H,3-6,23-25H2,1-2H3,(H,27,34)/t7-,8+,9?,10+,11+,12-,13+,14-,15+,16+,17-,18+,20+,21+,22-/m0/s1	CN[C@@H]1[C@@H](O)[C@@H](O[C@@H]2[C@@H](O)[C@H](O[C@H]3O[C@H](CN)[C@@H](O)[C@H](O)[C@H]3O)[C@@H](N)C[C@H]2N=C(O)C(O)CN)OC[C@]1(C)O
Mitotox		0	InChI=1S/C9H21O3P/c1-7(2)10-13(11-8(3)4)12-9(5)6/h7-9H,1-6H3	CC(C)OP(OC(C)C)OC(C)C
Mitotox		0	InChI=1S/C21H36O3S/c1-2-3-4-5-6-7-8-9-10-11-12-13-17-20-25(22,23)24-21-18-15-14-16-19-21/h14-16,18-19H,2-13,17,20H2,1H3	CCCCCCCCCCCCCCCS(=O)(=O)Oc1ccccc1
Mitotox		0	InChI=1S/C6H11ClO5/c7-3-5(10)4(9)2(1-8)12-6(3)11/h2-6,8-11H,1H2	OCC1OC(O)C(Cl)C(O)C1O
Mitotox		0	InChI=1S/C66H78O24/c1-11-77-57(75)33-47-21-17-23-49(29-47)51-31-45(25-27-53(51)87-65-63(85-43(9)73)61(83-41(7)71)59(81-39(5)69)55(89-65)35-79-37(3)67)19-15-13-14-16-20-46-26-28-54(52(32-46)50-24-18-22-48(30-50)34-58(76)78-12-2)88-66-64(86-44(10)74)62(84-42(8)72)60(82-40(6)70)56(90-66)36-80-38(4)68/h17-18,21-32,55-56,59-66H,11-16,19-20,33-36H2,1-10H3/t55-,56-,59-,60-,61+,62+,63+,64+,65+,66+/m1/s1	CCOC(=O)Cc1cccc(-c2cc(CCCCCCc3ccc(O[C@H]4O[C@H](COC(C)=O)[C@@H](OC(C)=O)[C@H](OC(C)=O)[C@@H]4OC(C)=O)c(-c4cccc(CC(=O)OCC)c4)c3)ccc2O[C@H]2O[C@H](COC(C)=O)[C@@H](OC(C)=O)[C@H](OC(C)=O)[C@@H]2OC(C)=O)c1
Mitotox		0	InChI=1S/C14H8Cl4/c15-11-5-1-9(2-6-11)13(14(17)18)10-3-7-12(16)8-4-10/h1-8H	ClC(Cl)=C(c1ccc(Cl)cc1)c1ccc(Cl)cc1
Mitotox		0	InChI=1S/C12H16N4O2/c1-15-10-8(11(17)16(2)12(15)18)13-9(14-10)7-5-3-4-6-7/h7H,3-6H2,1-2H3,(H,13,14)	Cn1c(=O)c2nc(C3CCCC3)[nH]c2n(C)c1=O
Mitotox		0	InChI=1S/C19H20N8O5/c20-15-14-16(27-19(21)26-15)23-8-11(24-14)7-22-10-3-1-9(2-4-10)17(30)25-12(18(31)32)5-6-13(28)29/h1-4,8,12,22H,5-7H2,(H,25,30)(H,28,29)(H,31,32)(H4,20,21,23,26,27)/t12-/m0/s1	N=c1nc2ncc(CNc3ccc(C(=O)N[C@@H](CCC(=O)O)C(=O)O)cc3)nc2c(N)[nH]1
Mitotox		0	InChI=1S/C15H13NO3/c1-9(15(17)18)10-4-5-13-12(7-10)8-11-3-2-6-16-14(11)19-13/h2-7,9H,8H2,1H3,(H,17,18)	CC(C(=O)O)c1ccc2c(c1)Cc1cccnc1O2
Mitotox		0	InChI=1S/C12H11N/c13-12-9-5-4-8-11(12)10-6-2-1-3-7-10/h1-9H,13H2	Nc1ccccc1-c1ccccc1
Mitotox		0	InChI=1S/C16H18N2O3/c1-16(2)15(20)14(18-7-3-4-13(18)19)11-8-10(9-17)5-6-12(11)21-16/h5-6,8,14-15,20H,3-4,7H2,1-2H3/t14-,15+/m1/s1	CC1(C)Oc2ccc(C#N)cc2[C@@H](N2CCCC2=O)[C@@H]1O
Mitotox		0	InChI=1S/C16H25NO2/c1-17(2)12-14-7-4-5-10-16(14,18)13-8-6-9-15(11-13)19-3/h6,8-9,11,14,18H,4-5,7,10,12H2,1-3H3/t14-,16+/m1/s1	COc1cccc([C@@]2(O)CCCC[C@@H]2CN(C)C)c1
Mitotox		0	InChI=1S/C21H39N7O12/c1-5-21(36,4-30)16(40-17-9(26-2)13(34)10(31)6(3-29)38-17)18(37-5)39-15-8(28-20(24)25)11(32)7(27-19(22)23)12(33)14(15)35/h4-18,26,29,31-36H,3H2,1-2H3,(H4,22,23,27)(H4,24,25,28)/t5-,6-,7+,8-,9-,10-,11+,12-,13-,14+,15+,16-,17-,18-,21+/m0/s1	CN[C@@H]1[C@H](O[C@H]2[C@H](O[C@@H]3[C@@H](NC(=N)N)[C@H](O)[C@@H](NC(=N)N)[C@H](O)[C@H]3O)O[C@@H](C)[C@]2(O)C=O)O[C@@H](CO)[C@H](O)[C@H]1O
Mitotox		0	InChI=1S/C9H13NO3/c1-10-5-9(13)6-2-3-7(11)8(12)4-6/h2-4,9-13H,5H2,1H3/t9-/m0/s1	CNC[C@H](O)c1ccc(O)c(O)c1
Mitotox		0	InChI=1S/C11H13NO2/c1-8-5-3-4-6-10(8)12-11(14)7-9(2)13/h3-6H,7H2,1-2H3,(H,12,14)	CC(=O)CC(O)=Nc1ccccc1C
Mitotox		0	InChI=1S/C15H24N4O2S2/c1-4-7-22-23-14(5-6-20)11(2)19(10-21)9-13-8-17-12(3)18-15(13)16/h8,10,20H,4-7,9H2,1-3H3,(H2,16,17,18)	CCCSSC(CCO)=C(C)N(C=O)Cc1cnc(C)[nH]c1=N
Mitotox		0	InChI=1S/C10H20O/c1-9(2)5-4-6-10(3)7-8-11/h8-10H,4-7H2,1-3H3	CC(C)CCCC(C)CC=O
Mitotox		0	InChI=1S/C16H16ClNO3/c17-15-11-5-6-18-8-13(9-1-3-10(19)4-2-9)12(11)7-14(20)16(15)21/h1-4,7,13,18-21H,5-6,8H2	Oc1ccc(C2CNCCc3c2cc(O)c(O)c3Cl)cc1
Mitotox		0	InChI=1S/C9H11NO2/c1-2-12-9(11)7-5-3-4-6-8(7)10/h3-6H,2,10H2,1H3	CCOC(=O)c1ccccc1N
Mitotox		0	InChI=1S/C4H6N4/c5-4(6)8-3-1-2-7-8/h1-3H,(H3,5,6)	N=C(N)n1cccn1
Mitotox		0	InChI=1S/C6H5NO2/c8-6(9)5-1-3-7-4-2-5/h1-4H,(H,8,9)	O=C(O)c1ccncc1
Mitotox		0	InChI=1S/C10H12O2/c1-2-8-12-10(11)9-6-4-3-5-7-9/h3-7H,2,8H2,1H3	CCCOC(=O)c1ccccc1
Mitotox		0	InChI=1S/C8H10FNO3/c9-5-2-7(12)6(11)1-4(5)8(13)3-10/h1-2,8,11-13H,3,10H2	NCC(O)c1cc(O)c(O)cc1F
Mitotox		0	InChI=1S/C4H11O4P/c1-3-7-9(5,6)8-4-2/h3-4H2,1-2H3,(H,5,6)	CCOP(=O)(O)OCC
Mitotox		0	InChI=1S/C9H9N3O2/c1-14-9(13)12-8-10-6-4-2-3-5-7(6)11-8/h2-5H,1H3,(H2,10,11,12,13)	COC(O)=Nc1nc2ccccc2[nH]1
Mitotox		0	InChI=1S/C7H7NO/c1-6-4-2-3-5-7(6)8-9/h2-5H,1H3	Cc1ccccc1N=O
Mitotox		0	InChI=1S/C13H15N3O2S/c17-19(18,16-9-7-14-8-10-16)13-5-1-4-12-11(13)3-2-6-15-12/h1-6,14H,7-10H2	O=S(=O)(c1cccc2ncccc12)N1CCNCC1
Mitotox		0	InChI=1S/C3H8OS/c4-2-1-3-5/h4-5H,1-3H2	OCCCS
Mitotox		0	InChI=1S/C6H13O5P/c1-6(2,5(7)8)3-4-12(9,10)11/h3-4H2,1-2H3,(H,7,8)(H2,9,10,11)	CC(C)(CCP(=O)(O)O)C(=O)O
Mitotox		0	InChI=1S/C8H8Br2/c9-6-8(10)7-4-2-1-3-5-7/h1-5,8H,6H2	BrCC(Br)c1ccccc1
Mitotox		0	InChI=1S/C23H34O5/c1-21-7-5-15(24)10-14(21)3-4-17-18(21)11-19(25)22(2)16(6-8-23(17,22)27)13-9-20(26)28-12-13/h9,14-19,24-25,27H,3-8,10-12H2,1-2H3	CC12CCC(O)CC1CCC1C2CC(O)C2(C)C(C3=CC(=O)OC3)CCC12O
Mitotox		0	InChI=1S/C14H13NO4/c1-8-6-12(14(18)19)9(2)15(8)11-5-3-4-10(7-11)13(16)17/h3-7H,1-2H3,(H,16,17)(H,18,19)	Cc1cc(C(=O)O)c(C)n1-c1cccc(C(=O)O)c1
Mitotox		0	InChI=1S/C2H3Cl3/c3-1-2(4)5/h2H,1H2	ClCC(Cl)Cl
Mitotox		0	InChI=1S/C24H21I6N5O8/c1-7(37)35(3)20-17(29)10(21(39)31-2)13(25)11(18(20)30)23(41)33-6-8(38)34-19-15(27)9(22(40)32-4-5-36)14(26)12(16(19)28)24(42)43/h36H,4-6H2,1-3H3,(H,31,39)(H,32,40)(H,33,41)(H,34,38)(H,42,43)	CN=C(O)c1c(I)c(C(O)=NCC(O)=Nc2c(I)c(C(=O)O)c(I)c(C(O)=NCCO)c2I)c(I)c(N(C)C(C)=O)c1I
Mitotox		0	InChI=1S/C16H20FN3O4/c1-11(21)18-9-13-10-20(16(22)24-13)12-2-3-15(14(17)8-12)19-4-6-23-7-5-19/h2-3,8,13H,4-7,9-10H2,1H3,(H,18,21)/t13-/m0/s1	CC(O)=NC[C@H]1CN(c2ccc(N3CCOCC3)c(F)c2)C(=O)O1
Mitotox		0	InChI=1S/C15H20O3/c1-12(2)10-11-18-15(16)9-6-13-4-7-14(17-3)8-5-13/h4-9,12H,10-11H2,1-3H3	COc1ccc(C=CC(=O)OCCC(C)C)cc1
Mitotox		0	InChI=1S/C10H14O2/c11-9-7-1-6-2-8(9)5-10(12,3-6)4-7/h6-8,12H,1-5H2	O=C1C2CC3CC1CC(O)(C3)C2
Mitotox		0	InChI=1S/C13H8ClN/c14-13-12-6-5-9-3-1-2-4-10(9)11(12)7-8-15-13/h1-8H	Clc1nccc2c1ccc1ccccc12
Mitotox		0	InChI=1S/C10H14N2O4/c1-10(12-11,9(15)16)5-6-2-3-7(13)8(14)4-6/h2-4,12-14H,5,11H2,1H3,(H,15,16)/t10-/m0/s1	C[C@@](Cc1ccc(O)c(O)c1)(NN)C(=O)O
Mitotox		0	InChI=1S/C12H14N4O/c17-12-10-9(6-13-11(10)14-8-15-12)7-16-4-2-1-3-5-16/h6,8H,1-5,7H2	O=C1N=CN=C2N=CC(CN3CCCCC3)=C12
Mitotox		0	InChI=1S/C6H10S3/c1-3-5-7-9-8-6-4-2/h3-4H,1-2,5-6H2	C=CCSSSCC=C
Mitotox		0	InChI=1S/C26H25N3O3S/c30-26(29-20-5-1-3-7-24(20)33-25-8-4-2-6-21(25)29)17-28-13-11-27(12-14-28)16-19-9-10-22-23(15-19)32-18-31-22/h1-10,15H,11-14,16-18H2	O=C(CN1CCN(Cc2ccc3c(c2)OCO3)CC1)N1c2ccccc2Sc2ccccc21
Mitotox		0	InChI=1S/C7H3ClF3NO2/c8-5-2-1-4(7(9,10)11)3-6(5)12(13)14/h1-3H	O=[N+]([O-])c1cc(C(F)(F)F)ccc1Cl
Mitotox		0	InChI=1S/C20H22O4/c21-19(17-11-5-3-6-12-17)23-15-9-1-2-10-16-24-20(22)18-13-7-4-8-14-18/h3-8,11-14H,1-2,9-10,15-16H2	O=C(OCCCCCCOC(=O)c1ccccc1)c1ccccc1
Mitotox		0	InChI=1S/C11H16N2O3/c1-8(2)12-7-11(14)9-3-5-10(6-4-9)13(15)16/h3-6,8,11-12,14H,7H2,1-2H3	CC(C)NCC(O)c1ccc([N+](=O)[O-])cc1
Mitotox		0	InChI=1S/C11H12O3/c1-8(12)2-3-9-4-5-10-11(6-9)14-7-13-10/h4-6H,2-3,7H2,1H3	CC(=O)CCc1ccc2c(c1)OCO2
Mitotox		0	InChI=1S/C6H15N/c1-5(2)7-6(3)4/h5-7H,1-4H3	CC(C)NC(C)C
Mitotox		0	InChI=1S/C19H23N5O3S/c25-18-16-6-1-2-7-17(16)28(26,27)24(18)11-4-3-10-22-12-14-23(15-13-22)19-20-8-5-9-21-19/h1-2,5-9H,3-4,10-15H2	O=C1c2ccccc2S(=O)(=O)N1CCCCN1CCN(c2ncccn2)CC1
Mitotox		0	InChI=1S/C10H13NO2/c1-3-7-13-10(12)9-5-4-6-11(2)8-9/h1,5H,4,6-8H2,2H3	C#CCOC(=O)C1=CCCN(C)C1
Mitotox		0	InChI=1S/C19H18N2O4S/c1-3-17(22)21-26(23,24)16-11-9-14(10-12-16)18-13(2)25-20-19(18)15-7-5-4-6-8-15/h4-12H,3H2,1-2H3,(H,21,22)	CCC(O)=NS(=O)(=O)c1ccc(-c2c(-c3ccccc3)noc2C)cc1
Mitotox		0	InChI=1S/C16H20N2/c1-9-5-13(6-10(2)15(9)17)14-7-11(3)16(18)12(4)8-14/h5-8H,17-18H2,1-4H3	Cc1cc(-c2cc(C)c(N)c(C)c2)cc(C)c1N
Mitotox		0	InChI=1S/C10H16/c1-5-10(4)8-6-7-9(2)3/h5,7H,1,4,6,8H2,2-3H3	C=CC(=C)CCC=C(C)C
Mitotox		0	InChI=1S/C5H8N4O12/c10-6(11)18-1-5(2-19-7(12)13,3-20-8(14)15)4-21-9(16)17/h1-4H2	O=[N+]([O-])OCC(CO[N+](=O)[O-])(CO[N+](=O)[O-])CO[N+](=O)[O-]
Mitotox		0	InChI=1S/C11H15NO4S/c1-3-12(4-2)17(15,16)10-7-5-9(6-8-10)11(13)14/h5-8H,3-4H2,1-2H3,(H,13,14)	CCN(CC)S(=O)(=O)c1ccc(C(=O)O)cc1
Mitotox		0	InChI=1S/C6H14O/c1-3-6(4-2)5-7/h6-7H,3-5H2,1-2H3	CCC(CC)CO
Mitotox		0	InChI=1S/C13H18ClNO2/c1-4-17-12(16)15-13(2,3)9-10-5-7-11(14)8-6-10/h5-8H,4,9H2,1-3H3,(H,15,16)	CCOC(O)=NC(C)(C)Cc1ccc(Cl)cc1
Mitotox		0	InChI=1S/C5H6N2O2/c1-3-2-4(8)7-5(9)6-3/h2H,1H3,(H2,6,7,8,9)	Cc1cc(O)nc(O)n1
Mitotox		0	InChI=1S/C8H21NOSi2/c1-8(9-11(2,3)4)10-12(5,6)7/h1-7H3/b9-8-	C/C(=N/[Si](C)(C)C)O[Si](C)(C)C
Mitotox		0	InChI=1S/C29H33FO9S/c1-16-11-22-21-8-7-18-13-19(31)9-10-26(18,2)28(21,30)23(32)14-27(22,3)29(16,35)24(33)15-39-25(34)17-5-4-6-20(12-17)40(36,37)38/h4-6,9-10,12-13,16,21-23,32,35H,7-8,11,14-15H2,1-3H3,(H,36,37,38)/t16-,21+,22+,23+,26+,27+,28+,29+/m1/s1	C[C@@H]1C[C@H]2[C@@H]3CCC4=CC(=O)C=C[C@]4(C)[C@@]3(F)[C@@H](O)C[C@]2(C)[C@@]1(O)C(=O)COC(=O)c1cccc(S(=O)(=O)O)c1
Mitotox		0	InChI=1S/C20H12/c1-2-8-16-15(7-1)17-9-3-5-13-11-12-14-6-4-10-18(16)20(14)19(13)17/h1-12H	c1ccc2c(c1)c1cccc3ccc4cccc2c4c31
Mitotox		0	InChI=1S/C15H26O2/c1-6-14(5)15(16)17-11-10-13(4)9-7-8-12(2)3/h6,8,13H,7,9-11H2,1-5H3	CC=C(C)C(=O)OCCC(C)CCC=C(C)C
Mitotox		0	InChI=1S/C23H23N3O5/c1-4-23(30)16-8-18-20-12(9-26(18)21(28)15(16)11-31-22(23)29)7-13-14(10-25(2)3)19(27)6-5-17(13)24-20/h5-8,27,30H,4,9-11H2,1-3H3/t23-/m0/s1	CC[C@@]1(O)C(=O)OCc2c1cc1n(c2=O)Cc2cc3c(CN(C)C)c(O)ccc3nc2-1
Mitotox		0	InChI=1S/C17H12F3N3O4S/c18-17(19,20)11-3-1-2-4-13(11)22-23-16-12(21)6-5-9-7-10(28(25,26)27)8-14(24)15(9)16/h1-8,21-23H,(H,25,26,27)	N=C1C=CC2=CC(S(=O)(=O)O)=CC(=O)C2=C1NNc1ccccc1C(F)(F)F
Mitotox		0	InChI=1S/C4H10S2/c1-3(5)4(2)6/h3-6H,1-2H3	CC(S)C(C)S
Mitotox		0	InChI=1S/C10H11NO2/c1-2-7-13-10(12)8-5-3-4-6-9(8)11/h2-6H,1,7,11H2	C=CCOC(=O)c1ccccc1N
Mitotox		0	InChI=1S/C12H20O2/c1-2-10-14-12(13)9-8-11-6-4-3-5-7-11/h2,11H,1,3-10H2	C=CCOC(=O)CCC1CCCCC1
Mitotox		0	InChI=1S/C12H8O/c1-3-7-11-9(5-1)10-6-2-4-8-12(10)13-11/h1-8H	c1ccc2c(c1)oc1ccccc12
Mitotox		0	InChI=1S/C10H11ClO3/c1-10(2,9(12)13)14-8-5-3-7(11)4-6-8/h3-6H,1-2H3,(H,12,13)	CC(C)(Oc1ccc(Cl)cc1)C(=O)O
Mitotox		0	InChI=1S/C8H8O2/c1-6(9)7-2-4-8(10)5-3-7/h2-5,10H,1H3	CC(=O)c1ccc(O)cc1
Mitotox		0	InChI=1S/C7H7NO4S/c8-13(11,12)6-3-1-5(2-4-6)7(9)10/h1-4H,(H,9,10)(H2,8,11,12)	NS(=O)(=O)c1ccc(C(=O)O)cc1
Mitotox		0	InChI=1S/C3H6ClNO2/c4-1-3(7)5-2-6/h6H,1-2H2,(H,5,7)	OCN=C(O)CCl
Mitotox		0	InChI=1S/C27H34O3/c1-27-16-15-22-21-11-9-20(28)17-19(21)8-10-23(22)24(27)12-13-25(27)30-26(29)14-7-18-5-3-2-4-6-18/h2-6,17,21-25H,7-16H2,1H3/t21-,22+,23+,24-,25-,27-/m0/s1	C[C@]12CC[C@@H]3[C@H]4CCC(=O)C=C4CC[C@H]3[C@@H]1CC[C@@H]2OC(=O)CCc1ccccc1
Mitotox		0	InChI=1S/C7H9NO2/c1-5-7(10)6(9)3-4-8(5)2/h3-4,10H,1-2H3	Cc1c(O)c(=O)ccn1C
Mitotox		0	InChI=1S/C8H8N2O3S/c9-14(11,12)5-7-6-3-1-2-4-8(6)13-10-7/h1-4H,5H2,(H2,9,11,12)	NS(=O)(=O)Cc1noc2ccccc12
Mitotox		0	InChI=1S/C10H24N2/c1-11(2)9-7-5-6-8-10-12(3)4/h5-10H2,1-4H3	CN(C)CCCCCCN(C)C
Mitotox		0	InChI=1S/C10H8N2O6S/c13-9-5-8(10(14)15)11-12(9)6-1-3-7(4-2-6)19(16,17)18/h1-4H,5H2,(H,14,15)(H,16,17,18)	O=C(O)C1=NN(c2ccc(S(=O)(=O)O)cc2)C(=O)C1
Mitotox		0	InChI=1S/C23H27N3O3/c1-29-21-11-5-4-10-20(21)25-16-14-24(15-17-25)12-6-7-13-26-22(27)18-8-2-3-9-19(18)23(26)28/h2-5,8-11H,6-7,12-17H2,1H3	COc1ccccc1N1CCN(CCCCN2C(=O)c3ccccc3C2=O)CC1
Mitotox		0	InChI=1S/C24H31N5O2/c1-3-27(4-2)16-18-10-7-8-15-28(18)17-22(30)29-21-13-6-5-11-19(21)24(31)26-20-12-9-14-25-23(20)29/h5-6,9,11-14,18H,3-4,7-8,10,15-17H2,1-2H3,(H,26,31)	CCN(CC)CC1CCCCN1CC(=O)N1c2ccccc2C(O)=Nc2cccnc21
Mitotox		0	InChI=1S/C8H14O4/c9-7(10)5-3-1-2-4-6-8(11)12/h1-6H2,(H,9,10)(H,11,12)	O=C(O)CCCCCCC(=O)O
Mitotox		0	InChI=1S/C10H15NO/c1-2-3-8-12-10-6-4-9(11)5-7-10/h4-7H,2-3,8,11H2,1H3	CCCCOc1ccc(N)cc1
Mitotox		0	InChI=1S/C20H20FNO4/c1-3-4-11-24-20(23)14(2)25-16-6-8-17(9-7-16)26-19-10-5-15(13-22)12-18(19)21/h5-10,12,14H,3-4,11H2,1-2H3/t14-/m1/s1	CCCCOC(=O)[C@@H](C)Oc1ccc(Oc2ccc(C#N)cc2F)cc1
Mitotox		0	InChI=1S/C6H6N2O2/c7-5-1-3-6(4-2-5)8(9)10/h1-4H,7H2	Nc1ccc([N+](=O)[O-])cc1
Mitotox		0	InChI=1S/C7H10N2O2S/c8-5-6-1-3-7(4-2-6)12(9,10)11/h1-4H,5,8H2,(H2,9,10,11)	NCc1ccc(S(N)(=O)=O)cc1
Mitotox		0	InChI=1S/C13H10O5/c14-9-6-10(18-13(17)7-9)3-1-8-2-4-11(15)12(16)5-8/h1-7,14-16H/b3-1+	O=c1cc(O)cc(/C=C/c2ccc(O)c(O)c2)o1
Mitotox		0	InChI=1S/C25H48N6O8/c1-21(32)29(37)18-9-3-6-16-27-22(33)12-14-25(36)31(39)20-10-4-7-17-28-23(34)11-13-24(35)30(38)19-8-2-5-15-26/h37-39H,2-20,26H2,1H3,(H,27,33)(H,28,34)	CC(=O)N(O)CCCCCN=C(O)CCC(=O)N(O)CCCCCN=C(O)CCC(=O)N(O)CCCCCN
Mitotox		0	InChI=1S/C14H13N/c1-12-6-5-9-14(15-12)11-10-13-7-3-2-4-8-13/h2-11H,1H3/b11-10+	Cc1cccc(/C=C/c2ccccc2)n1
Mitotox		0	InChI=1S/C12H10N2O/c15-13-14(11-7-3-1-4-8-11)12-9-5-2-6-10-12/h1-10H	O=NN(c1ccccc1)c1ccccc1
Mitotox		0	InChI=1S/C5H12N2O3S/c1-11(7,10)3-2-4(6)5(8)9/h4,7H,2-3,6H2,1H3,(H,8,9)	CS(=N)(=O)CCC(N)C(=O)O
Mitotox		0	InChI=1S/C8H18/c1-3-5-7-8-6-4-2/h3-8H2,1-2H3	CCCCCCCC
Mitotox		0	InChI=1S/C16H19ClN2/c1-19(2)12-10-15(16-5-3-4-11-18-16)13-6-8-14(17)9-7-13/h3-9,11,15H,10,12H2,1-2H3/p+1	CN(C)CCC(c1ccc(Cl)cc1)c1cccc[nH+]1
Mitotox		0	InChI=1S/C28H22O6S2/c29-35(30,31)27-7-3-1-5-25(27)19-13-21-9-15-23(16-10-21)24-17-11-22(12-18-24)14-20-26-6-2-4-8-28(26)36(32,33)34/h1-20H,(H,29,30,31)(H,32,33,34)	O=S(=O)(O)c1ccccc1C=Cc1ccc(-c2ccc(C=Cc3ccccc3S(=O)(=O)O)cc2)cc1
Mitotox		0	InChI=1S/C10H20O/c1-8-4-6-9(7-5-8)10(2,3)11/h8-9,11H,4-7H2,1-3H3	CC1CCC(C(C)(C)O)CC1
Mitotox		0	InChI=1S/C8H4Cl2N2/c9-7-8(10)12-6-4-2-1-3-5(6)11-7/h1-4H	Clc1nc2ccccc2nc1Cl
Mitotox		0	InChI=1S/C12H18/c1-9(2)11-5-7-12(8-6-11)10(3)4/h5-10H,1-4H3	CC(C)c1ccc(C(C)C)cc1
Mitotox		0	InChI=1S/C23H20N2O5/c26-19-12-6-15(7-13-19)14-20(25-21(27)16-4-2-1-3-5-16)22(28)24-18-10-8-17(9-11-18)23(29)30/h1-13,20,26H,14H2,(H,24,28)(H,25,27)(H,29,30)/t20-/m0/s1	O=C(O)c1ccc(NC(=O)[C@H](Cc2ccc(O)cc2)N=C(O)c2ccccc2)cc1
Mitotox		0	InChI=1S/C11H8N2O/c1-14-11-4-2-9(3-5-11)6-10(7-12)8-13/h2-6H,1H3	COc1ccc(C=C(C#N)C#N)cc1
Mitotox		0	InChI=1S/C24H25NO4/c1-17-21(26)19-11-8-12-20(23(19)29-22(17)18-9-4-2-5-10-18)24(27)28-16-15-25-13-6-3-7-14-25/h2,4-5,8-12H,3,6-7,13-16H2,1H3	Cc1c(-c2ccccc2)oc2c(C(=O)OCCN3CCCCC3)cccc2c1=O
Mitotox		0	InChI=1S/C15H13NO3/c16-14-11(9-13(17)18)7-4-8-12(14)15(19)10-5-2-1-3-6-10/h1-8H,9,16H2,(H,17,18)	Nc1c(CC(=O)O)cccc1C(=O)c1ccccc1
Mitotox		0	InChI=1S/C3H4Cl2/c4-2-1-3-5/h1-2H,3H2/b2-1-	Cl/C=C\CCl
Mitotox		0	InChI=1S/C10H12O2/c1-3-12-10(11)9-7-5-4-6-8(9)2/h4-7H,3H2,1-2H3	CCOC(=O)c1ccccc1C
Mitotox		0	InChI=1S/C20H27NO3/c1-6-16(21-24-7-2)20-17(22)10-15(11-18(20)23)19-13(4)8-12(3)9-14(19)5/h8-9,15,21H,6-7,10-11H2,1-5H3	CCONC(CC)=C1C(=O)CC(c2c(C)cc(C)cc2C)CC1=O
Mitotox		0	InChI=1S/C24H23N3O6S/c1-24(2)17(22(31)33-23-14-11-7-6-10-13(14)21(30)32-23)27-19(29)16(20(27)34-24)26-18(28)15(25)12-8-4-3-5-9-12/h3-11,15-17,20,23H,25H2,1-2H3,(H,26,28)/t15?,16-,17+,20-,23?/m1/s1	CC1(C)S[C@@H]2[C@H](N=C(O)C(N)c3ccccc3)C(=O)N2[C@H]1C(=O)OC1OC(=O)c2ccccc21
Mitotox		0	InChI=1S/C8H14N4O7/c13-1-9-7(18)10(2-14)5-6(17)12(4-16)8(19)11(5)3-15/h5,13-16H,1-4H2,(H,9,18)	O=C1C(N(CO)C(O)=NCO)N(CO)C(=O)N1CO
Mitotox		0	InChI=1S/C9H13NO2/c1-10-6-9(12)7-3-2-4-8(11)5-7/h2-5,9-12H,6H2,1H3/t9-/m0/s1	CNC[C@H](O)c1cccc(O)c1
[truncated: 18,528 more rows]

## Sheet: S2
S2: Cmax dataset used for training models in this study
protonated_Standardized_SMILES	median pMolar total plasma concentration	median pMolar unbound plasma concentration
Nc1ccc(C(=O)[O-])cc1	2.35901
[NH3+]C(C(=O)NC1C(=O)[NH+]2C(C(=O)[O-])=C(Cl)CSC12)c1ccccc1	2.61138	2.73459
O=C([O-])CCCO	2.93831
O=C(CCCCC(=O)Nc1c(I)cc(I)c(C(=O)[O-])c1I)Nc1c(I)cc(I)c(C(=O)[O-])c1I	2.97763
CCOC(=O)C(C)(C)Oc1ccc(Cl)cc1	2.98713	4.44306
O=C([O-])c1cc(-c2ccc(F)cc2F)ccc1O	3.09726	s
Cc1c(O)cccc1C(=O)NC(CSc1ccccc1)C(O)C[NH+]1CC2CCCCC2CC1C(=O)NC(C)(C)C	3.11173	4.73152
CC1OC(C)OC(C)O1	3.1211
CCCC(CCC)C(=O)[O-]	3.12759	4.2245
CON=C(C(=O)NC1C(=O)[NH+]2C(C(=O)[O-])=C(CSc3nc(C)c(CC(=O)[O-])s3)CSC12)c1csc(=N)[nH]1	3.16486	3.90959
FCOC(C(F)(F)F)C(F)(F)F	3.17403
CC1C(=NC(=O)C([NH2+]OC(C)(C)C(=O)[O-])c2csc(=N)[nH]2)C(=O)N1S(=O)(=O)[O-]	3.24099	3.63893
CCC[NH2+]C(=O)[N-]S(=O)(=O)c1ccc(Cl)cc1	3.266	4.66394
CN(Cc1cnc2[nH]c(=N)[nH]c(=N)c2n1)c1ccc(C(=O)NC(CCC(=O)[O-])C(=O)[O-])cc1	3.30099	3.73279
Cc1cc(=NS(=O)(=O)c2ccc(N)cc2)[nH]o1	3.32442	3.96269
NC(=O)OCC(COC(N)=O)c1ccccc1	3.33562
COc1ccc2cc(C(C)C(=O)[O-])ccc2c1	3.36222	5.45913
CCC1(C)CC(=O)NC1=O	3.37159	3.37159
ClC(Cl)Cl	3.37796
CON=C(C(=O)NC1C(=O)[NH+]2C(C(=O)[O-])=CCSC12)c1csc(=N)[nH]1	3.37954	3.52221
CON=C(C(=O)NC1C(=O)[NH+]2C(C(=O)[O-])=C(CSc3nnnn3C)CSC12)c1csc(=N)[nH]1	3.40788	3.91651
CC[NH+]1CC[NH+](C(=O)NC(C(=O)NC2C(=O)[NH+]3C(C(=O)[O-])=C(CSc4nnnn4C)CSC23)c2ccc(O)cc2)C(=O)C1=O	3.41208	4.50899
CC(C)(ON=C(C(=O)NC1C(=O)[NH+]2C(C(=O)[O-])=C(C[n+]3ccccc3)CSC12)c1csc(=N)[nH]1)C(=O)[O-]	3.41544	3.51782
Cc1[nH]oc(=NS(=O)(=O)c2ccc(N)cc2)c1C	3.42702	4.52939
NC(=O)c1cnccn1	3.42754
CCCC[NH2+]C(=O)[N-]S(=O)(=O)c1ccc(C)cc1	3.43193	4.73296
NC(=O)C[NH+]1CCCC1=O	3.45381
COC1(NC(=O)Cc2cccs2)C(=O)[NH+]2C(C(=O)[O-])=C(COC(N)=O)CSC21	3.4548	3.59148
C=CC([NH3+])CCC(=O)[O-]	3.45792
CC1(C)C(C(=O)[O-])[NH+]2C(=O)CC2S1(=O)=O	3.46471	3.67232
CON=C(C(=O)NC1C(=O)[NH+]2C(C(=O)[O-])=C(C[N+]3(C)CCCC3)CSC12)c1csc(=N)[nH]1	3.47764	3.58554
Cc1nnc(SC=C2CSC3C(NC(=O)Cn4cnnn4)C(=O)[NH+]3C2C(=O)[O-])s1	3.48146	4.22619
CCC[NH+](CCC)S(=O)(=O)c1ccc(C(=O)[O-])cc1	3.48856	4.37462
Cn1nnnc1SC=C1CSC2C(NC(=O)C(O)c3ccccc3)C(=O)[NH+]2C1C(=O)[O-]	3.48903	4.09109
CCCCc1c(O)n(-c2ccccc2)n(-c2ccccc2)c1=O	3.48909	5.14666
C=CC[NH+]1CC(C(=O)[NH+](CCC[NH+](C)C)C(=O)NCC)CC2c3cccc4[nH]cc(c34)CC21	3.49641
[NH3+]CC1CCC(C(=O)[O-])CC1	3.49751	3.51074
Cc1ccc(C(=O)c2ccc(CC(=O)[O-])n2C)cc1	3.50733	6.03021
CCCCc1c(O)n(-c2ccc(O)cc2)n(-c2ccccc2)c1=O	3.51105	5.51105
CCCc1c(O)n2c(N(C)C)nc3ccc(C)cc3n2c1=O	3.5234	5.92134
C[NH+](C)CCn1nnnc1SC=C1CSC2C(NC(=O)Cc3csc(=N)[nH]3)C(=O)[NH+]2C1C(=O)[O-]	3.5446	3.84563
C[NH+]1C(=O)OC(C)(C)C1=O	3.5537
CC(C(=O)[O-])c1cccc(Oc2ccccc2)c1	3.60615	5.30512
O=C([O-])c1ccccc1O	3.6075	4.90853
CON=C(C(=O)NC1C(=O)[NH+]2C(C(=O)[O-])=C(COC(N)=O)CSC12)c1ccco1	3.61493	4.05863
O=C([O-])CCC(=O)c1ccc(-c2ccccc2)cc1	3.62716	5.45107
CCC(C(N)=O)[NH+]1CCCC1=O	3.62893	3.67468
Cc1oncc1C(=O)Nc1ccc(C(F)(F)F)cc1	3.63236
CC1=[NH+]S(=O)(=O)c2cc(Cl)ccc2N1	3.66404	4.88589
CC(=O)c1ccc(S(=O)(=O)[N-]C(=O)[NH2+]C2CCCCC2)cc1	3.66598	4.26804
COc1ccccc1OCC(O)COC(N)=O	3.68348
C[NH+]1C(=O)CC(C)(c2ccccc2)C1=O	3.70595
Cc1onc(-c2ccccc2Cl)c1C(=O)NC1C(=O)[NH+]2C1SC(C)(C)C2C(=O)[O-]	3.70996
NS(=O)(=O)Cc1noc2ccccc12	3.72475	4.2362
NC(=O)c1cc[n+](C=C2CSC3C(NC(=O)C(c4ccccc4)S(=O)(=O)[O-])C(=O)[NH+]3C2C(=O)[O-])cc1	3.72637	3.98601
CC1=C(C(=O)[O-])[NH+]2C(=O)C(NC(=O)C([NH3+])c3ccccc3)C2SC1	3.72792	3.7985
O=C([O-])c1cc(N=Nc2ccc(S(=O)(=O)N=c3cccc[nH]3)cc2)ccc1O	3.75522	4.19651
[NH3+]CC1(CC(=O)[O-])CCCCC1	3.75648	3.76971
CCCCCCCCCCCCCCCCOP(=O)([O-])OCC[N+](C)(C)C	3.76511
CC(O)C1C(=O)[NH+]2C(C(=O)[O-])=C(SC3C[NH2+]C(C(=O)Nc4cccc(C(=O)[O-])c4)C3)C(C)C12	3.77954	4.57542
CC(C(=O)[O-])c1ccc2oc(-c3ccc(Cl)cc3)nc2c1	3.78065	5.98826
Cc1onc(-c2ccccc2)c1C(=O)NC1C(=O)[NH+]2C1SC(C)(C)C2C(=O)[O-]	3.79744	4.95234
COC1([NH2+]C(O)=c2sc(=C(C(N)=O)C(=O)[O-])s2)C(=O)[NH+]2C(C(=O)[O-])=C(CSc3nnnn3C)CSC21	3.8059	4.62981
CON=C(C(=O)NC1C(=O)[NH+]2C(C(=O)[O-])=C(COC(C)=O)CSC12)c1csc(=N)[nH]1	3.8115	4.03335
N=c1ccn(CC(CO)OC[P](=O)(=O)O)c(=O)[nH]1	3.81243	3.81243
CC(C(=O)[O-])c1ccc(C(=O)c2ccccc2)s1	3.81343	5.63734
CC(O)C1C(=O)[NH+]2C(C(=O)[O-])=C(SC3C[NH2+]C(C(=O)[NH+](C)C)C3)C(C)C12	3.83091	3.8914
O=C([O-])c1cccnc1	3.83502	4.0934
CC(C)Cc1ccc(C(C)C(=O)[O-])cc1	3.83734	6.05918
CC(O)C1C(=O)[NH+]2C(C(=O)[O-])=C(SCC[NH+]=CN)CC12	3.86552	3.93102
CC[NH+]1CC[NH+](C(=O)NC(C(=O)NC2C(=O)[NH+]3C2SC(C)(C)C3C(=O)[O-])c2ccccc2)C(=O)C1=O	3.86886	4.16989
CON=C(C(=O)NC1C(=O)[NH+]2C(C(=O)[O-])=C(CSc3nc(=O)c(=O)[nH]n3C)CSC12)c1csc(=N)[nH]1	3.86891	4.86891
CC1(C)SC2C(NC(=O)Cc3ccccc3)C(=O)[NH+]2C1C(=O)[O-]	3.87105	4.26899
Cc1cc(=O)n(-c2ccccc2)n1C	3.87675	3.90827
CCn1cc(C(=O)[O-])c(=O)c2ccc(C)nc21	3.88882	4.98573
CC(=O)Nc1ccc(O)cc1	3.93146	4.13433
CCCC(C)(COC(N)=O)COC(=O)NC(C)C	3.9384
CCOc1ccc(NC(C)=O)cc1	3.95236	4.20394
Cn1c(=O)c2[nH]cnc2n(C)c1=O	3.95465	4.16932
CCC1(CC)C(=O)NCC(C)C1=O	3.96201
CCC1(CC)C(=O)[N-]C(=O)[N-]C1=O	3.96424
CCC1(c2ccc(N)cc2)CCC(=O)NC1=O	3.96807
Cn1c(O)cc(-c2ccccc2)c1O	3.97591
O=S(=O)(Nc1ccccc1)c1cccc(C=CC(O)=NO)c1	3.99607	5.21792
Cc1ccc(C)c(OCCCC(C)(C)C(=O)[O-])c1	4.00059	6.30162
CCC1(c2ccccc2)C(=O)[N-]C(=O)[N-]C1=O	4.00896	4.31876
O=P1([NH+](CCCl)CCCl)[NH2+]CCCO1	4.01885	4.07933
CC(=O)N=c1[nH]nc(S(N)(=O)=O)s1	4.04581	5.44375
O=c1c(Cc2c(O)oc3ccccc3c2=O)c(O)oc2ccccc12	4.04961
Cc1onc(-c2c(F)cccc2Cl)c1C(=O)NC1C(=O)[NH+]2C1SC(C)(C)C2C(=O)[O-]	4.05488	5.42141
C[n+]1c(N)c(NC(=O)NCC[NH3+])cn1C=C1CSC2C(=NC(=O)C([NH2+]OC(C)(C)C(=O)[O-])c3nc(=N)s[nH]3)C(=O)[NH+]2C1C(=O)[O-]	4.0605	4.15202
Cc1c(N(C)C)c(=O)n(-c2ccccc2)n1C	4.06315
CC1(C)OC2COC3(COS(N)(=O)=O)OC(C)(C)OC3C2O1	4.06828	4.21094
OCC(O)c1oc(O)c(O)c1O	4.06972	4.65474
CC(C)OC(=O)C(C)(C)Oc1ccc(C(=O)c2ccc(Cl)cc2)cc1	4.08019
Cc1cccc(Nc2ccccc2C(=O)[O-])c1C	4.08151
CC1=C(C(=O)[O-])[NH+]2C(=O)C(NC(=O)C([NH3+])c3ccc(O)cc3)C2SC1	4.08325	4.49219
Cn1c(=O)c2c(ncn2CC(O)CO)n(C)c1=O	4.10423
O=C(NC(CO)C(O)c1ccc([N+](=O)[O-])cc1)C(Cl)Cl	4.11144	4.57996
CC(=O)OC=C1CSC2C(NC(=O)Cc3cccs3)C(=O)[NH+]2C1C(=O)[O-]	4.12107	4.65568
CCC(C)C1(CC)C(=O)[N-]C(=O)[N-]C1=O	4.15076
CCc1cccc2c3c([nH]c12)C(CC)(CC(=O)[O-])OCC3	4.1574	6.20315
C[NH2+]C1C(OC2C(OC3C(O)C(O)C([NH+]=C(N)N)C(O)C3[NH+]=C(N)N)OC(C)C2(O)C=O)OC(CO)C(O)C1O	4.16255	4.34964
CCC1(c2ccccc2)C(=O)NCNC1=O	4.16288
COc1c(CC=C(C)CCC(=O)[O-])c(O)c2c(O)occ2c1C	4.17928	5.97516
Cc1onc(-c2c(Cl)cccc2Cl)c1C(=O)NC1C(=O)[NH+]2C1SC(C)(C)C2C(=O)[O-]	4.19528	5.67677
CC[NH+](CC)CCOC(=O)c1ccc(N)cc1	4.19739	4.22426
Clc1ccc(C(c2ccccc2Cl)C(Cl)Cl)cc1	4.20419
CC(C(=O)[O-])c1ccc(-c2ccccc2)c(F)c1	4.21176	6.21176
C#CC1(OC(N)=O)CCCCC1	4.22326
CC(=O)OC1=C(C(CCC=C(C)C)C(=O)[O-])C2CC(O)C3C4(C)CCC(O)C(C)C4CCC3(C)C2(C)C1	4.23613	5.53716
CCn1nc(C(=O)[O-])c(=O)c2cc3c(cc21)OCO3	4.24257
Cc1cccc(C)c1NC(=O)c1cc(S(N)(=O)=O)c(Cl)cc1O	4.24898
C#CC(O)(C=CCl)CC	4.25708
Cc1ccccc1OCC(O)CO	4.2606
N=c1[nH]c(=O)c2ncn(COCCO)c2[nH]1	4.26518	4.33576
Cc1ncc([N+](=O)[O-])n1CCO	4.27916	4.29916
CC1(C(=O)[O-])CCC2(C)CCC3(C)C(=C2C1)CC(=O)C1C2(C)CCC(OC(=O)CCC(=O)[O-])C(C)(C)C2CCC13C	4.27934	6.27934
Cc1cccc(C)c1NC(=O)C(C)[NH3+]	4.28389	4.34437
[NH3+]CC1OC(OC2C([NH3+])CC([NH3+])C(OC3OC(CO)C(O)C([NH3+])C3O)C2O)C(O)C(O)C1O	4.28735	4.29172
Cn1c(=O)c2c(ncn2C)n(C)c1=O	4.28823	4.48205
[NH3+]CCC(=O)C(O)[NH2+]C1CC([NH3+])C(OC2OC(C[NH3+])C(O)C(O)C2O)C(O)C1OC1OC(CO)C(O)C([NH3+])C1O	4.29049	4.346
C[NH+]1C(=O)CCS(=O)(=O)C1c1ccc(Cl)cc1	4.29121
CC[NH+](CC)CCNC(=O)c1ccc(N)cc1	4.2925	4.36822
NC(=O)N1c2ccccc2C=Cc2ccccc21	4.29423	4.8595
CC(C)CC(C[NH3+])CC(=O)[O-]	4.29893
CCCC1(CCc2ccccc2)CC(=O)C(C(CC)c2cccc(NS(=O)(=O)c3ccc(C(F)(F)F)cn3)c2)C(=O)O1	4.30583
OC(Cn1cncn1)(Cn1cncn1)c1ccc(F)cc1F	4.31003	4.36064
CC1(C)SC2C(NC(=O)C([NH3+])c3ccc(O)cc3)C(=O)[NH+]2C1C(=O)[O-]	4.33233	4.40291
CCCC(C)(COC(N)=O)COC(N)=O	4.33895	4.33895
CC(O)C1C(=O)[NH+]2C(C(=O)[O-])=C(SC3C[NH2+]C(CNS(N)(=O)=O)C3)C(C)C12	4.34731	4.38353
CC(C)c1cccc(C(C)C)c1O	4.34799	6.09272
Cc1cc(=NC(=O)C2C(=O)c3ccccc3S(=O)(=O)[NH+]2C)[nH]o1	4.34939	5.80533
CCCC(C)C1(CC)C(=O)[N-]C(=O)[N-]C1=O	4.35465	4.76358
CC(=O)NCC1CN(c2ccc(N3CCOCC3)c(F)c2)C(=O)O1	4.36076	4.52191
CC(C)(C)C(O)C=Cc1ccc2c(c1)OCO2	4.36975
N=c1[nH]c(C(CCC(=O)[O-])C(=O)N=C2C(=O)[NH+]3C(C(=O)[O-])=CCSC23)cs1	4.3702
O=c1c(CC[S+](O)c2ccccc2)c(O)n(-c2ccccc2)n1-c1ccccc1	4.37646	6.14601
C=CCC1(C(C)C#CCC)C(=O)[N-]C(=O)N(C)C1=O	4.37742	4.94606
CC(C)(Oc1ccc(CCNC(=O)c2ccc(Cl)cc2)cc1)C(=O)[O-]	4.38241
COCC(NC(C)=O)C(=O)NCc1ccccc1	4.39846	4.46904
N=c1[nH]c(O)c(-c2ccccc2)o1	4.40086
CC(=O)Oc1ccccc1C(=O)[O-]	4.41367	4.58116
N[N-]C(=O)c1ccncc1	4.41618	4.41618
C[NH2+]C(CC(C)C)C(=O)NC1C(=O)NC(CC(N)=O)C(=O)NC2C(=O)Nc3c(O)[nH]c(c(O)[nH]c(=C(O)O)c4cc(O)cc(O)c4c4cc3ccc4O)C(O)c3ccc(c(Cl)c3)Oc3cc2cc(c3OC2OC(CO)C(O)C(O)C2OC2CC(C)([NH3+])C(O)C(C)O2)Oc2ccc(cc2Cl)C1O	4.45358	4.66119
CC(C(=O)[O-])c1cccc(C(=O)c2ccccc2)c1	4.47071	6.20121
CCOc1ccccc1OCC1C[NH2+]CCO1	4.47221
CC1(C)SC2C(NC(=O)C([NH3+])c3ccccc3)C(=O)[NH+]2C1C(=O)[O-]	4.47888	4.54946
Cc1c([NH+](C)CS(=O)(=O)[O-])c(=O)n(-c2ccccc2)n1C	4.49326
C=CC[N+]1(C2CC3C4CCC5CC(O)C([NH+]6CCOCC6)CC5(C)C4CCC3(C)C2OC(C)=O)CCCC1	4.49365	4.76126
O=C1CCC([NH+]2C(=O)c3ccccc3C2=O)C(=O)N1	4.50892	4.90686
Cc1ncsc1CCCl	4.50963	4.95333
CC(S)C(=O)NCC(=O)[O-]	4.51375	4.86054
CCC(CC)C(NC(C)=O)C1C([NH+]=C(N)N)CC(C(=O)[O-])C1O	4.51642
NS(=O)(=O)c1cc(C(=O)[O-])c(NCc2ccco2)cc1Cl	4.5195	6.42259
O=c1[nH]cnc2c1ncn2C1CCC(CO)O1	4.52288	4.54516
CC(O)(CS(=O)(=O)c1ccc(F)cc1)C(=O)Nc1ccc(C#N)c(C(F)(F)F)c1	4.5238
C[NH+]1C(C(=O)N=c2cccc[nH]2)C(=O)c2sccc2S1(=O)=O	4.52812	6.5987
CC(C)N[N-]C(=O)c1ccncc1	4.55442
CCON=C(C(=O)NC1C(=O)[NH+]2C(C(=O)[O-])=C(Sc3nc(-c4cc[n+](C)cc4)cs3)CSC12)c1nc(=N[P](=O)(=O)O)s[nH]1	4.55675	4.65366
NS(=O)(=O)c1ccc(N2CCCCS2(=O)=O)cc1	4.55986
CC(=O)N(O)CCCCCNC(=O)CCC(=O)N(O)CCCCCNC(=O)CCC(=O)N(O)CCCCC[NH3+]	4.57263
CCC1(C2=CCCCC2)C(=O)[N-]C(=O)[N-]C1=O	4.59526
C[NH2+]C1(c2ccccc2Cl)CCCCC1=O	4.59793	4.92583
CC[NH2+]C1CC([NH3+])C(OC2OC(C[NH3+])=CCC2[NH3+])C(O)C1OC1OCC(C)(O)C([NH2+]C)C1O	4.59805	4.59805
COC1C=COC2(C)Oc3c(C)c(O)c4c(O)c(c(=C[NH2+][NH+]5CC[NH+](C6CCCC6)CC5)c(O)c4c3C2=O)=NC(=O)C(C)=CC=CC(C)C(O)C(C)C(O)C(C)C(OC(C)=O)C1C	4.61668	6.13956
COc1cc(C2c3cc4c(cc3C(OC3OC5COC(C)OC5C(O)C3O)C3COC(=O)C23)OCO4)cc(OC)c1O	4.62366	5.54448
CC([NH3+])(Cc1ccc(O)c(O)c1)C(=O)[O-]	4.62577	4.69635
CCc1oc2ccccc2c1C(=O)c1cc(Br)c(O)c(Br)c1	4.62746
CCC1(c2ccccc2)CCC(=O)NC1=O	4.63803
CC(=O)CC(c1ccccc1)c1c(O)c2ccccc2oc1=O	4.64392	6.46783
C=CCC1(CC(C)C)C(=O)[N-]C(=O)[N-]C1=O	4.65178
CCC1(CCC(C)C)C(=O)[N-]C(=O)[N-]C1=O	4.65568	5.06333
Cc1ccc(C(=O)c2cc(O)c(O)c([N+](=O)[O-])c2)cc1	4.65839	7.33617
Cn1cc[nH]c1=S	4.65961	4.75107
COc1cc(Cc2c[nH]c(=N)[nH]c2=N)cc(OC)c1OC	4.674	4.97503
CS(=O)(=O)Nc1ccc([N+](=O)[O-])cc1Oc1ccccc1	4.67607	5.93571
O=c1[nH]c(O)cn1N=Cc1ccc([N+](=O)[O-])o1	4.6779	5.44745
C=CCC1(C(C)CCC)C(=O)[N-]C(=O)[N-]C1=O	4.67814
C[NH+](C)C1C(=O)C(C(N)=O)C(=O)C2(O)C(=O)C3C(=O)c4c(O)ccc(Cl)c4C(C)(O)C3CC12	4.68024	4.96423
CCCC(C)C1(CC)C(=O)[N-]C(=S)[N-]C1=O	4.68546	5.53933
NS(=O)(=O)c1cc2c(cc1Cl)[NH+]=CNS2(=O)=O	4.69274	5.44477
N=c1ccn(C2OC(CO)C(O)C2(F)F)c(=O)[nH]1	4.69897	4.69897
[NH3+]CCS	4.69897
C=CCC1(C(C)CCC)C(=O)[N-]C(=S)[N-]C1=O	4.70646
N=c1[nH]c(=O)c2ncn(COC(CO)CO)c2[nH]1	4.70796	4.71233
Oc1c(C2=CCC(c3ccc(Cl)cc3)CC2)c(O)c2ccccc2c1O	4.72563	7.72563
CC(=O)Nc1ccc(OCC(O)C[NH2+]C(C)C)cc1	4.72647	4.88137
CCOC(=O)n1ccn(C)c1=S	4.73859
C=CC1C[NH+]2CCC1CC2C(O)c1ccnc2ccc(OC)cc12	4.73907	5.33937
C[NH+]1C(C(=O)N=c2cccc[nH]2)C(=O)c2ccccc2S1(=O)=O	4.74214	6.89704
CCn1cc(C(=O)[O-])c(=O)c2cc(F)c(N3CC[NH+](C)CC3)cc21	4.74476	4.8697
CCC(c1ccccc1)c1c(O)c2ccccc2oc1=O	4.74868	4.99281
Cc1cccc(C)c1OCC(=O)NC(Cc1ccccc1)C(O)CC(Cc1ccccc1)NC(=O)C(C(C)C)[NH+]1CCCNC1=O	4.75047
Cc1cccc(C)c1NC(=O)C1CCCC[NH+]1C	4.78949	5.31237
O=C1[N-]C(=O)C(c2ccccc2)(c2ccccc2)N1	4.79281	5.68255
CSc1ccc(C(=O)c2[nH]c(=O)[nH]c2C)cc1	4.79293	5.31581
CCn1cc(C(=O)[O-])c(=O)c2cc(F)c(N3CC[NH2+]CC3)cc21	4.80528	5.69134
CC1c2cccc(O)c2C(=O)C2C(=O)C3(O)C(=O)C(C(N)=O)C(=O)C([NH+](C)C)C3C(O)C21	4.83268	5.7535
CC(C)[NH2+]CC(O)c1ccc(NS(C)(=O)=O)cc1	4.8331	4.91665
CCC(CO)[NH2+]CC[NH2+]C(CC)CO	4.84047	5.5852
CC(C)[NH+](CCC(C(N)=O)(c1ccccc1)c1ccccn1)C(C)C	4.84512	5.641
CC1=C(CC(=O)[O-])c2cc(F)ccc2C1=Cc1ccc([S+](C)O)cc1	4.85299	6.04008
COP(=O)(OC)C(O)C(Cl)(Cl)Cl	4.85437
COc1cc(NS(C)(=O)=O)ccc1N=c1c2ccccc2[nH]c2ccccc12	4.85455	6.39215
C[NH+]=C(NC#N)NCCSCc1[nH]cnc1C	4.85775	4.95738
Cc1cc(CC(=O)[O-])n(C)c1C(=O)c1ccc(Cl)cc1	4.86292	6.68683
CC(C)C[NH+](CC(O)C(Cc1ccccc1)NC(=O)OC1COC2OCCC12)S(=O)(=O)c1ccc(N)cc1	4.87117	6.1722
CC[NH+](CC)C(=O)C(C#N)=Cc1cc(O)c(O)c([N+](=O)[O-])c1	4.87193	6.5709
CCC(C)CC(C)CCCCCCCCC(=O)NC1CC(O)C([NH2+]CC[NH3+])NC(=O)C2C(O)CC[NH+]2C(=O)C(C(O)CC[NH3+])NC(=O)C(C(O)C(O)c2ccc(O)cc2)NC(=O)C2CC(O)C[NH+]2C(=O)C(C(C)O)NC1=O	4.87828	6.33421
CC[NH+]1CC(CC[NH+]2CCOCC2)C(c2ccccc2)(c2ccccc2)C1=O	4.87912
C[NH+](C)C1C(=O)C(C(N)=O)C(=O)C2(O)C(=O)C3C(=O)c4c(O)cccc4C(C)(O)C3CC12	4.88066	4.98856
COC=C1CSC2C(=NC(=O)C([NH2+]OC)c3csc(=N)[nH]3)C(=O)[NH+]2C1C(=O)OC(C)OC(=O)OC(C)C	4.90123
CCn1cc(C(=O)[O-])c(=O)c2cc(F)c(N3CC[NH2+]CC3)nc21	4.90352	5.00043
CC1COc2c(N3CC[NH+](C)CC3)c(F)cc3c(=O)c(C(=O)[O-])cn1c23	4.9042	5.02914
COC1C=COC2(C)Oc3c(C)c(O)c4c(O)c(c(=C[NH2+][NH+]5CC[NH+](C)CC5)c(O)c4c3C2=O)=NC(=O)C(C)=CC=CC(C)C(O)C(C)C(O)C(C)C(OC(C)=O)C1C	4.91537	5.71809
N=c1[nH]c(=O)c2ncn(CCC(CO)CO)c2[nH]1	4.91785	4.99357
O=C([O-])c1cn(C2CC2)c2cc(N3CC[NH2+]CC3)c(F)cc2c1=O	4.91823	5.07313
CC(C)C[NH+](CC(O)C(Cc1ccccc1)NC(=O)OC1CCOC1)S(=O)(=O)c1ccc(N)cc1	4.91851	4.95472
Cc1ccccc1-n1c(C)nc2ccccc2c1=O	4.92134
CCC1OC(=O)C(C)C(OC2CC(C)(OC)C(O)C(C)O2)C(C)C(OC2OC(C)CC([NH+](C)C)C2O)C(C)(O)CC(C)C(=NOCOCCOC)C(C)C(O)C1(C)O	4.92493	6.22596
O=C1Nc2ccc(Cl)cc2C(C#CC2CC2)(C(F)(F)F)O1	4.92707	7.25497
O=C(c1ccccc1)c1ccc2n1CCC2C(=O)[O-]	4.92988	7.09737
Cc1cn(C2CC(O)C(CO)O2)c(=O)[nH]c1=O	4.93707
CC(=O)[NH+]1CCN(c2ccc(OCC3COC(Cn4ccnc4)(c4ccc(Cl)cc4Cl)O3)cc2)CC1	4.9473	6.9473
Cc1ccnc2c1NC(=O)c1cccnc1[NH+]2C1CC1	4.94825	5.4431
C=C1C(=CC=C2CCCC3(C)C2CCC3C(C)CCCC(C)(C)O)CC(O)CC1O	4.94885
CC(C=CC=C(C)C=CC1=C(C)CCCC1(C)C)=CC=CC=C(C)C=CC=C(C)C=CC1=C(C)CCCC1(C)C	4.95173
O=C(NCC[NH+]1CCOCC1)c1ccc(Cl)cc1	4.95221	5.06572
Cc1cccc(C)c1OCC(C)[NH3+]	4.95245	5.39016
CCCCC(=O)[NH+](Cc1ccc(-c2ccccc2-c2nn[nH]n2)cc1)C(C(=O)[O-])C(C)C	4.9535	6.35144
[NH3+]CC1OC(OC2C([NH3+])CC([NH3+])C(OC3OC(CO)C(O)C([NH3+])C3O)C2O)C([NH3+])CC1O	4.9538	4.9538
C=CC1=C(C(=O)[O-])[NH+]2C(=O)C(=NC(=O)C([NH2+]OCC(=O)[O-])c3csc(=N)[nH]3)C2SC1	4.95757	5.46621
NC(=O)N1c2ccccc2CC(O)c2ccccc21	4.95861
NC(=O)C[S+](O)C(c1ccccc1)c1ccccc1	4.95961
COc1ccnc(C[S+](O)c2nc3cc(OC(F)F)ccc3[nH]2)c1OC	4.97674	6.67571
C[NH+](CC=CC#CC(C)(C)C)Cc1cccc2ccccc12	4.98743
COc1c(N2CC3CCC[NH2+]C3C2)c(F)cc2c(=O)c(C(=O)[O-])cn(C3CC3)c12	4.99084	5.21269
[NH3+]C(Cc1ccc(O)c(O)c1)C(=O)[O-]	4.99385	5.11304
C=CC1=C(C(=O)[O-])[NH+]2C(=O)C(NC(=O)C(=NO)c3csc(=N)[nH]3)C2SC1	4.995
C[NH+](C)C([NH3+])=NC(N)=[NH2+]	4.99722	4.99722
Cc1ccc(-c2ncc(Cl)cc2-c2ccc(S(C)(=O)=O)cc2)cn1	4.99861	6.09013
C[NH+]=C1C=[N+](O)C(c2ccccc2)c2cc(Cl)ccc2N1	4.99965	6.31841
N=c1[nH]c(=NC2CC2)c2ncn(C3C=CC(CO)C3)c2[nH]1	5.00356	5.30459
CC[N+](C)(C)Cc1ccccc1Br	5.0057
COc1cc2c3cc1Oc1cc(ccc1O)CC1c4c(cc(OC)c(O)c4Oc4ccc(cc4)CC3[NH+](C)CC2)CC[N+]1(C)C	5.00699	5.24357
CCCCCOc1ccc(-c2cc(-c3ccc(C(=O)NC4CC(O)C(O)NC(=O)C5C(O)C(C)C[NH+]5C(=O)C(C(O)CC(N)=O)NC(=O)C(C(O)C(O)c5ccc(O)c(OS(=O)(=O)[O-])c5)NC(=O)C5CC(O)C[NH+]5C(=O)C(C(C)O)NC4=O)cc3)no2)cc1	5.01048	7.64875
O=c1[nH]c(O)cn1N=Cc1ccc(-c2ccc([N+](=O)[O-])cc2)o1	5.02017
CCC1OC(=O)C(C)C(OC2CC(C)(OC)C(O)C(C)O2)C(C)C(OC2OC(C)CC([NH+](C)C)C2O)C(C)(O)CC(C)C(=O)C(C)C(O)C1(C)O	5.02056	6.02056
COc1c(N2CC[NH2+]C(C)C2)c(F)cc2c(=O)c(C(=O)[O-])cn(C3CC3)c12	5.04302	5.13993
CN1C(=O)CN=C(c2ccccc2)c2cc(Cl)ccc21	5.05652	6.6948
CC(=O)OC1=C2C(C)C(OC(=O)C(O)C(NC(=O)c3ccccc3)c3ccccc3)CC(O)(C(OC(=O)c3ccccc3)C3C4(OC(C)=O)COC4CC(O)C3(C)C1=O)C2(C)C	5.09891	6.12118
N=c1ccn(C2CSC(CO)O2)c(=O)[nH]1	5.11236	5.13923
COc1cccc(C2(O)CCCCC2C[NH+](C)C)c1	5.11955	5.21646
Clc1ccccc1C[NH+]1CCc2sccc2C1	5.12023	6.57616
NS(=O)(=O)c1cc(C2(O)NC(=O)c3ccccc32)ccc1Cl	5.12336	5.74315
CC(C)[NH2+]CC(O)COc1ccc(CC(N)=O)cc1	5.12441	5.15128
CC(=O)CCCCn1c(=O)c2c(ncn2C)n(C)c1=O	5.1435	5.26555
CC(C)(C)NC(=O)C1C[NH+](Cc2cccnc2)CC[NH+]1CC(O)CC(Cc1ccccc1)C(=O)NC1c2ccccc2CC1O	5.14755	5.57864
COc1ccccc1OCC(O)CO	5.15102
CCC[NH2+]C(C)C(=O)Nc1c(C)csc1C(=O)OC	5.15287	5.49011
CCCC[NH+]1CCCCC1C(=O)Nc1c(C)cccc1C	5.15903	6.41084
CC(C)COCC(CN(Cc1ccccc1)c1ccccc1)[NH+]1CCCC1	5.16619	7.56463
COC(=O)CCc1ccc(OCC(O)C[NH2+]C(C)C)cc1	5.16935	5.3985
NS(=O)(=O)c1cc2c(cc1Cl)NCNS2(=O)=O	5.17282	5.62869
[NH3+]C12CC3CC(CC(C3)C1)C2	5.1797	5.66118
CC1CCOC2Cn3cc(C(=O)NCc4ccc(F)cc4F)c(=O)c(O)c3C(=O)[NH+]12	5.1817	7.3366
Nc1ccc(O)c(C(=O)[O-])c1	5.18509	5.59402
Cc1c(C)c2c(c(C)c1O)CCC(C)(COc1ccc(Cc3sc(=O)[nH]c3O)cc1)O2	5.20066	8.24642
CC(=O)OCC(CCn1cnc2c[nH]c(=N)nc21)COC(C)=O	5.20811
CCc1[nH]c(=N)[nH]c(=N)c1-c1ccc(Cl)cc1	5.21962	6.2419
Cc1cc(=O)n(-c2ccccc2)[nH]1	5.22185	5.27246
O=C(c1cc(Cc2n[nH]c(=O)c3ccccc23)ccc1F)[NH+]1CC[NH+](C(=O)C2CC2)CC1	5.22299	5.84097
CON=C(C(=O)NC1C(=O)[NH+]2C(C(=O)OCOC(=O)C(C)(C)C)=C(C=Cc3scnc3C)CSC12)c1csc(=N)[nH]1	5.22471
CCCC(=O)Nc1ccc(OCC(O)C[NH2+]C(C)C)c(C(C)=O)c1	5.22586	5.35663
COc1ccc(Cc2nccc3cc(OC)c(OC)cc23)cc1OC	5.22967	6.36635
CCCC1CC(C(=O)NC(C(C)Cl)C2OC(SC)C(O)C(O)C2O)[NH+](C)C1	5.23044	6.45229
[NH3+]CCC(O)([P](=O)(=O)O)[P](=O)(=O)O	5.23132	5.38622
CCC[NH2+]CC(O)COc1ccccc1C(=O)CCc1ccccc1	5.2323	6.5736
CC#CC1(O)CCC2C3=C(C4=C(CC3)CC(=O)CC4)C(c3ccc(N(C)C)cc3)CC21C	5.23512	6.93409
CC[NH+]1CCCC1CNC(=O)c1c(OC)ccc(Br)c1OC	5.23726	6.03314
CCCCCOc1ccc(-c2ccc(-c3ccc(C(=O)NC4CC(O)C(O)NC(=O)C5C(O)C(C)C[NH+]5C(=O)C(C(C)O)NC(=O)C(C(O)C(O)c5ccc(O)cc5)NC(=O)C5CC(O)C[NH+]5C(=O)C(C(C)O)NC4=O)cc3)cc2)cc1	5.23746	6.03334
Cc1cn(C2CC(N=[N+]=[N-])C(CO)O2)c(=O)[nH]c1=O	5.24765	5.35278
CCCSc1ccc2[nH]c(=NC(=O)OC)[nH]c2c1	5.24771	6.5878
COc1ccc2c(c1)c(CC(=O)[O-])c(C)n2C(=O)c1ccc(Cl)cc1	5.2526	7.2526
CC(c1ncncc1F)C(O)(Cn1cncn1)c1ccc(F)cc1F	5.26447	5.64122
CCC[NH+](CC)C(CC)C(=O)Nc1c(C)cccc1C	5.26548
COc1ccc(CC2c3cc(OC)c(OC)cc3CC[N+]2(C)CCC(=O)OCCCCCOC(=O)CC[N+]2(C)CCc3cc(OC)c(OC)cc3C2Cc2ccc(OC)c(OC)c2)cc1OC	5.26912	5.55312
CCCCC1=[NH+]C2(CCCC2)C(=O)N1Cc1ccc(-c2ccccc2-c2nn[nH]n2)cc1	5.27026	6.27026
O=C1Nc2ccc(Cl)cc2C(c2ccccc2)NC1=O	5.28137	6.67931
COc1cc(C(=O)NCc2ccc(OCC[NH+](C)C)cc2)cc(OC)c1OC	5.28832
CC[NH+](CC)C(=O)[NH+]1CC[NH+](C)CC1	5.29951
[NH3+]C(Cc1ccc(N(CCCl)CCCl)cc1)C(=O)[O-]	5.30851	6.16238
O=C([O-])Cc1ccc(-c2ccccc2)cc1	5.32685
O=[P-](=O)(O)C([S+]=C1C=CC(=[Cl+])C=C1)[P-](=O)(=O)O	5.32717	6.32717
Cc1c[nH]c(=NC(=O)C2C(=O)c3ccccc3S(=O)(=O)[NH+]2C)s1	5.33496	8.07969
C=CC[N+]12CCC34c5ccccc5[NH+]5C=C6C7CC8C9(CC[N+]8(CC=C)CC7=CCO)c7ccccc7[NH+](C=C(C(CC31)C(=CCO)C2)C54)C69	5.34695
CC(C)CC(NC(=O)C(CCc1ccccc1)NC(=O)C[NH+]1CCOCC1)C(=O)NC(Cc1ccccc1)C(=O)NC(CC(C)C)C(=O)C1(C)CO1	5.34761	7.00519
O=[N+]([O-])OC1COC2C(O)COC12	5.34989	5.34989
CCCC=c1ncc(=CC(Cc2cccs2)C(=O)[O-])n1Cc1ccc(C(=O)[O-])cc1	5.36073	7.13028
C1CC[NH+]2CC3CC(C[NH+]4CCCCC34)C2C1	5.36994
Cc1ccc(NC(=O)c2ccc(C[NH+]3CC[NH+](C)CC3)cc2)cc1N=c1nc(-c2cccnc2)cc[nH]1	5.39218	6.69321
C[NH2+]CCC(Oc1ccccc1C)c1ccccc1	5.40715	7.10612
CCCCc1oc2ccccc2c1C(=O)c1cc(I)c(OCC[NH+](CC)CC)c(I)c1	5.41184	9.11081
CC(=O)NCCCS(=O)(=O)[O-]	5.41308	5.41308
C=CCOc1ccccc1OCC(O)C[NH2+]C(C)C	5.42382	6.14507
O=C([O-])Cc1ccccc1Nc1c(Cl)cccc1Cl	5.42776	7.72879
CN1CCN=C(c2ccccc2)c2cc(Cl)ccc21	5.43258
COC(=O)NC(C(=O)[N-]N(Cc1ccc(-c2ccccn2)cc1)CC(O)C(Cc1ccccc1)NC(=O)C(NC(=O)OC)C(C)(C)C)C(C)(C)C	5.43314	5.59366
CS(=O)(=O)OCCCCOS(C)(=O)=O	5.43724	5.43724
COC1C(O)CC(=O)OC(C)CC=CC=CC(OC2CCC([NH+](C)C)C(C)O2)C(C)CC(CC=O)C1OC1OC(C)C(OC2CC(C)(O)C(O)C(C)O2)C([NH+](C)C)C1O	5.44874	6.03376
c1ccc(C2CN3CCSC3=[NH+]2)cc1	5.45993
OCCN(CCO)c1nc(N2CCCCC2)c2nc(N(CCO)CCO)nc(N3CCCCC3)c2n1	5.46015	6.72375
CN1C(=O)C=NC(=C2CCCCC2)c2cc(Cl)ccc21	5.46057
CC(C)(C)[NH2+]CC(O)COc1ccccc1C1CCCC1	5.46455
CSc1ccc2c(c1)N(CCC1CCCC[NH+]1C)c1ccccc1S2	5.47198	6.22658
Cc1cnc(C(=O)NCCc2ccc(S(=O)(=O)[N-]C(=O)[NH2+]C3CCCCC3)cc2)cn1	5.47281	7.21753
CC([NH3+])C(O)c1ccccc1	5.48061
O=C([O-])CCCc1ccc(N(CCCl)CCCl)cc1	5.48319	7.48319
CCOC(=O)C1(c2ccccc2)CC[NH+](C)CC1	5.4902	5.86696
Cc1nnc(C(=O)NC(C)(C)c2nc(C(=O)NCc3ccc(F)cc3)c(O)c(=O)n2C)o1	5.49444	5.57536
C[NH+]=C(C[N+](=O)[O-])NCCSCc1ccc(C[NH+](C)C)o1	5.4975	5.51977
CC1C=CC=CC=CC=CC=CC=CC=CC(OC2OC(C)C(O)C([NH3+])C2O)CC2OC(O)(CC(O)CC(O)C(O)CCC(O)CC(O)CC(=O)OC(C)C(C)C1O)CC(O)C2C(=O)[O-]	5.50332	6.90126
C[NH+]=C(C[N+](=O)[O-])NCCSCc1csc(C[NH+](C)C)n1	5.52044	5.70753
CN1C(=O)C(O)N=C(c2ccccc2)c2cc(Cl)ccc21	5.52396	7.01881
CCC1OC(=O)C(C)C(OC2CC(C)(OC)C(O)C(C)O2)C(C)C(OC2OC(C)CC([NH+](C)C)C2O)C(C)(OC)CC(C)C(=O)C(C)C(O)C1(C)O	5.53027	6.16666
CC[NH+]1CCCC1CNC(=O)c1cc(S(N)(=O)=O)ccc1OC	5.5333	5.5988
CNC(NCc1ccccc1)=[NH+]C	5.54962
CC(C=CC1=C(C)CCCC1(C)C)=CC=CC(C)=CCO	5.55397
O=c1n(CCC[NH+]2CCN(c3cccc(Cl)c3)CC2)nc2ccccn12	5.57039	6.6839
OC(c1cc(C(F)(F)F)nc2c(C(F)(F)F)cccc12)C1CCCC[NH2+]1	5.57786	7.13058
CC[NH+](CC)C(=O)Nc1ccc(OCC(O)C[NH2+]C(C)(C)C)c(C(C)=O)c1	5.57921
C[NH+]1CCCCC1CCN1c2ccccc2Sc2ccc([S+](C)O)cc21	5.58725	6.70189
CC1CCC2C(C)C(O)OC3OC4(C)CCC1C32OO4	5.61
CCC(=O)C(CC(C)[NH+](C)C)(c1ccccc1)c1ccccc1	5.61553	6.29331
C[NH2+]C(C)C(O)c1ccccc1	5.61606
Cc1cc(C#N)cc(C)c1Oc1[nH]c(=Nc2ccc(C#N)cc2)[nH]c(=N)c1Br	5.61635	8.31532
Clc1ccc(COC(Cn2ccnc2)c2ccc(Cl)cc2Cl)c(Cl)c1	5.61924	6.71615
CCC1OC(=O)C(C)C(=O)C(C)C(OC2OC(C)CC([NH+](C)C)C2O)C(C)(OC)CC(C)C(=O)C(C)C2[NH+](CCCCn3cnc(-c4cccnc4)c3)C(=O)OC12C	5.63081	6.01803
CC(CS)C(=O)[NH+]1CCCC1C(=O)[O-]	5.63807	5.77475
CCc1cc2c(s1)N(C)C(=O)CN=C2c1ccccc1Cl	5.65846
OC(CC[NH+]1CCCC1)(c1ccccc1)C1CCCCC1	5.65922
COc1nc2ccc(Br)cc2cc1C(c1ccccc1)C(O)(CC[NH+](C)C)c1cccc2ccccc12	5.66263
C1CCC(C(CC2CCCC[NH2+]2)C2CCCCC2)CC1	5.66511	6.12705
O=C1CN=C(c2ccccc2)c2cc(Cl)ccc2N1CC1CC1	5.66653
C[NH+]1C(C(=O)N=c2cccc[nH]2)C(=O)c2sc(Cl)cc2S1(=O)=O	5.66725
N=c1[nH]c2ccc(OC(F)(F)F)cc2s1	5.67062	7.13469
CC(Cc1ccccc1)[NH+](C)Cc1ccccc1	5.68008
N=c1ccn(C2OC(CO)C(O)C2O)c(=O)[nH]1	5.68703	5.74751
CCOC(=O)c1cncn1C(C)c1ccccc1	5.68894	6.32721
CC12C=CC(=O)C=C1CCC1C2C(O)CC2(C)C1CCC2(O)C(=O)CO	5.69412	6.29618
NC(=O)c1cccc2cn(-c3ccc(C4CCC[NH2+]C4)cc3)nc12	5.69897	6.49485
CC(CCc1ccccc1)[NH2+]CC(O)c1ccc(O)c(C(N)=O)c1	5.7035	6.00453
N=c1[nH]c(CC(=O)Nc2ccc(CC[NH2+]CC(O)c3ccccc3)cc2)cs1	5.70784	6.24545
COc1ccc2[nH]c([S+](O)Cc3ncc(C)c(OC)c3C)nc2c1	5.71357	7.0146
O=C(NCC1CCCC[NH2+]1)c1cc(OCC(F)(F)F)ccc1OCC(F)(F)F	5.71428	6.05626
Clc1ccc2c(c1)C(N1CC[NH2+]CC1)=[NH+]c1ccccc1O2	5.71849	6.67907
CC(C=CC1=C(C)CCCC1(C)C)=CC=CC(C)=CC(=O)[O-]	5.71938	8.71938
COC1=CC(=O)CC(C)C12Oc1c(Cl)c(OC)cc(OC)c1C2=O	5.71973
COCCc1ccc(OCC(O)C[NH2+]C(C)C)cc1	5.72814	5.7812
C[NH+](c1nc(=O)cc[nH]1)C1CCN(c2nc3ccccc3n2Cc2ccc(F)cc2)CC1	5.7329	8.06048
CCc1c(C)[nH]c2c1C(=O)C(C[NH+]1CCOCC1)CC2	5.74254
[NH3+]CC(CC(=O)[O-])c1ccc(Cl)cc1	5.74994	5.91109
CC(C)C(=O)Nc1ccc([N+](=O)[O-])c(C(F)(F)F)c1	5.76455	6.98639
CN1c2ccccc2C(=O)N(CC[NH+](C)C)c2ccccc21	5.77143
N#CC1CC2CC2[NH+]1C(=O)C([NH3+])C12CC3CC(CC(O)(C3)C1)C2	5.77543	5.77543
CC[NH+](CC)Cc1cc(N=c2cc[nH]c3cc(Cl)ccc23)ccc1O	5.7767
COCCCOc1ccnc(C[S+](O)c2nc3ccccc3[nH]2)c1C	5.77749	7.20929
C[NH2+]CCC(Oc1ccc(C(F)(F)F)cc1)c1ccccc1	5.79145	7.08049
CC1CCC2C(C)C(=O)OC3OC4(C)CCC1C32OO4	5.79588
Oc1c(Cl)cc(Cl)c(Cl)c1Cc1c(O)c(Cl)cc(Cl)c1Cl	5.79659
C[NH+](C)CCCN1c2ccccc2Sc2ccc(Cl)cc21	5.80464	7.32752
C[NH+](C)CC(c1ccc(O)cc1)C1(O)CCCCC1	5.81852	5.97342
CCC(=O)OC(Cc1ccccc1)(c1ccccc1)C(C)C[NH+](C)C	5.83184	6.45163
COc1ccc(C(C[NH+](C)C)C2(O)CCCCC2)cc1	5.84106	5.97774
CCC(=O)N(c1ccccc1)C1(COC)CC[NH+](CCn2nnn(CC)c2=O)CC1	5.8415	6.907
CCOC(=O)C1(c2ccccc2)CC[NH+](CCc2ccc(N)cc2)CC1	5.84816
CC(=O)CC(c1ccc([N+](=O)[O-])cc1)c1c(O)c2ccccc2oc1=O	5.84921	7.54818
CC1[NH2+]CCOC1c1ccccc1	5.85065
C[NH+](C)CCCN1c2ccccc2Sc2ccccc21	5.85192	6.81052
CC(CN1c2ccccc2Sc2ccccc21)[NH+](C)C	5.85192	6.89767
CC(C)c1nc(C[NH+](C)C(=O)NC(C(=O)NC(Cc2ccccc2)CC(O)C(Cc2ccccc2)NC(=O)OCc2cncs2)C(C)C)cs1	5.86228	6.47222
CC[NH+](CC)C(=S)SSC(=S)[NH+](CC)CC	5.87004
CCC(=C(c1ccccc1)c1ccc(OCC[NH+](C)C)cc1)c1ccccc1	5.87101	7.73107
C[NH2+]CC(=O)OCc1cccnc1N(C)C(=O)OC(C)[n+]1cnn(CC(O)(c2cc(F)ccc2F)C(C)c2nc(-c3ccc(C#N)cc3)cs2)c1	5.87146
CC(CN1c2ccccc2Sc2ccccc21)C[NH+](C)C	5.87281
CN(C)c1ccc(O)c2c1CC1CC3C([NH+](C)C)C(=O)C(C(N)=O)C(=O)C3(O)C(=O)C1C2=O	5.88222	8.18325
OCCOCC[NH+]1CCN(C2=[NH+]c3ccccc3Sc3ccccc32)CC1	5.88482	6.91519
C[NH+]1CC[NH+](CC(=O)N2c3ccccc3C(=O)Nc3cccnc32)CC1	5.8926	6.01196
C[NH+](C)CCCN1c2ccccc2CCc2ccc(Cl)cc21	5.89606	7.32319
Cc1ccccc1C(OCC[NH+](C)C)c1ccccc1	5.89667	5.99358
O=C(c1ccc(F)cc1)C1CC[NH+](CCn2c(=O)[nH]c3ccccc3c2=O)CC1	5.8981	7.15774
COc1ccc2cccc(CCNC(C)=O)c2c1	5.90904
C[NH+]1CC(=O)[NH+]2C(Cc3c([nH]c4ccccc34)C2c2ccc3c(c2)OCO3)C1=O	5.90917
CC[N+](C)(C)c1cccc(O)c1	5.91971
CC(=O)SC1C=C2CC(=O)CCC2(C)C2CCC3(C)C(CCC34CCC(=O)O4)C12	5.92073
CC[NH+](CCO)CCCC(C)N=c1cc[nH]c2cc(Cl)ccc12	5.92412	6.16825
NC(=[NH2+])c1ccc(OCCCCCOc2ccc(C(N)=[NH2+])cc2)cc1	5.92651	6.97227
Cc1[nH]c(=O)c(C#N)cc1-c1ccncc1	5.9268	7.38273
CCC1OC(=O)C(C)C(OC2CC(C)(OC)C(O)C(C)O2)C(C)C(OC2OC(C)CC([NH+](C)C)C2O)C(C)(O)CC(C)C[NH+](C)C(C)C(O)C1(C)O	5.92904	5.98456
C1C[NH2+]CC[NH2+]1	5.9352
CC(C)[NH2+]CC(O)COc1cccc2ccccc12	5.93676	6.82282
C[NH2+]CCCC1c2ccccc2C=Cc2ccccc21	5.94346
C[NH+]1CC[NH+]2c3ncccc3Cc3ccccc3C2C1	5.94671	6.77062
C[NH+](C)CCC(c1ccccc1)c1ccccn1	5.94948
CCOc1ccc(Cc2cc(C34OCC(CO)(O3)C(O)C(O)C4O)ccc2Cl)cc1	5.95	9.14382
CCOc1ccccc1OC(c1ccccc1)C1C[NH2+]CCO1	5.95203	7.67328
O=C1CCc2ccc(OCCCC[NH+]3CCN(c4cccc(Cl)c4Cl)CC3)cc2N1	5.95269	7.95269
C[n+]1cccc(OC(=O)[NH+](C)C)c1	5.95718	5.95718
CC[NH+]1CCCC1CNC(=O)c1cc(S(=O)(=O)CC)c(N)cc1OC	5.96554	6.04126
C[NH+](C)CCC=C1c2ccccc2CCc2ccccc21	5.966	7.18785
CN(C)c1cc(NC(=O)C[NH2+]C(C)(C)C)c(O)c2c(O)c3c(cc12)CC1C([NH+](C)C)C(=O)C(C(N)=O)C(=O)C1(O)C3O	5.96831	6.66728
CCC1(c2cccc(O)c2)CCCC[NH+](C)C1	5.97007	6.10674
C[NH+]1CCN(C2=[NH+]c3cc(Cl)ccc3Nc3ccccc32)CC1	5.97025	7.22989
[NH3+]CCCC(O)([P](=O)(=O)O)[P](=O)(=O)O	5.97313	6.63071
CCCc1nn(C)c2c(=O)[nH]c(-c3cc(S(=O)(=O)[NH+]4CC[NH+](C)CC4)ccc3OCC)nc12	5.97735	7.3505
CC(=O)OC1CC2CCC3C(CCC4(C)C3CC([N+]3(C)CCCCC3)C4OC(C)=O)C2(C)CC1[N+]1(C)CCCCC1	5.97991	7.02567
NC(=O)N1c2ccccc2CC(=O)c2ccccc21	5.98297
CC(CN1c2ccccc2CCc2ccccc21)C[NH+](C)C	5.99188	7.21372
CN1C(=O)CC(=O)N(c2ccccc2)c2cc(Cl)ccc21	6.00108
COC(=O)C1C(OC(=O)c2ccccc2)CC2CCC1[NH+]2C	6.00484	7.05059
CC([NH2+]C(C)(C)C)C(=O)c1cccc(Cl)c1	6.00869	6.71866
CC[NH+](CC)C(C)C(=O)c1ccccc1	6.01136
CC(C)n1c(C=CC(O)CC(O)CC(=O)[O-])c(-c2ccc(F)cc2)c2ccccc21	6.01228	8.11465
COc1ccc2c(c1OC)C(=O)OC2C1c2c(cc3c(c2OC)OCO3)CC[NH+]1C	6.01434
CCCc1nc2c(C)cc(-c3nc4ccccc4n3C)cc2n1Cc1ccc(-c2ccccc2C(=O)[O-])cc1	6.01794	8.21517
N=c1[nH]c(N2CCCCC2)cc(N)[n+]1O	6.01964	6.01964
C[NH+](C)CCC=C1c2ccccc2Sc2ccc(Cl)cc21	6.02239
C[NH2+]CCCN1c2ccccc2CCc2ccccc21	6.02758	6.85425
C[NH+]1CC[NH+](C(c2ccccc2)c2ccccc2)CC1	6.02758
[NH3+]C(CC(=O)[NH+]1CCn2c(nnc2C(F)(F)F)C1)Cc1cc(F)c(F)cc1F	6.03015	6.23776
CC[NH+](CC)CCCC(C)N=c1cc[nH]c2cc(Cl)ccc12	6.0337	6.40023
COc1c2occc2cc2ccc(=O)oc12	6.03381	7.11264
CCC(C(C)O)n1ncn(-c2ccc(N3CCN(c4ccc(OCC5COC(Cn6cncn6)(c6ccc(F)cc6F)C5)cc4)CC3)cc2)c1=O	6.04043	7.7394
CS(=O)(=O)CC[NH2+]Cc1ccc(-c2ccc3[nH]cnc(=Nc4ccc(OCc5cccc(F)c5)c(Cl)c4)c3c2)o1	6.04407	8.6291
CC(=O)OC1CC2CCC3C(CCC4(C)C3CC([N+]3(C)CCCCC3)C4OC(C)=O)C2(C)CC1[NH+]1CCCCC1	6.04754	6.6496
C(=Cc1ccccc1)C[NH+]1CC[NH+](C(c2ccccc2)c2ccccc2)CC1	6.04795
CC(Cc1ccc(O)c(O)c1)([NH2+]N)C(=O)[O-]	6.05352
CCC(=O)c1ccc2c(c1)N(CC(C)[NH+](C)C)c1ccccc1S2	6.05498
COc1ccc(CC[NH+](C)CCCC(C#N)(c2ccc(OC)c(OC)c2)C(C)C)cc1OC	6.05558	7.05558
COC(=O)C1C(O)CCC2C[NH+]3CCc4c([nH]c5ccccc45)C3CC21	6.07243	6.7714
CN(CCOc1ccc(Cc2sc(=O)[nH]c2O)cc1)c1ccccn1	6.07608	8.77505
CC12CC3CC(C)(C1)CC([NH3+])(C3)C2	6.07751
COc1ccc2c3c1OC1C(O)C=CC4C(C2)[NH+](C)CCC341	6.07827	6.23317
COc1ccc2c3c1OC1C(O)CCC4C(C2)[NH+](C)CCC341	6.08119
C[NH2+]C1CCC(c2ccc(Cl)c(Cl)c2)c2ccccc21	6.08812	8.08812
CC(C)(C)[NH2+]CC(O)COc1cccc2c1CC(O)C(O)C2	6.09259	6.94647
COc1cc(C(=O)[N-]S(=O)(=O)c2ccccc2C)ccc1Cc1cn(C)c2ccc(NC(=O)OC3CCCC3)cc12	6.09414	8.09414
CC(C[NH+](C)C)C(C)(O)Cc1ccc(Cl)cc1	6.10685
O=C1Nc2ccc(Cl)cc2C(c2ccccc2Cl)NC1=O	6.10878	7.15454
CC=CCC(C)C(O)C1C(=O)NC(CC)C(=O)[NH+](C)CC(=O)[NH+](C)C(CC(C)C)C(=O)NC(C(C)C)C(=O)[NH+](C)C(CC(C)C)C(=O)NC(C)C(=O)NC(C)C(=O)[NH+](C)C(CC(C)C)C(=O)[NH+](C)C(CC(C)C)C(=O)[NH+](C)C(C(C)C)C(=O)[NH+]1C	6.11165	7.27914
O=C([O-])COCC[NH+]1CC[NH+](C(c2ccccc2)c2ccc(Cl)cc2)CC1	6.11272	7.25181
COc1cc([NH2+]C(C)CCC[NH3+])c2ncccc2c1	6.11286	6.50712
C[NH+](C)CCOC(C)(c1ccccc1)c1ccccn1	6.13094
CC([NH3+])Cc1ccccc1	6.13101	6.22792
COc1ccccc1OCC[NH2+]CC(O)COc1cccc2[nH]c3ccccc3c12	6.13192	7.83089
COCCCCC(=NOCC[NH3+])c1ccc(C(F)(F)F)cc1	6.14116	6.84013
C[NH+](C)CCCN1c2ccccc2CCc2ccccc21	6.14678	7.14678
CC[NH+](CC)C(=O)C1(c2ccccc2)CC1C[NH3+]	6.14901	6.20949
CCC12CCC[NH+]3CCc4c(n(c5ccccc45)C(O)(C(=O)OC)C1)C32	6.15161
CC(C)=CC[NH+]1CCC2(C)c3cc(O)ccc3CC1C2C	6.15447	6.56341
CC(C)C[NH+](CC(O[P](=O)(=O)O)C(Cc1ccccc1)NC(=O)OC1CCOC1)S(=O)(=O)c1ccc(N)cc1	6.16556
CC(C)(O)c1ccccc1CCC(SCC1(CC(=O)[O-])CC1)c1cccc(C=Cc2ccc3ccc(Cl)cc3n2)c1	6.16599	8.86496
CC1CCC2C(C)C(OC(=O)CCC(=O)[O-])OC3OC4(C)CCC1C32OO4	6.16627	6.76833
Clc1ccc2c(c1)C(c1ccccc1)=NCc1nncn1-2	6.16842
CC1CC2C3CC=C4CC(=O)C=CC4(C)C3(F)C(O)CC2(C)C1(O)C(=O)CO	6.17056	6.66541
C[NH2+]C(C)Cc1ccccc1	6.17389	6.24447
CC(C)([NH3+])Cc1ccccc1	6.17389
OC(CC[NH+]1CCCCC1)(c1ccccc1)C1CCCCC1	6.17821
O=C(C1CCCCC1)[NH+]1CC(=O)[NH+]2CCc3ccccc3C2C1	6.19369
CCc1nn(CCC[NH+]2CCN(c3cccc(Cl)c3)CC2)c(=O)n1CCOc1ccccc1	6.195	8.195
C[NH+]1CCc2nc(C(=O)NC3CC(C(=O)[NH+](C)C)CCC3NC(=O)C(=O)N=c3ccc(Cl)c[nH]3)sc2C1	6.19601	6.49704
CCC[NH2+]C(C)C(=O)Nc1ccccc1C	6.19693	6.33959
O=C1C=NC(c2ccccn2)c2cc(Br)ccc2N1	6.19888	6.55542
CCc1c(C)cn(C(=O)NCCc2ccc(S(=O)(=O)[N-]C(=O)[NH2+]C3CCC(C)CC3)cc2)c1O	6.2008	8.50183
CCCCc1nc(Cl)c(CO)n1Cc1ccc(-c2ccccc2-c2nn[nH]n2)cc1	6.2068	8.2068
COc1ccc2cc1Oc1cc3c(cc1OC)CC[N+](C)(C)C3Cc1ccc(cc1)Oc1c(OC)c(OC)cc3c1C(C2)[N+](C)(C)CC3	6.21274	6.39983
COc1ccc2c(c1)N(CC(C)C[NH+](C)C)c1ccccc1S2	6.21548	7.684
C=C1CC2CCC34CC5OC6C(OC7CCC(CC(=O)CC8C(CC9OC(CCC1O2)CC(C)C9=C)OC(CC(O)C[NH3+])C8OC)OC7C6O3)C5O4	6.21589	6.58242
COCC(=O)OC1(CC[NH+](C)CCCc2nc3ccccc3[nH]2)CCc2cc(F)ccc2C1C(C)C	6.21805	8.21805
CC(C)[NH2+]CC(O)COc1cccc2[nH]ccc12	6.21894	6.45551
COc1ccc(C2Sc3ccccc3N(CC[NH+](C)C)C(=O)C2OC(C)=O)cc1	6.21962	6.91364
C[NH+]1CCCC1Cc1c[nH]c2ccc(CCS(=O)(=O)c3ccccc3)cc12	6.22094	7.04485
C[NH2+]CC(O)c1cccc(O)c1	6.22326
NC(=[NH2+])N=c1[nH]c(CSCCC(=[NH2+])NS(N)(=O)=O)cs1	6.22719	6.30291
C#CC1(O)CCC2C3CCC4=Cc5oncc5CC4(C)C3CCC21C	6.22719
CC(C)[NH+]=C(N)[NH+]=C(N)Nc1ccc(Cl)cc1	6.2283
COc1c(O)c(C)c(C=CCCCCCCCCO)c(O)c1OC	6.22845
CCC(c1cccc(O)c1)C(C)C[NH+](C)C	6.23112
C[NH+]1C2CCC1CC(OC(c1ccccc1)c1ccccc1)C2	6.23249
CC[NH2+]C(C)Cc1cccc(C(F)(F)F)c1	6.23646	6.76641
Cc1nccn1CC1CCc2c(c3ccccc3n2C)C1=O	6.23935	6.80799
C[NH2+]CCC=C1c2ccccc2CCc2ccccc21	6.24449	7.16531
Oc1ccc2c3c1OC1C(O)CCC4(O)C(C2)[NH+](CC2CCC2)CCC314	6.25219	6.55322
CC[NH+](CC)CCOCCOC(=O)C1(c2ccccc2)CCCC1	6.26778
Cc1ccsc1C(=CCC[NH+]1CCCC(C(=O)[O-])C1)c1sccc1C	6.27365	7.67159
CC1C(c2ccccc2)OCC[NH+]1C	6.28165
CC(CC1c2ccccc2CCc2ccccc21)C[NH+](C)C	6.29144
C[NH+]1CCC23c4c5ccc(OCC[NH+]6CCOCC6)c4OC2C(O)C=CC3C1C5	6.2994
CC[NH+](CC)CCNC(=O)c1cc(Cl)c(N)cc1OC	6.30074	6.52259
CC(C)(C)NC(=O)C1CC2CCCCC2C[NH+]1CC(O)C(Cc1ccccc1)NC(=O)C(CC(N)=O)NC(=O)c1ccc2ccccc2n1	6.30549	7.85834
Fc1ccc(C(c2ccc(F)cc2)[NH+]2CC[NH+](CC=Cc3ccccc3)CC2)cc1	6.30589
OC(C[NH2+]CC(O)C1CCc2cc(F)ccc2O1)C1CCc2cc(F)ccc2O1	6.3069	8.00587
Cc1ccc(-c2nc3ccc(C)cn3c2CC(=O)[NH+](C)C)cc1	6.31161	7.40852
NC(=[NH2+])N=C([NH3+])[NH2+]CCc1ccccc1	6.3123
Oc1cc2cc(CC[NH+]3CCN(c4nsc5ccccc45)CC3)c(Cl)cc2[nH]1	6.31487	9.23569
N=c1ccn(C2CCC(CO)O2)c(=O)[nH]1	6.32474	6.34246
C[NH2+]CCCC12CCC(c3ccccc31)c1ccccc12	6.32918	7.25
C[NH+](C)CCOC1=Cc2ccccc2Sc2ccc(Cl)cc21	6.34488
COC(=O)C1=C(C)N=C(C)C(C(=O)OC)C1c1ccccc1[N+](=O)[O-]	6.36341	7.76135
COc1ccc2[nH]cc(CCNC(C)=O)c2c1	6.36601	6.77495
C[NH+]1Cc2c(N)cccc2C(c2ccccc2)C1	6.37718	6.77512
CCCC([NH2+]C(C)C(=O)[NH+]1C(C(=O)[O-])CC2CCCCC21)C(=O)OCC	6.39031	6.78825
COc1ccc(Cl)cc1C(=O)NCCc1ccc(S(=O)(=O)[N-]C(=O)[NH2+]C2CCCCC2)cc1	6.39271	8.07049
C[NH2+]CCC(Oc1cccc2ccccc12)c1cccs1	6.39419	7.74098
Cc1c(C(=O)[N-]N2CCCCC2)nn(-c2ccc(Cl)cc2Cl)c1-c1ccc(Cl)cc1	6.39794	9.69897
C[NH+]1CCOC(c2ccccc2)c2ccccc2C1	6.40372
C[NH+](C)CCOC(c1ccccc1)c1ccccc1	6.40715	7.1284
Fc1ccccc1C1=NCC(=S)N(CC(F)(F)F)c2ccc(Cl)cc21	6.4114
C[NH+](C)CCN(Cc1cccs1)c1ccccn1	6.41729
CCOC(=O)C1=CC(OC(CC)CC)C(NC(C)=O)C([NH3+])C1	6.41736	6.65393
CC(CC(C(=O)[NH+]1CCCC1)(c1ccccc1)c1ccccc1)[NH+]1CCOCC1	6.41779
CC(C)(C(=O)[O-])c1ccc(C(O)CCC[NH+]2CCC(C(O)(c3ccccc3)c3ccccc3)CC2)cc1	6.41938	6.52729
C[NH+](C)CCc1c[nH]c2ccc(Cn3cncn3)cc12	6.43032	6.49582
C[NH+](C)CCC=C1c2ccccc2COc2ccccc21	6.4462	7.1107
O=C1C=NC(c2ccccc2)c2cc([N+](=O)[O-])ccc2N1	6.44912	7.33518
C[NH+]1CCC23c4c5ccc(O)c4OC2C(O)C=CC3C1C5	6.45536	6.64245
CC(C)(C)[NH2+]CC(O)COc1cccc2c1CCC(=O)N2	6.46595
COC(=O)N=c1[nH]c2ccc(C(=O)c3ccccc3)cc2[nH]1	6.47026	7.53576
C[NH+](C)CCC=C1c2ccccc2CSc2ccccc21	6.47048
Cc1cc(-c2ccccc2)n[nH]c1=NCC[NH+]1CCOCC1	6.47478
COc1cc2[nH]c(N3CC[NH+](C(=O)C4COc5ccccc5O4)CC3)nc(=N)c2cc1OC	6.47855	8.2481
CC[NH2+]CC(O)c1cccc(O)c1	6.4801	6.59361
C=C(CC)C(=O)c1ccc(OCC(=O)[O-])c(Cl)c1Cl	6.48164
CCOC(=O)c1ncn2c1C[NH+](C)C(=O)c1cc(F)ccc1-2	6.48186	6.71843
CCN(C(C)=O)c1cccc(-c2ccnc3c(C#N)cnn23)c1	6.48478	6.88272
CC[NH+](CC)CCOC(=O)C1(C2CCCCC2)CCCCC1	6.49065
OC(CC[NH+]1CCCCC1)(c1ccccc1)C1CC2C=CC1C2	6.49342	7.50664
COc1ccc2c3c1OC1C(=O)CCC4(O)C(C2)[NH+](C)CCC314	6.49882	6.75846
CC(C)(C)[NH2+]CC(O)COc1nsnc1N1CCOCC1	6.50028	6.54604
CC(C)[NH2+]CC(O)COc1ccc(COCCOC(C)C)cc1	6.51248	6.69294
C[NH+]1CCN(C2=[NH+]c3ccccc3Oc3ccc(Cl)cc32)CC1	6.51562
CCOc1nc2cccc(C(=O)OC(C)OC(=O)OC3CCCCC3)c2n1Cc1ccc(-c2ccccc2-c2nn[nH]n2)cc1	6.53053
O=C(NCC[NH2+]CC(O)COc1ccc(O)cc1)[NH+]1CCOCC1	6.5307	6.54393
C=C1CCC2(O)C3Cc4ccc(O)c5c4C2(CC[NH+]3CC2CC2)C1O5	6.53076	6.71785
N[NH2+]CCc1ccccc1	6.53212
COc1cc(CC2c3c(cc(OC)c(OC)c3OC)CC[N+]2(C)CCCOC(=O)CCC(=O)OCCC[N+]2(C)CCc3cc(OC)c(OC)c(OC)c3C2Cc2cc(OC)c(OC)c(OC)c2)cc(OC)c1OC	6.53792	6.81364
C[NH+](C)CCCC1(c2ccc(F)cc2)OCc2cc(C#N)ccc21	6.53884	7.16866
O=C(NC1CC[NH+](CCc2c[nH]c3ccccc23)CC1)c1ccccc1	6.5409	7.36481
C[NH+](C)CCCN1c2ccccc2Sc2ccc(C(F)(F)F)cc21	6.54707
OCCOCC[NH+]1CC[NH+](C(c2ccccc2)c2ccc(Cl)cc2)CC1	6.57393	7.66117
CCOC(=O)C(CCc1ccccc1)[NH2+]C(C)C(=O)[NH+]1CCCC1C(=O)[O-]	6.57571	6.87674
C[NH+]1CC[NH+]2c3ccccc3Cc3ccccc3C2C1	6.57711	6.92924
CC(=O)Oc1c(C)cc(OCC(O)C[NH2+]C(C)C)c(C)c1C	6.58744
CC[NH+](CC)CCN1C(=O)CN=C(c2ccccc2F)c2cc(Cl)ccc21	6.58871	8.05723
COC1OC2OC3(C)CCC4C(C)CCC(C1C)C24OO3	6.59111
Cc1cc2c(s1)=Nc1ccccc1NC=2[NH+]1CC[NH+](C)CC1	6.59168	7.93698
O=C1C=NC(c2ccccc2Cl)c2cc([N+](=O)[O-])ccc2N1	6.59621	7.43037
COC1C=COC2(C)Oc3c(C)c(O)c4c(O)c(c5c(c4c3C2=O)=NC2(CC[NH+](CC(C)C)CC2)N=5)NC(=O)C(C)=CC=CC(C)C(O)C(C)C(O)C(C)C(OC(C)=O)C1C	6.60775	7.14535
NS(=O)(=O)c1cc2c(cc1C(F)(F)F)[NH2+]C(Cc1ccccc1)NS2(=O)=O	6.62472
O=c1[nH]c2ccccc2n1CCC[NH+]1CCC(n2c(=O)[nH]c3cc(Cl)ccc32)CC1	6.62933	7.71551
O=c1[nH]c2ccccc2n1CCC[NH+]1CC[NH+](C(c2ccccc2)c2ccccc2)CC1	6.62998
C=C1CCC(O)CC1=CC=C1CCCC2(C)C1CCC2C(C)CCCC(C)C	6.63082
O=C1NCC[NH+]1CC[NH+]1CCC(c2cn(-c3ccc(F)cc3)c3ccc(Cl)cc23)CC1	6.64439	8.94542
CCOC(=O)C(CCc1ccccc1)[NH2+]C1CCC[NH+]2CCCC(C(=O)[O-])[NH+]2C1=O	6.66642
CC12CCC(=O)C=C1C1CC1C1C2CCC2(C)C1C1CC1C21CCC(=O)O1	6.6681
COC12CCC3(CC1C(C)(O)C(C)(C)C)C1Cc4ccc(O)c5c4C3(CC[NH+]1CC1CC1)C2O5	6.66992	8.06786
N=c1[nH]c(Cl)nc2c1ncn2C1CC(O)C(CO)O1	6.67774	6.78012
COc1ccc2c3c1OC1CC(O)C=CC31CC[NH+](C)C2	6.68028	6.76382
C[NH+](C)CCc1c[nH]c2ccc(CS(=O)(=O)[NH+]3CCCC3)cc12	6.68056	6.9024
COC(=O)C1=C(C)N=C(C)C(C(=O)OCC[NH+](C)Cc2ccccc2)C1c1cccc([N+](=O)[O-])c1	6.68082	8.68082
COc1cc2[nH]c(N3CC[NH+](C(=O)C4CCCO4)CC3)nc(=N)c2cc1OC	6.68511	7.78202
CNS(=O)(=O)Cc1ccc2[nH]cc(CC[NH+](C)C)c2c1	6.69227	6.7732
Cc1ccc(C(=CC[NH+]2CCCC2)c2cccc(C=CC(=O)[O-])n2)cc1	6.69704
Cc1nc(=Nc2ncc(C(=O)Nc3c(C)cccc3Cl)s2)cc(N2CC[NH+](CCO)CC2)[nH]1	6.69897
COc1cc2c(cc1OC)C(=O)C(CC1CC[NH+](Cc3ccccc3)CC1)C2	6.70415	7.68255
Oc1ccc(C2C[NH2+]CCc3c2cc(O)c(O)c3Cl)cc1	6.70723	7.62805
Cc1[nH]c2ccccc2c1CC[NH2+]Cc1ccc(C=CC(O)=NO)cc1	6.71897	7.71897
C[NH+]1CCCC1c1cccnc1	6.73304	6.75531
[NH3+]C(Cc1cc(I)c(Oc2cc(I)c(O)c(I)c2)c(I)c1)C(=O)[O-]	6.74422
CCC(=O)OC(OP(=O)(CCCCc1ccccc1)CC(=O)[NH+]1CC(C2CCCCC2)CC1C(=O)[O-])C(C)C	6.75102
C[NH+]1C2CCC1CC(OC(=O)c1c[nH]c3ccccc13)C2	6.7549	8.03062
C[NH+]1CCC(=C2c3ccccc3C=Cc3ccccc32)CC1	6.75953
[NH3+]CCCCC([NH2+]C(CCc1ccccc1)C(=O)[O-])C(=O)[NH+]1CCCC1C(=O)[O-]	6.76289	6.76289
CC(C1=C(CC[NH+](C)C)Cc2ccccc21)c1ccccn1	6.76705
CCC(OC(C)=O)C(CC(C)[NH+](C)C)(c1ccccc1)c1ccccc1	6.77025	7.46922
C[NH+]1CC[NH+](C(=O)Oc2c3nccnc3c(O)n2-c2ccc(Cl)cn2)CC1	6.7705	7.58975
COc1ccc2c3c1OC1C(=O)CCC4C(C2)[NH+](C)CCC314	6.77724
CC(C)[NH2+]CC(O)COc1ccc(CCOCC2CC2)cc1	6.78878	7.18672
Cc1ccc(C(=CC[NH+]2CCCC2)c2ccccn2)cc1	6.79146	6.98163
CCOC1OC2OC3(C)CCC4C(C)CCC(C1C)C24OO3	6.7975
COC(=O)C(c1ccccc1)C1CCCC[NH2+]1	6.79799	6.86352
CCCCCc1cc(O)c2c(c1)OC(C)(C)C1CCC(C)=CC21	6.79861	8.09964
COc1cc(C)c(C=CC(C)=CC=CC(C)=CC(=O)[O-])c(C)c1C	6.81483
CNS(=O)(=O)CCc1ccc2[nH]cc(C3CC[NH+](C)CC3)c2c1	6.82668	6.98159
COc1ccc2c(c1)C13CCCCC1C(C2)[NH+](C)CC3	6.83155	6.94506
O=C1CCC2(O)C3Cc4ccc(O)c5c4C2(CC[NH+]3CC2CC2)C1O5	6.83431	6.93668
C[NH+](C)CCC=C1c2ccccc2C=Cc2ccccc21	6.8379	7.94359
CCC(=O)C(CC(C)[NH+]1CCCCC1)(c1ccccc1)c1ccccc1	6.8445
Cc1nnc2n1-c1ccc(Cl)cc1C(c1ccccc1)=NC2	6.84618	7.38378
Cc1nc2n(c(=O)c1CC[NH+]1CCC(c3noc4cc(F)ccc34)CC1)CCCC2O	6.85176	7.60134
CCOC(=O)C1=C(C)N=C(C)C(C(=O)OC)C1c1cccc([N+](=O)[O-])c1	6.85778	8.55675
C[NH+](C)CCOC(c1ccc(Cl)cc1)c1ccccn1	6.86152
CC[NH+](CC)CC(=O)Nc1c(C)cccc1C	6.87154	7.35302
C[NH+]1CC[NH+](CCCN2c3ccccc3Sc3ccc(Cl)cc32)CC1	6.87384	7.13112
CC(Cc1ccc(O)cc1)[NH2+]CC(O)c1cc(O)cc(O)c1	6.8799	7.15562
O=C(CCC[NH+]1CC=C(n2c(=O)[nH]c3ccccc32)CC1)c1ccc(F)cc1	6.88017
C=C1CCC(O)CC1=CC=C1CCCC2(C)C1CCC2C(C)CCCC(C)(C)O	6.9038
C[NH+]1CC[NH+](CCCN2c3ccccc3Sc3ccc(C(F)(F)F)cc32)CC1	6.91117	9.00268
COCCOC(=O)C1=C(C)N=C(C)C(C(=O)OC(C)C)C1c1cccc([N+](=O)[O-])c1	6.92267	8.71855
N#Cc1ccc(C(c2ccc(C#N)cc2)n2cncn2)cc1	6.9393	7.32652
CCOc1cc(CC(=O)NC(CC(C)C)c2ccccc2N2CCCCC2)ccc1C(=O)[O-]	6.94475	8.76866
N=c1c2c([nH]c3ccccc13)CCCC2	6.95775	7.30453
COc1ccc(CC[NH+]2CCC(N=c3[nH]c4ccccc4n3Cc3ccc(F)cc3)CC2)cc1	6.96245	8.80734
Cc1ncc(CO)c(CO)c1O	6.97308
Fc1ccc(C2CC[NH2+]CC2COc2ccc3c(c2)OCO3)cc1	6.98621	8.20805
CCC(C)C(=O)OC1CC(O)C=C2C=CC(C)C(CCC(O)CC(O)CC(=O)[O-])C21	7	7.30103
Cc1nnc(C(C)C)n1C1CC2CCC(C1)[NH+]2CCC(NC(=O)C1CCC(F)(F)CC1)c1ccccc1	7.01172	7.61378
CCOC(=O)C(CCc1ccccc1)[NH2+]C(C)C(=O)[NH+]1C(C(=O)[O-])CC2CCCC21	7.01758	7.58221
COc1cc2[nH]c(N(C)CCCNC(=O)C3CCCO3)nc(=N)c2cc1OC	7.02462	7.87849
C=CC[NH+]1CCC23c4c5ccc(O)c4OC2C(=O)CCC3(O)C1C5	7.03793	7.30554
C[NH+]1C2CCC1CC(OC(=O)C(CO)c1ccccc1)C2	7.06351	7.27818
Cn1cnc([N+](=O)[O-])c1Sc1ncnc2[nH]cnc12	7.06999	7.55985
CCCCCCCCCCCCCCCC(=O)OCCC1CC[NH+](CCCN2c3ccccc3Sc3ccc(S(=O)(=O)[NH+](C)C)cc32)CC1	7.0756
CC(C)(C)[NH2+]CC(O)c1ccc(O)c(CO)c1	7.07793	7.11414
COC(=O)NC(C(=O)[NH+]1CC2(CC2)CC1c1nc(-c2ccc3c(c2)C(F)(F)c2cc(-c4ccc5[nH]c(C6C7CCC(C7)[NH+]6C(=O)C(NC(=O)OC)C(C)C)nc5c4)ccc2-3)c[nH]1)C(C)C	7.08513
N#Cc1ccc2c(c1)N(CCC[NH+]1CCC(O)CC1)c1ccccc1S2	7.08577
CC[NH+](C)C(=O)Oc1cccc(C(C)[NH+](C)C)c1	7.0975	7.31935
C[NH+]1CCC23CCCCC2C1Cc1ccc(O)cc13	7.10954	7.33139
CN1C(=O)C(O)N=C(c2ccccc2Cl)c2cc(Cl)ccc21	7.12735	8.04817
C[N+](C)(C)CCOC(N)=O	7.16791
CCCc1c2oc(C(=O)[O-])cc(=O)c2cc2c(=O)cc(C(=O)[O-])n(CC)c12	7.17184	8.13045
O=[N+]([O-])OCC(CO[N+](=O)[O-])O[N+](=O)[O-]	7.18011	7.57805
CC[NH+](CC)CC=NC(=O)c1c(C)[nH]c(Cc2c(O)[nH]c3ccc(F)cc23)c1C	7.21302
Clc1ccc2nsnc2c1NC1=[NH+]CCN1	7.22826	7.38317
COCCCOc1cc(CC(CC([NH3+])C(O)CC(C(=O)NCC(C)(C)C(N)=O)C(C)C)C(C)C)ccc1OC	7.22921	7.53198
Cc1nnc2n1-c1ccc(Cl)cc1C(c1ccccc1Cl)=NC2	7.23454	8.23454
COc1cccc2c(O)c3c(O)c4c(c(O)c3c(O)c12)=C(OC1CC([NH3+])C(O)C(C)O1)CC(O)(C(=O)CO)C=4	7.23522	7.81267
COCc1c(-c2ccc(F)cc2)c(=CCC(O)CC(O)CC(=O)[O-])c(C(C)C)nc1=C(C)C	7.25166	9.25166
Cn1nc(C(=O)NC2CC3CCCC(C2)[NH+]3C)c2ccccc21	7.26429	7.72022
CC(C)[N+](C)(CCOC(=O)C1c2ccccc2Oc2ccccc21)C(C)C	7.26541
CC1=CC(=O)[NH+]2CC(=O)N(C)c3ccc(Cl)cc3C2(c2ccccc2)O1	7.26578
O=C(CCC[NH+]1CCC(O)(c2ccc(Cl)cc2)CC1)c1ccc(F)cc1	7.27401	8.37092
CCC(=O)N(c1ccccc1)C1(C(=O)OC)CC[NH+](CCC(=O)OC)CC1	7.27468	7.79756
C[NH+]1CCC23c4c5ccc(O)c4OC2C(=O)CCC3C1C5	7.27927	7.34477
CCOC(=O)[NH+]1CCC(=C2c3ccc(Cl)cc3CCc3cccnc32)CC1	7.28204	8.98101
COc1cc2[nH]c(N3CC[NH+](C(=O)c4ccco4)CC3)nc(=N)c2cc1OC	7.28263	8.50448
NC(=[NH2+])NCC[NH+]1CCCCCCC1	7.29734
Cc1ncc2n1-c1ccc(Cl)cc1C(c1ccccc1F)=NC2	7.30474	9.0617
Cc1nc2n(c(=O)c1CC[NH+]1CCC(c3noc4cc(F)ccc34)CC1)CCCC2	7.31227	8.29108
CN1C(=O)CN=C(c2ccccc2F)c2cc([N+](=O)[O-])ccc21	7.31986	8.08941
O=C(CCC[NH+]1CCC(O)(c2ccc(Br)cc2)CC1)c1ccc(F)cc1	7.32255
C[NH+](C)CCC(c1ccc(Br)cc1)c1ccccn1	7.32804
CCCCCC(=O)OC1(C(C)=O)CCC2C3CC=C4CC(=O)CCC4(C)C3CCC21C	7.34679
C[NH+](C)C(=O)Oc1cccc([N+](C)(C)C)c1	7.34889
CC(C)(C)[NH2+]CC(O)c1cc(O)cc(O)c1	7.35274	7.47768
O=c1[nH]c2ccccc2n1C1CC[NH+](CCCC(c2ccc(F)cc2)c2ccc(F)cc2)CC1	7.3632	9.46218
CCOC(=O)N=c1c[n+]([NH+]2CCOCC2)[nH]o1	7.38425	7.38425
CCOC(=O)C1=C(COCC[NH3+])N=C(C)C(C(=O)OC)C1c1ccccc1Cl	7.4355	9.35452
O=C1C(CCC(O)c2ccc(F)cc2)C(c2ccc(O)cc2)[NH+]1c1ccc(F)cc1	7.43609	8.18082
CC(C)CC([NH+](C)C)C1(c2ccc(Cl)cc2)CCC1	7.44694
CCC(C)(C)C(=O)OC1CC(C)C=C2C=CC(C)C(CCC3CC(O)CC(=O)O3)C21	7.45489	8.80168
C[NH+](C)CCCN1c2ccccc2Sc2cccnc21	7.45548
C[NH+](C)CCc1c[nH]c2ccc(CC3COC(=O)N3)cc12	7.45843	7.58337
CCC[NH2+]C1CCc2[nH]c(=N)sc2C1	7.47986	7.55044
C[NH2+]C1CCc2[nH]c3ccc(C(N)=O)cc3c2C1	7.48307	7.55365
COC1CC2CCC(C)C(O)(O2)C(=O)C(=O)[NH+]2CCCCC2C(=O)OC(C(C)CC2CCC(O)C(OC)C2)CC(=O)C(C)=CC(C)C(O)C(OC)C(=O)C(C)CC(C)C=CC=CC=C1C	7.48392
CC1OC(OC2C(O)CC(OC3C(O)CC(OC4CCC5(C)C(CCC6C5CCC5(C)C(c7coc(O)c7)CCC65O)C4)OC3C)OC2C)CC(O)C1O	7.48569	8.66615
C[NH+]1CC[NH+](CCC=C2c3ccccc3Sc3ccc(S(=O)(=O)[NH+](C)C)cc32)CC1	7.5009
C=C1C(CO)C(O)CC1n1cnc2c(=O)[nH]c(=N)[nH]c21	7.52288
COC(=O)C1=C(C)N=C(C)C(C(=O)OC(C)C)C1c1cccc2nonc12	7.56983	8.96777
CC(C)(C)NC(=O)C1CCC2C3CCC4NC(=O)C=CC4(C)C3CCC12C	7.57118	8.59346
O=C(CCC[NH+]1CCC(n2c(=O)[nH]c3ccccc32)CC1)c1ccc(F)cc1	7.58144
C[NH+]1CCCC(n2nc(Cc3ccc(Cl)cc3)c3ccccc3c2=O)CC1	7.58196	8.35151
CCC(=O)N(c1ccccc1)C1(COC)CC[NH+](CCc2cccs2)CC1	7.58722	8.71216
CC12CCC(=O)C=C1CCC1C2CCC2(C)C(O)CCC12	7.60422	8.84834
C=CCC1=CC(C)CC(C)CC(OC)C2OC(O)(C(=O)C(=O)[NH+]3CCCCC3C(=O)OC(C(C)=CC3CCC(O)C(OC)C3)C(C)C(O)CC1=O)C(C)CC2OC	7.60424	9.60424
C[NH+](CCCN1c2ccccc2CCc2ccccc21)CC(=O)c1ccc(Cl)cc1	7.62218
CC1C[NH+](C2CCC(C#N)(c3ccc(F)cc3)CC2)CCC1(C(=O)[O-])c1ccccc1	7.6238	7.9677
CCC1(O)C(=O)OCc2c1cc1n(c2=O)Cc2cc3c(C[NH+](C)C)c(O)ccc3nc2-1	7.62475	7.81183
c1cnc2cc3c(cc2n1)C1C[NH2+]CC3C1	7.62587
COc1cc(C(C)=O)ccc1OCCC[NH+]1CCC(c2noc3cc(F)ccc23)CC1	7.62991
CCC[NH+](CCC)CCc1cccc2[nH]c(O)cc12	7.63746	7.85931
OCC[NH+]1CC[NH+](CCCN2c3ccccc3Sc3ccc(C(F)(F)F)cc32)CC1	7.64101	9.03895
CCOC(=O)C1(c2ccccc2)CC[NH+](CCC(C#N)(c2ccccc2)c2ccccc2)CC1	7.65571
CCOC(=O)C1=C(C)N=C(C)C(C(=O)OC)C1c1cccc(Cl)c1Cl	7.66756	10.1113
O=C([O-])c1cc(=O)c2c(OCC(O)COc3cccc4oc(C(=O)[O-])cc(=O)c34)cccc2o1	7.67059
CC(C)(C)c1ccc(C(O)CCC[NH+]2CCC(C(O)(c3ccccc3)c3ccccc3)CC2)cc1	7.67366	9.61529
Clc1ccc2c(c1)CCc1cccnc1C2=C1CC[NH2+]CC1	7.71437
COC(=O)C(c1ccccc1Cl)[NH+]1CCc2sccc2C1	7.72948	9.50417
CNC(=O)Oc1ccc2c(c1)C1(C)CC[NH+](C)C1[NH+]2C	7.74092	7.93474
C[NH+]1CC2c3ccccc3Oc3ccc(Cl)cc3C2C1	7.75705	9.05808
Clc1cccc(Cl)c1NC1=[NH+]CCN1	7.75986	8.01167
C[NH+]1CC(C(=O)NC2(C)OC3(O)C4CCC[NH+]4C(=O)C(Cc4ccccc4)[NH+]3C2=O)CC2c3cccc4[nH]cc(c34)CC21	7.76618	8.92108
COC1=NC(C)=[NH+]C(Cl)C1N=c1[nH]cc[nH]1	7.78118	7.8127
COC1CC2CCC(C)C(O)(O2)C(=O)C(=O)[NH+]2CCCCC2C(=O)OC(C(C)CC2CCC(OCCO)C(OC)C2)CC(=O)C(C)=CC(C)C(O)C(OC)C(=O)C(C)CC(C)C=CC=CC=C1C	7.83535
CCOC(=O)C1=C(C)N=C(C)C(C(=O)OCC)C1c1ccccc1C=CC(=O)OC(C)(C)C	7.88038
C[NH+]1CCC(=C2c3ccccc3CC(=O)c3sccc32)CC1	7.8885
O=C1CC2(CCCC2)CC(=O)[NH+]1CCCC[NH+]1CCN(c2ncccn2)CC1	7.98398	8.59766
CC(C)=c1nc(N(C)S(C)(=O)=O)nc(-c2ccc(F)cc2)c1=CCC(O)CC(O)CC(=O)[O-]	8.02178	8.94259
COC(=O)NC(C(=O)[NH+]1CCCC1C(=O)Nc1ccc(C2CCC(c3ccc(NC(=O)C4CCC[NH+]4C(=O)C(NC(=O)OC)C(C)C)cc3)[NH+]2c2ccc(C(C)(C)C)cc2)cc1)C(C)C	8.19553	11.1955
COc1cc2c(c(OC)c1OC)-c1ccc(OC)c(=O)cc1C(NC(C)=O)CC2	8.20351	8.41818
CC(C)CC1C(=O)[NH+]2CCCC2C2(O)OC(NC(=O)C3=CC4c5cccc6[nH]c(Br)c(c56)CC4[NH+](C)C3)(C(C)C)C(=O)[NH+]12	8.21392	10.9129
Oc1ccc2c(c1)C13CCCCC1(O)C(C2)[NH+](CC1CCC1)CC3	8.21414	8.98369
OCC[NH+]1CC[NH+](CCCN2c3ccccc3Sc3ccc(Cl)cc32)CC1	8.22615	9.38105
CCC(=O)[NH+](c1ccccc1)C1CC[NH+](CCc2ccccc2)CC1	8.29396	9.08984
CCCC1OC2CC3C4CC=C5CC(=O)C=CC5(C)C4C(O)CC3(C)C2(C(=O)CO)O1	8.30103	9.19552
C[NH+]1C2CC(OC(=O)C(CO)c3ccccc3)CC1C1OC12	8.48196
COC(=O)C1=C(C)N=C(C)C(C(=O)OCC(C)C)C1c1ccccc1[N+](=O)[O-]	8.5893	11.1122
CC1OC(OC2C(O)CC(OC3C(O)CC(OC4CCC5(C)C(CCC6C5CC(O)C5(C)C(c7coc(O)c7)CCC65O)C4)OC3C)OC2C)CC(O)C1O	8.59159	8.7465
CC(C)(C)[NH2+]CC(O)c1cc(Cl)c(N)c(Cl)c1	8.66464
COC1C=COC2(C)Oc3c(C)c(O)c4c(O)c(c5c(nc6cc(C)ccn65)c4c3C2=O)NC(=O)C(C)=CC=CC(C)C(O)C(C)C(O)C(C)C(OC(C)=O)C1C	8.74003
CC1(C)OC2CC3C4CC=C5CC(=O)C=CC5(C)C4(F)C(O)CC3(C)C2(C(=O)CO)O1	8.93902	9.63799
COC1C(O)CC(OC2C(O)CC(OC3C(O)CC(OC4CCC5(C)C(CCC6C5CC(O)C5(C)C(c7coc(O)c7)CCC65O)C4)OC3C)OC2C)OC1C	8.99727
C[NH+]1CC(C(=O)NC2(C)OC3(O)C4CCC[NH+]4C(=O)C(Cc4ccccc4)[NH+]3C2=O)=CC2c3cccc4[nH]cc(c34)CC21	9.14143	10.8404
CC#CCC(C)C(O)C=CC1C(O)CC2CC(=CCCCC(=O)[O-])CC21	9.55689	9.95483
CCC(C)C1NC(=O)C(Cc2ccc(O)cc2)NC(=O)C([NH3+])CSSCC(C(=O)[NH+]2CCCC2C(=O)NC(CC(C)C)C(=O)NCC(N)=O)NC(=O)C(CC(N)=O)NC(=O)C(CCC(N)=O)NC1=O	9.70209
C[N+]1(C)C2CC(OC(=O)C(O)(c3cccs3)c3cccs3)CC1C1OC12	10.3897	10.6737
Cc1c(F)c(N2CC[NH2+]C(C)C2)cc2c1c(=O)c(C(=O)[O-])cn2C1CC1		5.70279
CC1CN(c2c(F)c(N)c3c(=O)c(C(=O)[O-])cn(C4CC4)c3c2F)CC(C)[NH2+]1		5.86217
COc1ccc(C(=O)Nc2ccccc2CCC2CCCC[NH+]2C)cc1		6.67162
CCCCCCC[NH+](CC)CCCC(O)c1ccc(NS(C)(=O)=O)cc1		6.97809
CC(CC(c1ccccc1)c1ccccc1)[NH2+]C(C)(C)C		7.95861
C[NH+](C)CCC(c1ccc(Cl)cc1)c1ccccn1		8.05799
COc1cc(N)c(Cl)cc1C(=O)NC1CC[NH+](CCCOc2ccc(F)cc2)CC1OC		8.36401
C[NH+]1CCCC1CCOC(C)(c1ccccc1)c1ccc(Cl)cc1		8.52288
C[NH+](CCOc1ccc(NS(C)(=O)=O)cc1)CCc1ccc(NS(C)(=O)=O)cc1		8.79588

## Sheet: S3
S3: Gold-Standard DILI dataset used in this study
smiles_r	TOXICITY	Source_rank	Source	Data	InChIKey	InChIKey14	protonated_smiles_r
C#Cc1cccc(N=c2[nH]cnc3cc(OCCOC)c(OCCOC)cc23)c1	1	1	DILIst Classification Oral	DILI	AAKJLRGGTJKAMG-UHFFFAOYSA-N	AAKJLRGGTJKAMG	C#Cc1cccc(N=c2[nH]cnc3cc(OCCOC)c(OCCOC)cc23)c1
COC1(NC(=O)CSC(F)F)C(=O)N2C(C(=O)O)=C(CSc3nnnn3CCO)COC21	1	1	DILIst Classification	DILI	UHRBTBZOWWGKMK-UHFFFAOYSA-N	UHRBTBZOWWGKMK	COC1(NC(=O)CSC(F)F)C(=O)[NH+]2C(C(=O)[O-])=C(CSc3nnnn3CCO)COC21
CC(C)COCC(CN(Cc1ccccc1)c1ccccc1)N1CCCC1	1	1	DILIst Classification	DILI	UIEATEWHFDRYRU-UHFFFAOYSA-N	UIEATEWHFDRYRU	CC(C)COCC(CN(Cc1ccccc1)c1ccccc1)[NH+]1CCCC1
Cc1onc(-c2c(F)cccc2Cl)c1C(=O)NC1C(=O)N2C1SC(C)(C)C2C(=O)O	1	1	DILIst Classification oral	DILI	UIOFUWFRIANQPC-UHFFFAOYSA-N	UIOFUWFRIANQPC	Cc1onc(-c2c(F)cccc2Cl)c1C(=O)NC1C(=O)[NH+]2C1SC(C)(C)C2C(=O)[O-]
CC1OC1[P](=O)(=O)O	1	1	DILIst Classification Oral	DILI	UJNUDOLLRRCQDH-UHFFFAOYSA-N	UJNUDOLLRRCQDH	CC1OC1[P](=O)(=O)O
CCC1OC(=O)C(C)C(OC2CC(C)(OC)C(O)C(C)O2)C(C)C(OC2OC(C)CC(N(C)C)C2O)C(C)(O)CC(C)C(=O)C(C)C(O)C1(C)O	1	1	DILIst Classification Oral	DILI	ULGZDMOVFRHVEP-UHFFFAOYSA-N	ULGZDMOVFRHVEP	CCC1OC(=O)C(C)C(OC2CC(C)(OC)C(O)C(C)O2)C(C)C(OC2OC(C)CC([NH+](C)C)C2O)C(C)(O)CC(C)C(=O)C(C)C(O)C1(C)O
Cc1nnc2n1-c1sc(Br)cc1C(c1ccccc1Cl)=NC2	1	1	DILIst Classification	DILI	UMSGKTJDUHERQW-UHFFFAOYSA-N	UMSGKTJDUHERQW	Cc1nnc2n1-c1sc(Br)cc1C(c1ccccc1Cl)=NC2
CC(C)CC(N(C)C)C1(c2ccc(Cl)cc2)CCC1	1	1	DILIst Classification Oral	DILI	UNAANXDKBXWMLN-UHFFFAOYSA-N	UNAANXDKBXWMLN	CC(C)CC([NH+](C)C)C1(c2ccc(Cl)cc2)CCC1
O=C(O)Cc1cc(I)c(Oc2ccc(O)c(I)c2)c(I)c1	1	1	DILIst Classification	DILI	UOWZUVNAGUAEQC-UHFFFAOYSA-N	UOWZUVNAGUAEQC	O=C([O-])Cc1cc(I)c(Oc2ccc(O)c(I)c2)c(I)c1
Cc1ccc(C(=O)c2ccc(CC(=O)O)n2C)cc1	1	1	DILIst Classification Oral	DILI	UPSPUYADGBWSHF-UHFFFAOYSA-N	UPSPUYADGBWSHF	Cc1ccc(C(=O)c2ccc(CC(=O)[O-])n2C)cc1
OCCOCCN1CCN(C2=Nc3ccccc3Sc3ccccc32)CC1	1	1	DILIst Classification Oral	DILI	URKOMYMAXPYINW-UHFFFAOYSA-N	URKOMYMAXPYINW	OCCOCC[NH+]1CCN(C2=[NH+]c3ccccc3Sc3ccccc32)CC1
CNCCc1ccccn1	1	1	DILIst Classification Oral	DILI	UUQMNUMQCIQDMZ-UHFFFAOYSA-N	UUQMNUMQCIQDMZ	C[NH2+]CCc1ccccn1
CC(N)C(=O)NC(C)C(=O)NC1C2CN(c3nc4c(cc3F)c(=O)c(C(=O)O)cn4-c3ccc(F)cc3F)CC21	1	1	DILIst Classification Oral	DILI	UUZPPAMZDFLUHD-UHFFFAOYSA-N	UUZPPAMZDFLUHD	CC([NH3+])C(=O)NC(C)C(=O)NC1C2CN(c3nc4c(cc3F)c(=O)c(C(=O)[O-])cn4-c3ccc(F)cc3F)CC21
CC(C)N(CCC(C(N)=O)(c1ccccc1)c1ccccn1)C(C)C	1	1	DILIst Classification Oral	DILI	UVTNFZQICZKOEM-UHFFFAOYSA-N	UVTNFZQICZKOEM	CC(C)[NH+](CCC(C(N)=O)(c1ccccc1)c1ccccn1)C(C)C
CCc1c2c(nc3ccc(OC(=O)N4CCC(N5CCCCC5)CC4)cc13)-c1cc3c(c(=O)n1C2)COC(=O)C3(O)CC	1	1	DILIst Classification Intravenous	DILI	UWKQSNNFCGGAFS-UHFFFAOYSA-N	UWKQSNNFCGGAFS	CCc1c2c(nc3ccc(OC(=O)[NH+]4CCC([NH+]5CCCCC5)CC4)cc13)-c1cc3c(c(=O)n1C2)COC(=O)C3(O)CC
Cc1onc(-c2ccccc2)c1C(=O)NC1C(=O)N2C1SC(C)(C)C2C(=O)O	1	1	DILIst Classification Intravenous	DILI	UWYHMGVUTGAWSP-UHFFFAOYSA-N	UWYHMGVUTGAWSP	Cc1onc(-c2ccccc2)c1C(=O)NC1C(=O)[NH+]2C1SC(C)(C)C2C(=O)[O-]
COCCCOc1cc(CC(CC(N)C(O)CC(C(=O)NCC(C)(C)C(N)=O)C(C)C)C(C)C)ccc1OC	1	1	DILIst Classification Oral	DILI	UXOWGYHJODZGMF-UHFFFAOYSA-N	UXOWGYHJODZGMF	COCCCOc1cc(CC(CC([NH3+])C(O)CC(C(=O)NCC(C)(C)C(N)=O)C(C)C)C(C)C)ccc1OC
CON=C(C(=O)NC1C(=O)N2C(C(=O)O)=C(CSc3nc(=O)c(=O)[nH]n3C)CSC12)c1csc(=N)[nH]1	1	1	DILIst Classification Intravenous	DILI	VAAUVRVFOQPIGI-UHFFFAOYSA-N	VAAUVRVFOQPIGI	CON=C(C(=O)NC1C(=O)[NH+]2C(C(=O)[O-])=C(CSc3nc(=O)c(=O)[nH]n3C)CSC12)c1csc(=N)[nH]1
CC(=O)CC(c1ccc([N+](=O)[O-])cc1)c1c(O)c2ccccc2oc1=O	1	1	DILIst Classification Oral	DILI	VABCILAOYCMVPS-UHFFFAOYSA-N	VABCILAOYCMVPS	CC(=O)CC(c1ccc([N+](=O)[O-])cc1)c1c(O)c2ccccc2oc1=O
Cc1n[nH]c(=NS(=O)(=O)c2ccc(N)cc2)s1	1	1	DILIst Classification Oral	DILI	VACCAVUAMIDAGB-UHFFFAOYSA-N	VACCAVUAMIDAGB	Cc1n[nH]c(=NS(=O)(=O)c2ccc(N)cc2)s1
Cc1ncc([N+](=O)[O-])n1CCO	1	1	DILIst Classification Oral	DILI	VAOCPAMSLUNLGC-UHFFFAOYSA-N	VAOCPAMSLUNLGC	Cc1ncc([N+](=O)[O-])n1CCO
COc1cc(C=CC(=O)CC(=O)C=Cc2ccc(O)c(OC)c2)ccc1O	1	1	DILIst Classification	DILI	VFLDPWHFBUODDF-UHFFFAOYSA-N	VFLDPWHFBUODDF	COc1cc(C=CC(=O)CC(=O)C=Cc2ccc(O)c(OC)c2)ccc1O
CNC1CCC(c2ccc(Cl)c(Cl)c2)c2ccccc21	1	1	DILIst Classification Oral	DILI	VGKDLMBJGBXTGI-UHFFFAOYSA-N	VGKDLMBJGBXTGI	C[NH2+]C1CCC(c2ccc(Cl)c(Cl)c2)c2ccccc21
COc1ccc(CN2CCNCC2)c(OC)c1OC	1	1	DILIst Classification	DILI	UHWVSEOVJBQKBE-UHFFFAOYSA-N	UHWVSEOVJBQKBE	COc1ccc(C[NH+]2CC[NH2+]CC2)c(OC)c1OC
N=c1ccn(C2OC(CO)C(O)C2O)c(=O)[nH]1	1	1	DILIst Classification Intravenous	DILI	UHDGCWIWMRVCDJ-UHFFFAOYSA-N	UHDGCWIWMRVCDJ	N=c1ccn(C2OC(CO)C(O)C2O)c(=O)[nH]1
CC(CN(C)C)CN1c2ccccc2Sc2ccc(C#N)cc21	1	1	DILIst Classification	DILI	SLFGIOIONGJGRT-UHFFFAOYSA-N	SLFGIOIONGJGRT	CC(CN1c2ccccc2Sc2ccc(C#N)cc21)C[NH+](C)C
NCC1(CC(=O)O)CCCCC1	1	1	DILIst Classification Oral	DILI	UGJMXCAKCUNAIE-UHFFFAOYSA-N	UGJMXCAKCUNAIE	[NH3+]CC1(CC(=O)[O-])CCCCC1
O=[P](=O)(O)C(Cl)(Cl)[P](=O)(=O)O	1	1	DILIst Classification	DILI	SMDQENAKEXGVHN-UHFFFAOYSA-N	SMDQENAKEXGVHN	O=[P](=O)(O)C(Cl)(Cl)[P](=O)(=O)O
COC1(NC(=O)CSCC#N)C(=O)N2C(C(=O)O)=C(CSc3nnnn3C)CSC21	1	1	DILIst Classification	DILI	SNBUBQHDYVFSQF-UHFFFAOYSA-N	SNBUBQHDYVFSQF	COC1(NC(=O)CSCC#N)C(=O)[NH+]2C(C(=O)[O-])=C(CSc3nnnn3C)CSC21
CC(NC(C)(C)C)C(=O)c1cccc(Cl)c1	1	1	DILIst Classification Oral	DILI	SNPPWIUOZRMYNY-UHFFFAOYSA-N	SNPPWIUOZRMYNY	CC([NH2+]C(C)(C)C)C(=O)c1cccc(Cl)c1
CNCC(O)c1cccc(O)c1	1	1	DILIst Classification	DILI	SONNWYBIRXJNDC-UHFFFAOYSA-N	SONNWYBIRXJNDC	C[NH2+]CC(O)c1cccc(O)c1
CCc1ccc(C(=O)C(C)CN2CCCCC2)cc1	1	1	DILIst Classification	DILI	SQUNAWUMZGQQJD-UHFFFAOYSA-N	SQUNAWUMZGQQJD	CCc1ccc(C(=O)C(C)C[NH+]2CCCCC2)cc1
COc1ccc2[nH]c([S+]([O-])Cc3ncc(C)c(OC)c3C)nc2c1	1	1	DILIst Classification Oral	DILI	SUBDBMMJDZJVOS-UHFFFAOYSA-N	SUBDBMMJDZJVOS	COc1ccc2[nH]c([S+](O)Cc3ncc(C)c(OC)c3C)nc2c1
COC1=C2C(C)C(OC(=O)C(O)C(NC(=O)OC(C)(C)C)c3ccccc3)CC(O)(C(OC(=O)c3ccccc3)C3C4(OC(C)=O)COC4CC(OC)C3(C)C1=O)C2(C)C	1	1	DILIst Classification	DILI	SUOGUKJEXYJHTD-UHFFFAOYSA-N	SUOGUKJEXYJHTD	COC1=C2C(C)C(OC(=O)C(O)C(NC(=O)OC(C)(C)C)c3ccccc3)CC(O)(C(OC(=O)c3ccccc3)C3C4(OC(C)=O)COC4CC(OC)C3(C)C1=O)C2(C)C
Cc1ccc(-n2[nH]c(C)c(N=Nc3cccc(-c4cccc(C(=O)O)c4)c3O)c2=O)cc1C	1	1	DILIst Classification Oral	DILI	SVOQIEJWJCQGDQ-UHFFFAOYSA-N	SVOQIEJWJCQGDQ	Cc1ccc(-n2[nH]c(C)c(N=Nc3cccc(-c4cccc(C(=O)[O-])c4)c3O)c2=O)cc1C
CN=C(C[N+](=O)[O-])NCCSCc1ccc(CN(C)C)o1	1	1	DILIst Classification Oral	DILI	SYNOVMDJYWJCON-UHFFFAOYSA-N	SYNOVMDJYWJCON	C[NH+]=C(C[N+](=O)[O-])NCCSCc1ccc(C[NH+](C)C)o1
CCN(CC)CCNC(=O)c1cc(Cl)c(N)cc1OC	1	1	DILIst Classification Oral	DILI	TTWJBBZEZQICBI-UHFFFAOYSA-N	TTWJBBZEZQICBI	CC[NH+](CC)CCNC(=O)c1cc(Cl)c(N)cc1OC
CCC(C)C(=O)OC1CC(O)C=C2C=CC(C)C(CCC(O)CC(O)CC(=O)O)C21	1	1	DILIst Classification Oral	DILI	TUZYXOIXSAXUGO-UHFFFAOYSA-N	TUZYXOIXSAXUGO	CCC(C)C(=O)OC1CC(O)C=C2C=CC(C)C(CCC(O)CC(O)CC(=O)[O-])C21
CC(C(=O)O)c1ccc2c(c1)Cc1cccnc1O2	1	1	DILIst Classification	DILI	TVQZAMVBTVNYLA-UHFFFAOYSA-N	TVQZAMVBTVNYLA	CC(C(=O)[O-])c1ccc2c(c1)Cc1cccnc1O2
CC(=O)Oc1cccc2c1C(=O)c1c(OC(C)=O)cc(C(=O)O)cc1C2=O	1	1	DILIst Classification	DILI	TYNLGDBUJLVSMA-UHFFFAOYSA-N	TYNLGDBUJLVSMA	CC(=O)Oc1cccc2c1C(=O)c1c(OC(C)=O)cc(C(=O)[O-])cc1C2=O
CC(=O)NCC1CN(c2ccc(N3CCOCC3)c(F)c2)C(=O)O1	1	1	DILIst Classification Intravenous	DILI	TYZROVQLWOKYKF-UHFFFAOYSA-N	TYZROVQLWOKYKF	CC(=O)NCC1CN(c2ccc(N3CCOCC3)c(F)c2)C(=O)O1
NS(=O)(=O)Cc1noc2ccccc12	1	1	DILIst Classification Oral	DILI	UBQNRHZMVUUOMG-UHFFFAOYSA-N	UBQNRHZMVUUOMG	NS(=O)(=O)Cc1noc2ccccc12
CC(=O)N(O)CCCCCNC(=O)CCC(=O)N(O)CCCCCNC(=O)CCC(=O)N(O)CCCCCN	1	1	DILIst Classification Intravenous	DILI	UBQYURCVBFRUQT-UHFFFAOYSA-N	UBQYURCVBFRUQT	CC(=O)N(O)CCCCCNC(=O)CCC(=O)N(O)CCCCCNC(=O)CCC(=O)N(O)CCCCC[NH3+]
CC(C)(O)c1ccccc1CCC(SCC1(CC(=O)O)CC1)c1cccc(C=Cc2ccc3ccc(Cl)cc3n2)c1	1	1	DILIst Classification Oral	DILI	UCHDWCPVSPXUMX-UHFFFAOYSA-N	UCHDWCPVSPXUMX	CC(C)(O)c1ccccc1CCC(SCC1(CC(=O)[O-])CC1)c1cccc(C=Cc2ccc3ccc(Cl)cc3n2)c1
CNC1C(O)C(OC2C(NC(=O)C(O)CN)CC(N)C(OC3OC(CN)C(O)C(O)C3O)C2O)OCC1(C)O	1	1	DILIst Classification	DILI	UDIIBEDMEYAVNG-UHFFFAOYSA-N	UDIIBEDMEYAVNG	C[NH2+]C1C(O)C(OC2C(NC(=O)C(O)C[NH3+])CC([NH3+])C(OC3OC(C[NH3+])C(O)C(O)C3O)C2O)OCC1(C)O
O=C1CCC(N2C(=O)c3ccccc3C2=O)C(=O)N1	1	1	DILIst Classification Oral	DILI	UEJJHQNACJXSKW-UHFFFAOYSA-N	UEJJHQNACJXSKW	O=C1CCC([NH+]2C(=O)c3ccccc3C2=O)C(=O)N1
CN(C)CCN(Cc1ccccc1)c1ccccn1	1	1	DILIst Classification Topical, Oral, vaginal	DILI	UFLGIAIHIAPJJC-UHFFFAOYSA-N	UFLGIAIHIAPJJC	C[NH+](C)CCN(Cc1ccccc1)c1ccccn1
O=C1C=NC(c2ccccc2)c2cc([N+](=O)[O-])ccc2N1	1	1	DILIst Classification	DILI	UGGMVORTUXFWLM-UHFFFAOYSA-N	UGGMVORTUXFWLM	O=C1C=NC(c2ccccc2)c2cc([N+](=O)[O-])ccc2N1
CC(C)c1cccc(C(C)C)c1OCO[P](=O)(=O)O	1	1	DILIst Classification Intravenous	DILI	VGRGBDXULCNWFE-UHFFFAOYSA-N	VGRGBDXULCNWFE	CC(C)c1cccc(C(C)C)c1OCO[P](=O)(=O)O
CC(=O)c1ccc(S(=O)(=O)NC(=O)NC2CCCCC2)cc1	1	1	DILIst Classification oral	DILI	VGZSUPCWNCWDAN-UHFFFAOYSA-N	VGZSUPCWNCWDAN	CC(=O)c1ccc(S(=O)(=O)[N-]C(=O)[NH2+]C2CCCCC2)cc1
CNCCC(Oc1ccccc1C)c1ccccc1	1	1	DILIst Classification Oral	DILI	VHGCDTVCOLNTBX-UHFFFAOYSA-N	VHGCDTVCOLNTBX	C[NH2+]CCC(Oc1ccccc1C)c1ccccc1
Cc1oncc1C(=O)Nc1ccc(C(F)(F)F)cc1	1	1	DILIst Classification Oral	DILI	VHOGYURTWQBHIL-UHFFFAOYSA-N	VHOGYURTWQBHIL	Cc1oncc1C(=O)Nc1ccc(C(F)(F)F)cc1
COc1cccc2c1C1CN(CCCCn3c(=O)[nH]c4c(sc5ncc(-c6ccccc6)nc54)c3=O)CC1CO2	1	1	DILIst Classification Oral	DILI	WDTAYDBPNYFWDR-UHFFFAOYSA-N	WDTAYDBPNYFWDR	COc1cccc2c1C1C[NH+](CCCCn3c(=O)[nH]c4c(sc5ncc(-c6ccccc6)nc54)c3=O)CC1CO2
CN1C(=O)CCS(=O)(=O)C1c1ccc(Cl)cc1	1	1	DILIst Classification Oral	DILI	WEQAYVWKMWHEJO-UHFFFAOYSA-N	WEQAYVWKMWHEJO	C[NH+]1C(=O)CCS(=O)(=O)C1c1ccc(Cl)cc1
CN1CCN(C(c2ccccc2)c2ccc(Cl)cc2)CC1	1	1	DILIst Classification Oral	DILI	WFNAKBGANONZEQ-UHFFFAOYSA-N	WFNAKBGANONZEQ	C[NH+]1CC[NH+](C(c2ccccc2)c2ccc(Cl)cc2)CC1
CCc1oc2ccccc2c1C(=O)c1cc(Br)c(O)c(Br)c1	1	1	DILIst Classification Oral	DILI	WHQCHUCQKNIQEC-UHFFFAOYSA-N	WHQCHUCQKNIQEC	CCc1oc2ccccc2c1C(=O)c1cc(Br)c(O)c(Br)c1
CCN(CC)CCCC(C)N=c1cc[nH]c2cc(Cl)ccc12	1	1	DILIst Classification Oral	DILI	WHTVZRBIWZFKQO-UHFFFAOYSA-N	WHTVZRBIWZFKQO	CC[NH+](CC)CCCC(C)N=c1cc[nH]c2cc(Cl)ccc12
NC1=NCC2c3ccccc3Cc3ccccc3N12	1	1	DILIst Classification	DILI	WHWZLSFABNNENI-UHFFFAOYSA-N	WHWZLSFABNNENI	NC1=[NH+]CC2c3ccccc3Cc3ccccc3N12
CN1CCN(CCCN2c3ccccc3Sc3ccc(Cl)cc32)CC1	1	1	DILIst Classification Oral	DILI	WIKYUJGCLQQFNW-UHFFFAOYSA-N	WIKYUJGCLQQFNW	C[NH+]1CC[NH+](CCCN2c3ccccc3Sc3ccc(Cl)cc32)CC1
NC(=O)OCC(COC(N)=O)c1ccccc1	1	1	DILIst Classification Oral	DILI	WKGXYQFOCVYPAC-UHFFFAOYSA-N	WKGXYQFOCVYPAC	NC(=O)OCC(COC(N)=O)c1ccccc1
CCc1[nH]c(=N)[nH]c(=N)c1-c1ccc(Cl)cc1	1	1	DILIst Classification Oral	DILI	WKSAUQYGYAYLPV-UHFFFAOYSA-N	WKSAUQYGYAYLPV	CCc1[nH]c(=N)[nH]c(=N)c1-c1ccc(Cl)cc1
CCC1OC(=O)C(C)C(OC2CC(C)(OC)C(O)C(C)O2)C(C)C(OC2OC(C)CC(N(C)C)C2O)C(C)(O)CC(C)C2NC(COCCOC)OC(C2C)C1(C)O	1	1	DILIst Classification	DILI	WLOHNSSYAXHWNR-UHFFFAOYSA-N	WLOHNSSYAXHWNR	CCC1OC(=O)C(C)C(OC2CC(C)(OC)C(O)C(C)O2)C(C)C(OC2OC(C)CC([NH+](C)C)C2O)C(C)(O)CC(C)C2[NH2+]C(COCCOC)OC(C2C)C1(C)O
COc1cc2[nH]c(N(C)CCCNC(=O)C3CCCO3)nc(=N)c2cc1OC	1	1	DILIst Classification Oral	DILI	WNMJYKCGWZFFKR-UHFFFAOYSA-N	WNMJYKCGWZFFKR	COc1cc2[nH]c(N(C)CCCNC(=O)C3CCCO3)nc(=N)c2cc1OC
O=C(O)C(CC(=O)N1CC2CCCCC2C1)Cc1ccccc1	1	1	DILIst Classification	DILI	WPGGHFDDFPHPOB-UHFFFAOYSA-N	WPGGHFDDFPHPOB	O=C([O-])C(CC(=O)[NH+]1CC2CCCCC2C1)Cc1ccccc1
CN(C)CCCC1(c2ccc(F)cc2)OCc2cc(C#N)ccc21	1	1	DILIst Classification Oral	DILI	WSEQXVZVJXJVFP-UHFFFAOYSA-N	WSEQXVZVJXJVFP	C[NH+](C)CCCC1(c2ccc(F)cc2)OCc2cc(C#N)ccc21
Nc1ccc(C(=O)O)c(O)c1	1	1	DILIst Classification Oral	DILI	WUBBRNOQWQTFEX-UHFFFAOYSA-N	WUBBRNOQWQTFEX	Nc1ccc(C(=O)[O-])c(O)c1
CC(Cn1cnc2c(=N)[nH]cnc21)OC[P](=O)(=O)O	1	1	DILIst Classification Oral	DILI	WUCSXTDWYHOFKK-UHFFFAOYSA-N	WUCSXTDWYHOFKK	CC(Cn1cnc2c(=N)[nH]cnc21)OC[P](=O)(=O)O
NC(=O)NS(=O)(=O)c1ccc(N)cc1	1	1	DILIst Classification Oral	DILI	WVAKABMNNSMCDK-UHFFFAOYSA-N	WVAKABMNNSMCDK	NC(=O)[N-]S(=O)(=O)c1ccc(N)cc1
NC1C2CN(c3nc4c(cc3F)c(=O)c(C(=O)O)cn4-c3ccc(F)cc3F)CC12	1	1	DILIst Classification Oral	DILI	WVPSKSLAZQPAKQ-UHFFFAOYSA-N	WVPSKSLAZQPAKQ	[NH3+]C1C2CN(c3nc4c(cc3F)c(=O)c(C(=O)[O-])cn4-c3ccc(F)cc3F)CC12
O=C(Oc1ccccc1C(=O)O)c1ccccc1O	1	1	DILIst Classification Oral	DILI	WVYADZUPLLSGPU-UHFFFAOYSA-N	WVYADZUPLLSGPU	O=C(Oc1ccccc1C(=O)[O-])c1ccccc1O
Cc1cc2c(s1)=Nc1ccccc1NC=2N1CCN(C)CC1	1	1	DILIst Classification Oral	DILI	WXPNDRBBWZMPQG-UHFFFAOYSA-N	WXPNDRBBWZMPQG	Cc1cc2c(s1)=Nc1ccccc1NC=2[NH+]1CC[NH+](C)CC1
CC1COc2c(C3(N)CC3)c(F)cc3c(=O)c(C(=O)O)cn1c23	1	1	DILIst Classification	DILI	XAGMUUZPGZWTRP-UHFFFAOYSA-N	XAGMUUZPGZWTRP	CC1COc2c(C3([NH3+])CC3)c(F)cc3c(=O)c(C(=O)[O-])cn1c23
Oc1c2c(c(O)n1CCCCN1CCN(c3ncccn3)CC1)C1CCC2C1	1	1	DILIst Classification	DILI	XCISMQWGDMQWLH-UHFFFAOYSA-N	XCISMQWGDMQWLH	Oc1c2c(c(O)n1CCCC[NH+]1CCN(c3ncccn3)CC1)C1CCC2C1
CC=CC1=C(C(=O)O)N2C(=O)C(NC(=O)C(N)c3ccc(O)cc3)C2SC1	1	1	DILIst Classification Oral	DILI	WDLWHQDACQUCJR-UHFFFAOYSA-N	WDLWHQDACQUCJR	CC=CC1=C(C(=O)[O-])[NH+]2C(=O)C(NC(=O)C([NH3+])c3ccc(O)cc3)C2SC1
CC1(C)SC2C(NC(=O)Cc3ccccc3)CN2C1C(=O)O	1	1	DILIst Classification	DILI	WAYJCOBMBRPWED-UHFFFAOYSA-N	WAYJCOBMBRPWED	CC1(C)SC2C(NC(=O)Cc3ccccc3)C[NH+]2C1C(=O)[O-]
ClC(Cl)(Cl)Cl	1	1	DILIst Classification	DILI	VZGDMQKNWNREIO-UHFFFAOYSA-N	VZGDMQKNWNREIO	ClC(Cl)(Cl)Cl
CC(=O)Oc1cc(C(C)C)c(OCCN(C)C)cc1C	1	1	DILIst Classification Oral	DILI	VRYMTAVOXVTQEF-UHFFFAOYSA-N	VRYMTAVOXVTQEF	CC(=O)Oc1cc(C(C)C)c(OCC[NH+](C)C)cc1C
CCC(C)n1ncn(-c2ccc(N3CCN(c4ccc(OCC5COC(Cn6cncn6)(c6ccc(Cl)cc6Cl)O5)cc4)CC3)cc2)c1=O	1	1	DILIst Classification Oral	DILI	VHVPQPYKVGDNFY-UHFFFAOYSA-N	VHVPQPYKVGDNFY	CCC(C)n1ncn(-c2ccc(N3CCN(c4ccc(OCC5COC(Cn6cncn6)(c6ccc(Cl)cc6Cl)O5)cc4)CC3)cc2)c1=O
COc1cc(C2c3cc4c(cc3C(OC3OC5COC(C)OC5C(O)C3O)C3COC(=O)C23)OCO4)cc(OC)c1O	1	1	DILIst Classification Oral	DILI	VJJPUSNTGOMMGY-UHFFFAOYSA-N	VJJPUSNTGOMMGY	COc1cc(C2c3cc4c(cc3C(OC3OC5COC(C)OC5C(O)C3O)C3COC(=O)C23)OCO4)cc(OC)c1O
Cc1cccc(C)c1OCC(C)N	1	1	DILIst Classification Oral	DILI	VLPIATFUUWWMKC-UHFFFAOYSA-N	VLPIATFUUWWMKC	Cc1cccc(C)c1OCC(C)[NH3+]
CCc1cc2c(s1)-n1c(C)nnc1CN=C2c1ccccc1Cl	1	1	DILIst Classification	DILI	VMZUTJCNQWMAGF-UHFFFAOYSA-N	VMZUTJCNQWMAGF	CCc1cc2c(s1)-n1c(C)nnc1CN=C2c1ccccc1Cl
Clc1ccccc1C(c1ccccc1)(c1ccccc1)n1ccnc1	1	1	DILIst Classification Oral	DILI	VNFPBHJOKIVQEB-UHFFFAOYSA-N	VNFPBHJOKIVQEB	Clc1ccccc1C(c1ccccc1)(c1ccccc1)n1ccnc1
CC12CCC3c4ccc(O)cc4CCC3C1CCC2O	1	1	DILIst Classification Oral	DILI	VOXZDWNPVJITMN-UHFFFAOYSA-N	VOXZDWNPVJITMN	CC12CCC3c4ccc(O)cc4CCC3C1CCC2O
CCc1nn(CCCN2CCN(c3cccc(Cl)c3)CC2)c(=O)n1CCOc1ccccc1	1	1	DILIst Classification Oral	DILI	VRBKIVRKKCLPHA-UHFFFAOYSA-N	VRBKIVRKKCLPHA	CCc1nn(CCC[NH+]2CCN(c3cccc(Cl)c3)CC2)c(=O)n1CCOc1ccccc1
Cc1nnc2n1-c1ccc(Cl)cc1C(c1ccccc1)=NC2	1	1	DILIst Classification Oral	DILI	VREFGVBLTWBCJP-UHFFFAOYSA-N	VREFGVBLTWBCJP	Cc1nnc2n1-c1ccc(Cl)cc1C(c1ccccc1)=NC2
COc1ccc2c(c1)N(CC(C)CN(C)C)c1ccccc1S2	1	1	DILIst Classification Oral,Intramuscular; Intravenous	DILI	VRQVVMDWGGWHTJ-UHFFFAOYSA-N	VRQVVMDWGGWHTJ	COc1ccc2c(c1)N(CC(C)C[NH+](C)C)c1ccccc1S2
NC(O)=NO	1	1	DILIst Classification Oral	DILI	VSNHCAURESNICA-UHFFFAOYSA-N	VSNHCAURESNICA	NC(O)=[NH+]O
CC1c2cccc(O)c2C(=O)C2C(=O)C3(O)C(=O)C(C(N)=O)C(=O)C(N(C)C)C3C(O)C21	1	1	DILIst Classification Oral	DILI	VXVNYCRICCVPTD-UHFFFAOYSA-N	VXVNYCRICCVPTD	CC1c2cccc(O)c2C(=O)C2C(=O)C3(O)C(=O)C(C(N)=O)C(=O)C([NH+](C)C)C3C(O)C21
CC(C)(S)C(=O)NC(CS)C(=O)O	1	1	DILIst Classification	DILI	VUAFHZCUKUDDBC-UHFFFAOYSA-N	VUAFHZCUKUDDBC	CC(C)(S)C(=O)NC(CS)C(=O)[O-]
CC(C)(S)C(N)C(=O)O	1	1	DILIst Classification Oral	DILI	VVNCNSJFMMFHPL-UHFFFAOYSA-N	VVNCNSJFMMFHPL	CC(C)(S)C([NH3+])C(=O)[O-]
O=[P-](=O)(O)C(O)(C[N+]1=CC=[N+]=C1)[P-](=O)(=O)O	1	1	DILIst Classification Intravenous	DILI	VVTFUCQBNYYCPM-UHFFFAOYSA-N	VVTFUCQBNYYCPM	O=[P-](=O)(O)C(O)(C[N+]1=CC=[N+]=C1)[P-](=O)(=O)O
CCOC(=O)C1=C(C)N=C(C)C(C(=O)OC)C1c1cccc([N+](=O)[O-])c1	1	1	DILIst Classification	DILI	VVTJQHCRBOHFTD-UHFFFAOYSA-N	VVTJQHCRBOHFTD	CCOC(=O)C1=C(C)N=C(C)C(C(=O)OC)C1c1cccc([N+](=O)[O-])c1
CC1=NC(=N)C(C(=O)OC2CN(C(c3ccccc3)c3ccccc3)C2)C(c2cccc([N+](=O)[O-])c2)C1C(=O)OC(C)C	1	1	DILIst Classification	DILI	VWQKBXQRFVPFAL-UHFFFAOYSA-N	VWQKBXQRFVPFAL	CC1=NC(=[NH2+])C(C(=O)OC2C[NH+](C(c3ccccc3)c3ccccc3)C2)C(c2cccc([N+](=O)[O-])c2)C1C(=O)OC(C)C
CCOC(=O)C(CCc1ccccc1)NC(C)C(=O)N1C(C(=O)O)CC2CCCCC21	1	1	DILIst Classification Oral	DILI	VXFJYXUZANRPDJ-UHFFFAOYSA-N	VXFJYXUZANRPDJ	CCOC(=O)C(CCc1ccccc1)[NH2+]C(C)C(=O)[NH+]1C(C(=O)[O-])CC2CCCCC21
CNC(CC(C)C)C(=O)NC1C(=O)NC(CC(N)=O)C(=O)NC2C(=O)Nc3c(O)[nH]c(c(O)[nH]c(=C(O)O)c4cc(O)cc(O)c4c4cc3ccc4O)C(O)c3ccc(c(Cl)c3)Oc3cc2cc(c3OC2OC(CO)C(O)C(O)C2OC2CC(C)(N)C(O)C(C)O2)Oc2ccc(cc2Cl)C1O	1	1	DILIst Classification Oral	DILI	VXFQOIANLLNPGH-UHFFFAOYSA-N	VXFQOIANLLNPGH	C[NH2+]C(CC(C)C)C(=O)NC1C(=O)NC(CC(N)=O)C(=O)NC2C(=O)Nc3c(O)[nH]c(c(O)[nH]c(=C(O)O)c4cc(O)cc(O)c4c4cc3ccc4O)C(O)c3ccc(c(Cl)c3)Oc3cc2cc(c3OC2OC(CO)C(O)C(O)C2OC2CC(C)([NH3+])C(O)C(C)O2)Oc2ccc(cc2Cl)C1O
CC(C)CC(NC(=O)C(Cc1c[nH]c2ccccc12)NC(=O)C(Cc1ccc(O)cc1)NC(=O)C(CO)NC(=O)C(Cc1c[nH]c2ccccc12)NC(=O)C(Cc1cnc[nH]1)NC(=O)C1CCC(=O)N1)C(=O)NC(CCCNC(=N)N)C(=O)N1CCCC1C(=O)NCC(N)=O	1	1	DILIst Classification Intramuscular	DILI	VXKHXGOKWPXYNA-UHFFFAOYSA-N	VXKHXGOKWPXYNA	CC(C)CC(NC(=O)C(Cc1c[nH]c2ccccc12)NC(=O)C(Cc1ccc(O)cc1)NC(=O)C(CO)NC(=O)C(Cc1c[nH]c2ccccc12)NC(=O)C(Cc1cnc[nH]1)NC(=O)C1CCC(=O)N1)C(=O)NC(CCCNC(N)=[NH2+])C(=O)[NH+]1CCCC1C(=O)NCC(N)=O
CN(CCCCCCCCCCN(C)C(=O)Oc1ccccc1[N+](C)(C)C)C(=O)Oc1ccccc1[N+](C)(C)C	1	1	DILIst Classification	DILI	VXUVVFFRFRITPE-UHFFFAOYSA-N	VXUVVFFRFRITPE	C[NH+](CCCCCCCCCC[NH+](C)C(=O)Oc1ccccc1[N+](C)(C)C)C(=O)Oc1ccccc1[N+](C)(C)C
C=CCC1=CC(C)CC(C)CC(OC)C2OC(O)(C(=O)C(=O)N3CCCCC3C(=O)OC(C(C)=CC3CCC(O)C(OC)C3)C(C)C(O)CC1=O)C(C)CC2OC	1	1	DILIst Classification Oral	DILI	SLUYGGAVUSVJOT-UHFFFAOYSA-N	SLUYGGAVUSVJOT	C=CCC1=CC(C)CC(C)CC(OC)C2OC(O)(C(=O)C(=O)[NH+]3CCCCC3C(=O)OC(C(C)=CC3CCC(O)C(OC)C3)C(C)C(O)CC1=O)C(C)CC2OC
O=C1Nc2ccccc2C1(c1ccc(O)cc1)c1ccc(O)cc1	1	1	DILIst Classification Oral	DILI	SJDACOMXKWHBOW-UHFFFAOYSA-N	SJDACOMXKWHBOW	O=C1Nc2ccccc2C1(c1ccc(O)cc1)c1ccc(O)cc1
CN1C(C(=O)N=c2cccc[nH]2)C(=O)c2sccc2S1(=O)=O	1	1	DILIst Classification Oral	DILI	OTGJPAOGHQFBMI-UHFFFAOYSA-N	OTGJPAOGHQFBMI	C[NH+]1C(C(=O)N=c2cccc[nH]2)C(=O)c2sccc2S1(=O)=O
Cn1cc[nH]c1=S	1	1	DILIst Classification Oral	DILI	PMRYVIKBURPHAH-UHFFFAOYSA-N	PMRYVIKBURPHAH	Cn1cc[nH]c1=S
C#CC1(O)CCC2C3CCC4=Cc5oncc5CC4(C)C3CCC21C	1	1	DILIst Classification Oral	DILI	POZRVZJJTULAOH-UHFFFAOYSA-N	POZRVZJJTULAOH	C#CC1(O)CCC2C3CCC4=Cc5oncc5CC4(C)C3CCC21C
CN1C(=O)CN=C(c2ccccc2F)c2cc([N+](=O)[O-])ccc21	1	1	DILIst Classification	DILI	PPTYJKAXVCCBDU-UHFFFAOYSA-N	PPTYJKAXVCCBDU	CN1C(=O)CN=C(c2ccccc2F)c2cc([N+](=O)[O-])ccc21
CC12CCC3c4ccc(O)cc4CCC3C1CC(O)C2O	1	1	DILIst Classification	DILI	PROQIPRRNZUXQM-UHFFFAOYSA-N	PROQIPRRNZUXQM	CC12CCC3c4ccc(O)cc4CCC3C1CC(O)C2O
CCCCc1nc(Cl)c(CO)n1Cc1ccc(-c2ccccc2-c2nn[nH]n2)cc1	1	1	DILIst Classification Oral	DILI	PSIFNNKUMBGKDQ-UHFFFAOYSA-N	PSIFNNKUMBGKDQ	CCCCc1nc(Cl)c(CO)n1Cc1ccc(-c2ccccc2-c2nn[nH]n2)cc1
O=C(O)c1cccnc1	1	1	DILIst Classification Oral	DILI	PVNIIMVLHYAWGP-UHFFFAOYSA-N	PVNIIMVLHYAWGP	O=C([O-])c1cccnc1
CC(CN1c2ccccc2Sc2ccccc21)N(C)C	1	1	DILIst Classification Oral	DILI	PWWVAXIEGOYWEE-UHFFFAOYSA-N	PWWVAXIEGOYWEE	CC(CN1c2ccccc2Sc2ccccc21)[NH+](C)C
Cc1cc(C#N)cc(C)c1Oc1[nH]c(=Nc2ccc(C#N)cc2)[nH]c(=N)c1Br	1	1	DILIst Classification Oral	DILI	PYGWGZALEOIKDF-UHFFFAOYSA-N	PYGWGZALEOIKDF	Cc1cc(C#N)cc(C)c1Oc1[nH]c(=Nc2ccc(C#N)cc2)[nH]c(=N)c1Br
Cc1c(O)cccc1C(=O)NC(CSc1ccccc1)C(O)CN1CC2CCCCC2CC1C(=O)NC(C)(C)C	1	1	DILIst Classification Oral	DILI	QAGYKUNXZHXKMR-UHFFFAOYSA-N	QAGYKUNXZHXKMR	Cc1c(O)cccc1C(=O)NC(CSc1ccccc1)C(O)C[NH+]1CC2CCCCC2CC1C(=O)NC(C)(C)C
N=c1[nH]cnc2c1ncn2CCOC[P](=O)(=O)O	1	1	DILIst Classification Oral	DILI	QBOMMLNIIUVYAH-UHFFFAOYSA-N	QBOMMLNIIUVYAH	N=c1[nH]cnc2c1ncn2CCOC[P](=O)(=O)O
CC1(C(=O)O)CCC2(C)CCC3(C)C(=C2C1)CC(=O)C1C2(C)CCC(OC4OC(C(=O)O)C(O)C(O)C4OC4OC(C(=O)O)C(O)C(O)C4O)C(C)(C)C2CCC13C	1	1	DILIst Classification	DILI	QCQGNTXXPCJRFZ-UHFFFAOYSA-N	QCQGNTXXPCJRFZ	CC1(C(=O)[O-])CCC2(C)CCC3(C)C(=C2C1)CC(=O)C1C2(C)CCC(OC4OC(C(=O)[O-])C(O)C(O)C4OC4OC(C(=O)[O-])C(O)C(O)C4O)C(C)(C)C2CCC13C
CN1CCN(C(=O)Oc2c3nccnc3c(O)n2-c2ccc(Cl)cn2)CC1	1	1	DILIst Classification	DILI	QCTRMDIJRRVPPY-UHFFFAOYSA-N	QCTRMDIJRRVPPY	C[NH+]1CC[NH+](C(=O)Oc2c3nccnc3c(O)n2-c2ccc(Cl)cn2)CC1
O=C(O)c1cc(O)c2c(O)c3c(OC4OC(CO)C(O)C(O)C4O)cccc3c(-c3c4cc(C(=O)O)cc(O)c4c(O)c4c(OC5OC(CO)C(O)C(O)C5O)cccc34)c2c1	1	1	DILIst Classification	DILI	QFJIQUOMKJNYLI-UHFFFAOYSA-N	QFJIQUOMKJNYLI	O=C([O-])c1cc(O)c2c(O)c3c(OC4OC(CO)C(O)C(O)C4O)cccc3c(-c3c4cc(C(=O)[O-])cc(O)c4c(O)c4c(OC5OC(CO)C(O)C(O)C5O)cccc34)c2c1
C#CC1(O)CCC2C3CC=C4CC(=O)CCC4C3CCC21C	1	1	DILIst Classification	DILI	QGQUHXSBTSDAML-UHFFFAOYSA-N	QGQUHXSBTSDAML	C#CC1(O)CCC2C3CC=C4CC(=O)CCC4C3CCC21C
COC1C=COC2(C)Oc3c(C)c(O)c4c(O)c(c(=CNN5CCN(C)CC5)c(O)c4c3C2=O)=NC(=O)C(C)=CC=CC(C)C(O)C(C)C(O)C(C)C(OC(C)=O)C1C	1	1	DILIst Classification Oral	DILI	QHOUDEZPFKDYIG-UHFFFAOYSA-N	QHOUDEZPFKDYIG	COC1C=COC2(C)Oc3c(C)c(O)c4c(O)c(c(=C[NH2+][NH+]5CC[NH+](C)CC5)c(O)c4c3C2=O)=NC(=O)C(C)=CC=CC(C)C(O)C(C)C(O)C(C)C(OC(C)=O)C1C
CC1CN(c2cc3c(cc2F)c(=O)c(C(=O)O)cn3-c2ccc(F)cc2F)CCN1	1	1	DILIst Classification	DILI	QKDHBVNJCZBTMR-UHFFFAOYSA-N	QKDHBVNJCZBTMR	CC1CN(c2cc3c(cc2F)c(=O)c(C(=O)[O-])cn3-c2ccc(F)cc2F)CC[NH2+]1
CC(COc1ccccc1)NN	1	1	DILIst Classification Oral	DILI	QNEXFJFTGQBXBJ-UHFFFAOYSA-N	QNEXFJFTGQBXBJ	CC(COc1ccccc1)[NH2+]N
C=C1c2cccc(O)c2C(=O)C2C(=O)C3(O)C(=O)C(C(N)=O)C(=O)C(N(C)C)C3C(O)C12	1	1	DILIst Classification	DILI	QNJKSUYWBCNWFI-UHFFFAOYSA-N	QNJKSUYWBCNWFI	C=C1c2cccc(O)c2C(=O)C2C(=O)C3(O)C(=O)C(C(N)=O)C(=O)C([NH+](C)C)C3C(O)C12
CN1C(C(=O)N=c2cccc[nH]2)C(=O)c2sc(Cl)cc2S1(=O)=O	1	1	DILIst Classification	DILI	QOFQTBTZCJVITI-UHFFFAOYSA-N	QOFQTBTZCJVITI	C[NH+]1C(C(=O)N=c2cccc[nH]2)C(=O)c2sc(Cl)cc2S1(=O)=O
O=C1NCN(c2ccccc2)C12CCN(CCCC(c1ccc(F)cc1)c1ccc(F)cc1)CC2	1	1	DILIst Classification Intramuscular	DILI	QOYHHIBFXOOADH-UHFFFAOYSA-N	QOYHHIBFXOOADH	O=C1NCN(c2ccccc2)C12CC[NH+](CCCC(c1ccc(F)cc1)c1ccc(F)cc1)CC2
CCCOC(C(=O)OC1CCN(C)CC1)(c1ccccc1)c1ccccc1	1	1	DILIst Classification	DILI	QPCVHQBVMYCJOM-UHFFFAOYSA-N	QPCVHQBVMYCJOM	CCCOC(C(=O)OC1CC[NH+](C)CC1)(c1ccccc1)c1ccccc1
O=C(O)c1cc(N=Nc2ccc(O)c(C(=O)O)c2)ccc1O	1	1	DILIst Classification Oral	DILI	QQBDLJCYGRGAKP-UHFFFAOYSA-N	QQBDLJCYGRGAKP	O=C([O-])c1cc(N=Nc2ccc(O)c(C(=O)[O-])c2)ccc1O
COc1ccc(C(CN(C)C)C2(O)CCCCC2)cc1	1	1	DILIst Classification Oral	DILI	PNVNVHUZROJLTJ-UHFFFAOYSA-N	PNVNVHUZROJLTJ	COc1ccc(C(C[NH+](C)C)C2(O)CCCCC2)cc1
CC=CCC(C)C(O)C1C(=O)NC(CC)C(=O)N(C)CC(=O)N(C)C(CC(C)C)C(=O)NC(C(C)C)C(=O)N(C)C(CC(C)C)C(=O)NC(C)C(=O)NC(C)C(=O)N(C)C(CC(C)C)C(=O)N(C)C(CC(C)C)C(=O)N(C)C(C(C)C)C(=O)N1C	1	1	DILIst Classification Oral	DILI	PMATZTZNYRCHOR-UHFFFAOYSA-N	PMATZTZNYRCHOR	CC=CCC(C)C(O)C1C(=O)NC(CC)C(=O)[NH+](C)CC(=O)[NH+](C)C(CC(C)C)C(=O)NC(C(C)C)C(=O)[NH+](C)C(CC(C)C)C(=O)NC(C)C(=O)NC(C)C(=O)[NH+](C)C(CC(C)C)C(=O)[NH+](C)C(CC(C)C)C(=O)[NH+](C)C(C(C)C)C(=O)[NH+]1C
O=C(O)C=Cc1ccc(Cn2ccnc2)cc1	1	1	DILIst Classification	DILI	SHZKQBHERIJWAO-UHFFFAOYSA-N	SHZKQBHERIJWAO	O=C([O-])C=Cc1ccc(Cn2ccnc2)cc1
O=C1OCCN1N=Cc1ccc([N+](=O)[O-])o1	1	1	DILIst Classification	DILI	PLHJDBGFXBMTGZ-UHFFFAOYSA-N	PLHJDBGFXBMTGZ	O=C1OCC[NH+]1N=Cc1ccc([N+](=O)[O-])o1
Cc1ccc(S(=O)(=O)NC(=O)NN2CCCCCC2)cc1	1	1	DILIst Classification Oral	DILI	OUDSBRTVNLOZBN-UHFFFAOYSA-N	OUDSBRTVNLOZBN	Cc1ccc(S(=O)(=O)[N-]C(=O)[N-]N2CCCCCC2)cc1
CCN(CC)Cc1cc(N=c2cc[nH]c3cc(Cl)ccc23)ccc1O	1	1	DILIst Classification	DILI	OVCDSSHSILBFBN-UHFFFAOYSA-N	OVCDSSHSILBFBN	CC[NH+](CC)Cc1cc(N=c2cc[nH]c3cc(Cl)ccc23)ccc1O
COc1cc(OC)c(C(=O)CCCN2CCCC2)c(OC)c1	1	1	DILIst Classification	DILI	OWYLAEYXIQKAOL-UHFFFAOYSA-N	OWYLAEYXIQKAOL	COc1cc(OC)c(C(=O)CCC[NH+]2CCCC2)c(OC)c1
CN(C)CC=C(c1ccc(Br)cc1)c1cccnc1	1	1	DILIst Classification Oral	DILI	OYPPVKRFBIWMSX-UHFFFAOYSA-N	OYPPVKRFBIWMSX	C[NH+](C)CC=C(c1ccc(Br)cc1)c1cccnc1
O=C(c1ccccc1)c1ccc2n1CCC2C(=O)O	1	1	DILIst Classification Oral	DILI	OZWKMVRBQXNZKK-UHFFFAOYSA-N	OZWKMVRBQXNZKK	O=C(c1ccccc1)c1ccc2n1CCC2C(=O)[O-]
Cc1ncsc1CCCl	1	1	DILIst Classification	DILI	PCLITLDOTJTVDJ-UHFFFAOYSA-N	PCLITLDOTJTVDJ	Cc1ncsc1CCCl
CCC(C)C(=O)OC1CC(C)C=C2C=CC(C)C(CCC3CC(O)CC(=O)O3)C21	1	1	DILIst Classification Oral	DILI	PCZOHLXUXFIOCF-UHFFFAOYSA-N	PCZOHLXUXFIOCF	CCC(C)C(=O)OC1CC(C)C=C2C=CC(C)C(CCC3CC(O)CC(=O)O3)C21
OCC(O)CO	1	1	DILIst Classification	DILI	PEDCQBHIVMGVHV-UHFFFAOYSA-N	PEDCQBHIVMGVHV	OCC(O)CO
CCOC(=O)OC(C)OC(=O)C1N2C(=O)C(NC(=O)C(N)c3ccccc3)C2SC1(C)C	1	1	DILIst Classification	DILI	PFOLLRNADZZWEX-UHFFFAOYSA-N	PFOLLRNADZZWEX	CCOC(=O)OC(C)OC(=O)C1[NH+]2C(=O)C(NC(=O)C([NH3+])c3ccccc3)C2SC1(C)C
COc1c(CC=C(C)CCC(=O)OCCN2CCOCC2)c(O)c2c(O)occ2c1C	1	1	DILIst Classification Oral	DILI	PGPPCCZSDRAQKA-UHFFFAOYSA-N	PGPPCCZSDRAQKA	COc1c(CC=C(C)CCC(=O)OCC[NH+]2CCOCC2)c(O)c2c(O)occ2c1C
NCCC(=O)C(O)NC1CC(N)C(OC2OC(CN)CCC2N)C(O)C1OC1OC(CO)C(O)C(N)C1O	1	1	DILIst Classification	DILI	PHIQXDCXRPEYMK-UHFFFAOYSA-N	PHIQXDCXRPEYMK	[NH3+]CCC(=O)C(O)[NH2+]C1CC([NH3+])C(OC2OC(C[NH3+])CCC2[NH3+])C(O)C1OC1OC(CO)C(O)C([NH3+])C1O
O=c1n(CCCN2CCN(c3cccc(Cl)c3)CC2)nc2ccccn12	1	1	DILIst Classification Oral	DILI	PHLBKPHSAVXXEF-UHFFFAOYSA-N	PHLBKPHSAVXXEF	O=c1n(CCC[NH+]2CCN(c3cccc(Cl)c3)CC2)nc2ccccn12
COC(=O)C1=C(C)N=C(C)C(C(=O)OC(C)(C)CN(C)CCC(c2ccccc2)c2ccccc2)C1c1cccc([N+](=O)[O-])c1	1	1	DILIst Classification	DILI	PHOGQKDIVUJGMJ-UHFFFAOYSA-N	PHOGQKDIVUJGMJ	COC(=O)C1=C(C)N=C(C)C(C(=O)OC(C)(C)C[NH+](C)CCC(c2ccccc2)c2ccccc2)C1c1cccc([N+](=O)[O-])c1
CNCCC=C1c2ccccc2CCc2ccccc21	1	1	DILIst Classification Oral	DILI	PHVGLTMQBUFIQQ-UHFFFAOYSA-N	PHVGLTMQBUFIQQ	C[NH2+]CCC=C1c2ccccc2CCc2ccccc21
Clc1ccccc1CN1CCc2sccc2C1	1	1	DILIst Classification Oral	DILI	PHWBOXQYWZNQIN-UHFFFAOYSA-N	PHWBOXQYWZNQIN	Clc1ccccc1C[NH+]1CCc2sccc2C1
CC(C(=O)O)c1ccc(N2CC=CC2)c(Cl)c1	1	1	DILIst Classification Oral	DILI	PIDSZXPFGCURGN-UHFFFAOYSA-N	PIDSZXPFGCURGN	CC(C(=O)[O-])c1ccc(N2CC=CC2)c(Cl)c1
CCCCCOc1ccc(-c2cc(-c3ccc(C(=O)NC4CC(O)C(O)NC(=O)C5C(O)C(C)CN5C(=O)C(C(O)CC(N)=O)NC(=O)C(C(O)C(O)c5ccc(O)c(OS(=O)(=O)O)c5)NC(=O)C5CC(O)CN5C(=O)C(C(C)O)NC4=O)cc3)no2)cc1	1	1	DILIst Classification Intravenous	DILI	PIEUQSKUWLMALL-UHFFFAOYSA-N	PIEUQSKUWLMALL	CCCCCOc1ccc(-c2cc(-c3ccc(C(=O)NC4CC(O)C(O)NC(=O)C5C(O)C(C)C[NH+]5C(=O)C(C(O)CC(N)=O)NC(=O)C(C(O)C(O)c5ccc(O)c(OS(=O)(=O)[O-])c5)NC(=O)C5CC(O)C[NH+]5C(=O)C(C(C)O)NC4=O)cc3)no2)cc1
COC(=O)C1=C(C)N=C(C)C(C(=O)OCCN2CCN(C(c3ccccc3)c3ccccc3)CC2)C1c1cccc([N+](=O)[O-])c1	1	1	DILIst Classification	DILI	PIRWHBVBBBZNKG-UHFFFAOYSA-N	PIRWHBVBBBZNKG	COC(=O)C1=C(C)N=C(C)C(C(=O)OCC[NH+]2CC[NH+](C(c3ccccc3)c3ccccc3)CC2)C1c1cccc([N+](=O)[O-])c1
CC(=O)CC(c1ccccc1)c1c(O)c2ccccc2oc1=O	1	1	DILIst Classification Oral	DILI	PJVWKTKQMONHTI-UHFFFAOYSA-N	PJVWKTKQMONHTI	CC(=O)CC(c1ccccc1)c1c(O)c2ccccc2oc1=O
COc1cc2c(cc1O)CCNC21CSC2c3c(OC(C)=O)c(C)c4c(c3C(COC1=O)N1C(O)C3Cc5cc(C)c(OC)c(O)c5C(C21)N3C)OCO4	1	1	DILIst Classification	DILI	PKVRCIRHQMSYJX-UHFFFAOYSA-N	PKVRCIRHQMSYJX	COc1cc2c(cc1O)CC[NH2+]C21CSC2c3c(OC(C)=O)c(C)c4c(c3C(COC1=O)[NH+]1C(O)C3Cc5cc(C)c(OC)c(O)c5C(C21)[NH+]3C)OCO4
CCCCc1c(O)n(-c2ccccc2)n(-c2ccccc2)c1=O	1	1	DILIst Classification Oral	DILI	PKYKNPLSFOKASK-UHFFFAOYSA-N	PKYKNPLSFOKASK	CCCCc1c(O)n(-c2ccccc2)n(-c2ccccc2)c1=O
COc1ccc(C(=O)NCc2ccc(OCCN(C)C)cc2)cc1OC	1	1	DILIst Classification	DILI	QQQIECGTIMUVDS-UHFFFAOYSA-N	QQQIECGTIMUVDS	COc1ccc(C(=O)NCc2ccc(OCC[NH+](C)C)cc2)cc1OC
CCC1=CC(C)CC(C)CC(OC)C2OC(O)(C(=O)C(=O)N3CCCCC3C(=O)OC(C(C)=CC3CCC(Cl)C(OC)C3)C(C)C(O)CC1=O)C(C)CC2OC	1	1	DILIst Classification	DILI	QQXZSKLNJZQNSA-UHFFFAOYSA-N	QQXZSKLNJZQNSA	CCC1=CC(C)CC(C)CC(OC)C2OC(O)(C(=O)C(=O)[NH+]3CCCCC3C(=O)OC(C(C)=CC3CCC(Cl)C(OC)C3)C(C)C(O)CC1=O)C(C)CC2OC
NNC(=O)c1ccncc1	1	1	DILIst Classification Oral	DILI	QRXWMOHMRWLFEY-UHFFFAOYSA-N	QRXWMOHMRWLFEY	N[N-]C(=O)c1ccncc1
CC12COC(=O)CC1CCC1C2CCC2(C)C1CCC2(C)O	1	1	DILIst Classification Oral	DILI	QSLJIVKCVHQPLV-UHFFFAOYSA-N	QSLJIVKCVHQPLV	CC12COC(=O)CC1CCC1C2CCC2(C)C1CCC2(C)O
NNCCc1ccccc1	1	1	DILIst Classification Oral	DILI	RMUCZJUITONUFY-UHFFFAOYSA-N	RMUCZJUITONUFY	N[NH2+]CCc1ccccc1
CN1CCN2c3ncccc3Cc3ccccc3C2C1	1	1	DILIst Classification Oral	DILI	RONZAEMNMFQXRA-UHFFFAOYSA-N	RONZAEMNMFQXRA	C[NH+]1CC[NH+]2c3ncccc3Cc3ccccc3C2C1
CC(=O)OC12COC1CC(O)C1(C)C(=O)C(=O)C3C(C)C(OC(=O)C(O)C(NC(=O)OC(C)(C)C)c4ccccc4)CC(O)(C(OC(=O)c4ccccc4)C21)C3(C)C	1	1	DILIst Classification Intravenous	DILI	ROQZUJKOMJECOM-UHFFFAOYSA-N	ROQZUJKOMJECOM	CC(=O)OC12COC1CC(O)C1(C)C(=O)C(=O)C3C(C)C(OC(=O)C(O)C(NC(=O)OC(C)(C)C)c4ccccc4)CC(O)(C(OC(=O)c4ccccc4)C21)C3(C)C
C#CC1(O)CCC2C3CCC4=CCCCC4C3C(=C)CC21CC	1	1	DILIst Classification	DILI	RPLCPCMSCLEKRS-UHFFFAOYSA-N	RPLCPCMSCLEKRS	C#CC1(O)CCC2C3CCC4=CCCCC4C3C(=C)CC21CC
CC(=O)OC=C1CSC2C(NC(=O)Cc3cccs3)C(=O)N2C1C(=O)O	1	1	DILIst Classification Intramuscular; Intravenous	DILI	RPYOSGKJIBAQNU-UHFFFAOYSA-N	RPYOSGKJIBAQNU	CC(=O)OC=C1CSC2C(NC(=O)Cc3cccs3)C(=O)[NH+]2C1C(=O)[O-]
CC(=O)SC1C=C2CC(=O)CCC2(C)C2CCC3(C)C(CCC34CCC(=O)O4)C12	1	1	DILIst Classification Oral	DILI	RRQQBPFUONLKTL-UHFFFAOYSA-N	RRQQBPFUONLKTL	CC(=O)SC1C=C2CC(=O)CCC2(C)C2CCC3(C)C(CCC34CCC(=O)O4)C12
CNCCC(Oc1ccc(C(F)(F)F)cc1)c1ccccc1	1	1	DILIst Classification Oral	DILI	RTHCYVBBDHJXIQ-UHFFFAOYSA-N	RTHCYVBBDHJXIQ	C[NH2+]CCC(Oc1ccc(C(F)(F)F)cc1)c1ccccc1
C=CC1=C(C(=O)O)N2C(=O)C(NC(=O)C(=NO)c3csc(=N)[nH]3)C2SC1	1	1	DILIst Classification Oral	DILI	RTXOFQZKPXMALH-UHFFFAOYSA-N	RTXOFQZKPXMALH	C=CC1=C(C(=O)[O-])[NH+]2C(=O)C(NC(=O)C(=NO)c3csc(=N)[nH]3)C2SC1
CC=Cc1ccc(OC)cc1	1	1	DILIst Classification	DILI	RUVINXPYWBROJD-UHFFFAOYSA-N	RUVINXPYWBROJD	CC=Cc1ccc(OC)cc1
NC(CCC(=O)NC(CS)C(=O)NCC(=O)O)C(=O)O	1	1	DILIst Classification	DILI	RWSXRVCMGQZWBV-UHFFFAOYSA-N	RWSXRVCMGQZWBV	[NH3+]C(CCC(=O)NC(CS)C(=O)NCC(=O)[O-])C(=O)[O-]
CCC1OC(=O)C(C)C(OC2CC(C)(OC)C(O)C(C)O2)C(C)C(OC2OC(C)CC(N(C)C)C2O)C(C)(O)CC(C)C(=NOCOCCOC)C(C)C(O)C1(C)O	1	1	DILIst Classification	DILI	RXZBMPWDPOLZGW-UHFFFAOYSA-N	RXZBMPWDPOLZGW	CCC1OC(=O)C(C)C(OC2CC(C)(OC)C(O)C(C)O2)C(C)C(OC2OC(C)CC([NH+](C)C)C2O)C(C)(O)CC(C)C(=NOCOCCOC)C(C)C(O)C1(C)O
CCC(C)(C)C(=O)OC1CC(C)C=C2C=CC(C)C(CCC3CC(O)CC(=O)O3)C21	1	1	DILIst Classification Oral	DILI	RYMZZMVNJRMUDD-UHFFFAOYSA-N	RYMZZMVNJRMUDD	CCC(C)(C)C(=O)OC1CC(C)C=C2C=CC(C)C(CCC3CC(O)CC(=O)O3)C21
Cc1ccc(-c2cc(C(F)(F)F)nn2-c2ccc(S(N)(=O)=O)cc2)cc1	1	1	DILIst Classification Oral	DILI	RZEKVGVHFLEQIL-UHFFFAOYSA-N	RZEKVGVHFLEQIL	Cc1ccc(-c2cc(C(F)(F)F)nn2-c2ccc(S(N)(=O)=O)cc2)cc1
CC(=O)Nc1ccc(O)cc1	1	1	DILIst Classification Oral	DILI	RZVAJINKPMORJF-UHFFFAOYSA-N	RZVAJINKPMORJF	CC(=O)Nc1ccc(O)cc1
CCN(CC)CCN1C(=O)CN=C(c2ccccc2F)c2cc(Cl)ccc21	1	1	DILIst Classification Oral	DILI	SAADBVWGJQAEFS-UHFFFAOYSA-N	SAADBVWGJQAEFS	CC[NH+](CC)CCN1C(=O)CN=C(c2ccccc2F)c2cc(Cl)ccc21
N=c1ccn(C2OC(CO)C(O)C2(F)F)c(=O)[nH]1	1	1	DILIst Classification Intravenous	DILI	SDUQYLNIPVEERB-UHFFFAOYSA-N	SDUQYLNIPVEERB	N=c1ccn(C2OC(CO)C(O)C2(F)F)c(=O)[nH]1
CN1CCC(=C2c3ccccc3CCc3cccnc32)CC1	1	1	DILIst Classification Oral	DILI	SEBMTIQKRHYNIT-UHFFFAOYSA-N	SEBMTIQKRHYNIT	C[NH+]1CCC(=C2c3ccccc3CCc3cccnc32)CC1
NC(Cc1ccc(N(CCCl)CCCl)cc1)C(=O)O	1	1	DILIst Classification Oral	DILI	SGDBTWWWUNNDEQ-UHFFFAOYSA-N	SGDBTWWWUNNDEQ	[NH3+]C(Cc1ccc(N(CCCl)CCCl)cc1)C(=O)[O-]
COc1ccc(CCN(C)CCCC(C#N)(c2ccc(OC)c(OC)c2)C(C)C)cc1OC	1	1	DILIst Classification Oral	DILI	SGTNSNPWRIOYBX-UHFFFAOYSA-N	SGTNSNPWRIOYBX	COc1ccc(CC[NH+](C)CCCC(C#N)(c2ccc(OC)c(OC)c2)C(C)C)cc1OC
CC(CCc1ccccc1)NCC(O)c1ccc(O)c(C(N)=O)c1	1	1	DILIst Classification Oral	DILI	SGUAFYQXFOLMHL-UHFFFAOYSA-N	SGUAFYQXFOLMHL	CC(CCc1ccccc1)[NH2+]CC(O)c1ccc(O)c(C(N)=O)c1
CC(C=CC1=C(C)CCCC1(C)C)=CC=CC(C)=CC(=O)O	1	1	DILIst Classification Oral	DILI	SHGAZHPCJJPHSC-UHFFFAOYSA-N	SHGAZHPCJJPHSC	CC(C=CC1=C(C)CCCC1(C)C)=CC=CC(C)=CC(=O)[O-]
COC12CCC3(CC1C(C)(O)C(C)(C)C)C1Cc4ccc(O)c5c4C3(CCN1CC1CC1)C2O5	1	1	DILIst Classification	DILI	RMRJXGBAOAMLHD-UHFFFAOYSA-N	RMRJXGBAOAMLHD	COC12CCC3(CC1C(C)(O)C(C)(C)C)C1Cc4ccc(O)c5c4C3(CC[NH+]1CC1CC1)C2O5
CCCc1nc2c(C)cc(-c3nc4ccccc4n3C)cc2n1Cc1ccc(-c2ccccc2C(=O)O)cc1	1	1	DILIst Classification Oral	DILI	RMMXLENWKUUMAY-UHFFFAOYSA-N	RMMXLENWKUUMAY	CCCc1nc2c(C)cc(-c3nc4ccccc4n3C)cc2n1Cc1ccc(-c2ccccc2C(=O)[O-])cc1
NCCCCC(NC(CCc1ccccc1)C(=O)O)C(=O)N1CCCC1C(=O)O	1	1	DILIst Classification Oral	DILI	RLAWWYSOJDYHDC-UHFFFAOYSA-N	RLAWWYSOJDYHDC	[NH3+]CCCCC([NH2+]C(CCc1ccccc1)C(=O)[O-])C(=O)[NH+]1CCCC1C(=O)[O-]
CCN(CC)C(=O)N1CCN(C)CC1	1	1	DILIst Classification Oral	DILI	RCKMWOKWVGPNJF-UHFFFAOYSA-N	RCKMWOKWVGPNJF	CC[NH+](CC)C(=O)[NH+]1CC[NH+](C)CC1
CCN(CC)CC(=O)Oc1ccc(NC(C)=O)cc1	1	1	DILIst Classification	DILI	QTGAJCQTLIRCFL-UHFFFAOYSA-N	QTGAJCQTLIRCFL	CC[NH+](CC)CC(=O)Oc1ccc(NC(C)=O)cc1
CC(C)(C)NC(=O)C1CC2CCCCC2CN1CC(O)C(Cc1ccccc1)NC(=O)C(CC(N)=O)NC(=O)c1ccc2ccccc2n1	1	1	DILIst Classification Oral	DILI	QWAXKHKRTORLEM-UHFFFAOYSA-N	QWAXKHKRTORLEM	CC(C)(C)NC(=O)C1CC2CCCCC2C[NH+]1CC(O)C(Cc1ccccc1)NC(=O)C(CC(N)=O)NC(=O)c1ccc2ccccc2n1
COc1c2occc2cc2ccc(=O)oc12	1	1	DILIst Classification Oral	DILI	QXKHYNVANLEOEG-UHFFFAOYSA-N	QXKHYNVANLEOEG	COc1c2occc2cc2ccc(=O)oc12
NC(C(=O)O)C(O)c1ccc(O)c(O)c1	1	1	DILIst Classification	DILI	QXWYKJLNLSIPIN-UHFFFAOYSA-N	QXWYKJLNLSIPIN	[NH3+]C(C(=O)[O-])C(O)c1ccc(O)c(O)c1
NC(C(=O)NC1C(=O)N2C(C(=O)O)=C(Cl)CSC12)c1ccccc1	1	1	DILIst Classification Oral	DILI	QYIYFLOTGYLRGG-UHFFFAOYSA-N	QYIYFLOTGYLRGG	[NH3+]C(C(=O)NC1C(=O)[NH+]2C(C(=O)[O-])=C(Cl)CSC12)c1ccccc1
CC(C)=Nc1cc2c(cc1Nc1ccc(Cl)cc1)Nc1ccccc1N2c1ccc(Cl)cc1	1	1	DILIst Classification	DILI	QZOZORJVUIIALW-UHFFFAOYSA-N	QZOZORJVUIIALW	CC(C)=Nc1cc2c(cc1Nc1ccc(Cl)cc1)Nc1ccccc1N2c1ccc(Cl)cc1
CN1CCN(C2=Nc3cc(Cl)ccc3Nc3ccccc32)CC1	1	1	DILIst Classification Oral	DILI	QZUDBNBUXVUHMW-UHFFFAOYSA-N	QZUDBNBUXVUHMW	C[NH+]1CCN(C2=[NH+]c3cc(Cl)ccc3Nc3ccccc32)CC1
Cc1nc2n(c(=O)c1CCN1CCC(c3noc4cc(F)ccc34)CC1)CCCC2	1	1	DILIst Classification Oral	DILI	RAPZEAPATHNIPO-UHFFFAOYSA-N	RAPZEAPATHNIPO	Cc1nc2n(c(=O)c1CC[NH+]1CCC(c3noc4cc(F)ccc34)CC1)CCCC2
COc1ccc2c3c1OC1C(O)CCC4C(C2)N(C)CCC341	1	1	DILIst Classification	DILI	RBOXVHNMENFORY-UHFFFAOYSA-N	RBOXVHNMENFORY	COc1ccc2c3c1OC1C(O)CCC4C(C2)[NH+](C)CCC341
CC(C(=O)O)c1cccc(Oc2ccccc2)c1	1	1	DILIst Classification Oral	DILI	RDJGLLICXDHJDY-UHFFFAOYSA-N	RDJGLLICXDHJDY	CC(C(=O)[O-])c1cccc(Oc2ccccc2)c1
CCCNC(=O)NS(=O)(=O)c1ccc(Cl)cc1	1	1	DILIst Classification Oral	DILI	RKWGIWYCVPQPMF-UHFFFAOYSA-N	RKWGIWYCVPQPMF	CCC[NH2+]C(=O)[N-]S(=O)(=O)c1ccc(Cl)cc1
CCN(CC)CCNC(=O)c1ccc(N)cc1	1	1	DILIst Classification Intravenous	DILI	REQCZEXYDRLIBE-UHFFFAOYSA-N	REQCZEXYDRLIBE	CC[NH+](CC)CCNC(=O)c1ccc(N)cc1
OC(Cn1cncn1)(Cn1cncn1)c1ccc(F)cc1F	1	1	DILIst Classification Oral	DILI	RFHAOTPXVQNOHP-UHFFFAOYSA-N	RFHAOTPXVQNOHP	OC(Cn1cncn1)(Cn1cncn1)c1ccc(F)cc1F
COC(F)(F)C(Cl)Cl	1	1	DILIst Classification	DILI	RFKMCNOHBTXSMU-UHFFFAOYSA-N	RFKMCNOHBTXSMU	COC(F)(F)C(Cl)Cl
CCc1oc2ccccc2c1C(=O)c1ccc(O)cc1	1	1	DILIst Classification Oral	DILI	RFRXIWQYSOIBDI-UHFFFAOYSA-N	RFRXIWQYSOIBDI	CCc1oc2ccccc2c1C(=O)c1ccc(O)cc1
OCCN1CCN(CCCN2c3ccccc3Sc3ccc(Cl)cc32)CC1	1	1	DILIst Classification Oral	DILI	RGCVKNLCSQQDEP-UHFFFAOYSA-N	RGCVKNLCSQQDEP	OCC[NH+]1CC[NH+](CCCN2c3ccccc3Sc3ccc(Cl)cc32)CC1
CN1CCOC(c2ccccc2)c2ccccc2C1	1	1	DILIst Classification	DILI	RGPDEAGGEXEMMM-UHFFFAOYSA-N	RGPDEAGGEXEMMM	C[NH+]1CCOC(c2ccccc2)c2ccccc2C1
CN=C1C=[N+]([O-])C(c2ccccc2)c2cc(Cl)ccc2N1	1	1	DILIst Classification Oral	DILI	RHUMXTALHSBJRL-UHFFFAOYSA-N	RHUMXTALHSBJRL	C[NH+]=C1C=[N+](O)C(c2ccccc2)c2cc(Cl)ccc2N1
CNC(=O)c1ccccc1Sc1ccc2c(C=Cc3ccccn3)[nH]nc2c1	1	1	DILIst Classification	DILI	RITAVMQDGBJQJZ-UHFFFAOYSA-N	RITAVMQDGBJQJZ	CNC(=O)c1ccccc1Sc1ccc2c(C=Cc3ccccn3)[nH]nc2c1
COc1cccc(OC)c1C(=O)NC1C(=O)N2C1SC(C)(C)C2C(=O)O	1	1	DILIst Classification	DILI	RJQXTJLFIWVMTO-UHFFFAOYSA-N	RJQXTJLFIWVMTO	COc1cccc(OC)c1C(=O)NC1C(=O)[NH+]2C1SC(C)(C)C2C(=O)[O-]
COc1cc(NS(C)(=O)=O)ccc1N=c1c2ccccc2[nH]c2ccccc12	1	1	DILIst Classification Intravenous	DILI	XCPGHVQEEXUHNC-UHFFFAOYSA-N	XCPGHVQEEXUHNC	COc1cc(NS(C)(=O)=O)ccc1N=c1c2ccccc2[nH]c2ccccc12
N=C(N)c1ccc(OCCCCCOc2ccc(C(=N)N)cc2)cc1	1	1	DILIst Classification Intravenous	DILI	XDRYMKDFEDOLFX-UHFFFAOYSA-N	XDRYMKDFEDOLFX	NC(=[NH2+])c1ccc(OCCCCCOc2ccc(C(N)=[NH2+])cc2)cc1
O=C(c1cc(O)c(O)c(O)c1)c1ccc(O)c(O)c1O	1	1	DILIst Classification Oral	DILI	XEDWWPGWIXPVRQ-UHFFFAOYSA-N	XEDWWPGWIXPVRQ	O=C(c1cc(O)c(O)c(O)c1)c1ccc(O)c(O)c1O
CCOC(=O)C(CCc1ccccc1)NC(C)C(=O)N1Cc2ccccc2CC1C(=O)O	1	13	DILIrank dataset CP Overlap REpsilber	DILI	JSDRRTOADPPCHY-UHFFFAOYSA-N	JSDRRTOADPPCHY	CCOC(=O)C(CCc1ccccc1)[NH2+]C(C)C(=O)[NH+]1Cc2ccccc2CC1C(=O)[O-]
CCCc1cc(=O)[nH]c(=S)[nH]1	1	13	DILIrank dataset CP Overlap REpsilber	DILI	KNAHARQHSZJURB-UHFFFAOYSA-N	KNAHARQHSZJURB	CCCc1cc(=O)[nH]c(=S)[nH]1
CCC1OC(=O)C(C)C(=O)C(C)C(OC2OC(C)CC(N(C)C)C2O)C(C)(OC)CC(C)C(=O)C(C)C2N(CCCCn3cnc(-c4cccnc4)c3)C(=O)OC12C	1	13	DILIrank dataset CP Overlap REpsilber	DILI	LJVAJPDWBABPEJ-UHFFFAOYSA-N	LJVAJPDWBABPEJ	CCC1OC(=O)C(C)C(=O)C(C)C(OC2OC(C)CC([NH+](C)C)C2O)C(C)(OC)CC(C)C(=O)C(C)C2[NH+](CCCCn3cnc(-c4cccnc4)c3)C(=O)OC12C
Cn1cnc([N+](=O)[O-])c1Sc1ncnc2[nH]cnc12	1	13	DILIrank dataset CP Overlap REpsilber	DILI	LMEKQMALGUDUQG-UHFFFAOYSA-N	LMEKQMALGUDUQG	Cn1cnc([N+](=O)[O-])c1Sc1ncnc2[nH]cnc12
Cc1onc(-c2ccccc2Cl)c1C(=O)NC1C(=O)N2C1SC(C)(C)C2C(=O)O	1	13	DILIrank dataset CP Overlap REpsilber	DILI	LQOLIRLGBULYKD-UHFFFAOYSA-N	LQOLIRLGBULYKD	Cc1onc(-c2ccccc2Cl)c1C(=O)NC1C(=O)[NH+]2C1SC(C)(C)C2C(=O)[O-]
COc1c(CC=C(C)CCC(=O)O)c(O)c2c(O)occ2c1C	1	13	DILIrank dataset CP Overlap REpsilber	DILI	LTBQFJVKVMGOEG-UHFFFAOYSA-N	LTBQFJVKVMGOEG	COc1c(CC=C(C)CCC(=O)[O-])c(O)c2c(O)occ2c1C
COc1cc2c(cc1OC)C1CC(=O)C(CC(C)C)CN1CC2	1	13	DILIrank dataset CP Overlap REpsilber	DILI	MKJIEFSOBYUXJB-UHFFFAOYSA-N	MKJIEFSOBYUXJB	COc1cc2c(cc1OC)C1CC(=O)C(CC(C)C)C[NH+]1CC2
CC(=O)C1CCC2C3CC=C4CC(=O)CCC4(C)C3CCC12C	1	13	DILIrank dataset CP Overlap REpsilber	DILI	MNRHZPCIEGLWGK-UHFFFAOYSA-N	MNRHZPCIEGLWGK	CC(=O)C1CCC2C3CC=C4CC(=O)CCC4(C)C3CCC12C
CN(C)C1C(=O)C(C(N)=O)C(=O)C2(O)C(=O)C3C(=O)c4c(O)cccc4C(C)(O)C3CC12	1	13	DILIrank dataset CP Overlap REpsilber	DILI	MUHBBHLZPHKTTR-UHFFFAOYSA-N	MUHBBHLZPHKTTR	C[NH+](C)C1C(=O)C(C(N)=O)C(=O)C2(O)C(=O)C3C(=O)c4c(O)cccc4C(C)(O)C3CC12
CC12CCC(=O)C=C1CCC1C2CCC2(C)C(O)CCC12	1	13	DILIrank dataset CP Overlap REpsilber	DILI	MUMGGOZAMZWBJJ-UHFFFAOYSA-N	MUMGGOZAMZWBJJ	CC12CCC(=O)C=C1CCC1C2CCC2(C)C(O)CCC12
O=C(O)c1cc(N=Nc2ccc(S(=O)(=O)N=c3cccc[nH]3)cc2)ccc1O	1	13	DILIrank dataset CP Overlap REpsilber	DILI	NCEXYHBECQHGNR-UHFFFAOYSA-N	NCEXYHBECQHGNR	O=C([O-])c1cc(N=Nc2ccc(S(=O)(=O)N=c3cccc[nH]3)cc2)ccc1O
CC(=O)OC1=C2C(C)C(OC(=O)C(O)C(NC(=O)c3ccccc3)c3ccccc3)CC(O)(C(OC(=O)c3ccccc3)C3C4(OC(C)=O)COC4CC(O)C3(C)C1=O)C2(C)C	1	13	DILIrank dataset CP Overlap REpsilber	DILI	NDUAXKHGCJIYEQ-UHFFFAOYSA-N	NDUAXKHGCJIYEQ	CC(=O)OC1=C2C(C)C(OC(=O)C(O)C(NC(=O)c3ccccc3)c3ccccc3)CC(O)(C(OC(=O)c3ccccc3)C3C4(OC(C)=O)COC4CC(O)C3(C)C1=O)C2(C)C
Cc1cccc(N=c2cc[nH]cc2S(=O)(=O)NC(=O)NC(C)C)c1	1	13	DILIrank dataset CP Overlap REpsilber	DILI	NGBFQHCMQULJNZ-UHFFFAOYSA-N	NGBFQHCMQULJNZ	Cc1cccc(N=c2cc[nH]cc2S(=O)(=O)[N-]C(=O)[NH2+]C(C)C)c1
CCC(=C(c1ccccc1)c1ccc(OCCN(C)C)cc1)c1ccccc1	1	13	DILIrank dataset CP Overlap REpsilber	DILI	NKANXQFJJICGDU-UHFFFAOYSA-N	NKANXQFJJICGDU	CCC(=C(c1ccccc1)c1ccc(OCC[NH+](C)C)cc1)c1ccccc1
CC(C)CC1C(=O)N2CCCC2C2(O)OC(NC(=O)C3=CC4c5cccc6[nH]c(Br)c(c56)CC4N(C)C3)(C(C)C)C(=O)N12	1	13	DILIrank dataset CP Overlap REpsilber	DILI	NUEAMYZABAMKDO-UHFFFAOYSA-N	NUEAMYZABAMKDO	CC(C)CC1C(=O)[NH+]2CCCC2C2(O)OC(NC(=O)C3=CC4c5cccc6[nH]c(Br)c(c56)CC4[NH+](C)C3)(C(C)C)C(=O)[NH+]12
CN(C)CCC=C1c2ccccc2COc2ccccc21	1	13	DILIrank dataset CP Overlap REpsilber	DILI	ODQWQRRAPPTVAG-UHFFFAOYSA-N	ODQWQRRAPPTVAG	C[NH+](C)CCC=C1c2ccccc2COc2ccccc21
COc1cccc2c(O)c3c(O)c4c(c(O)c3c(O)c12)=C(OC1CC(N)C(O)C(C)O1)CC(O)(C(=O)CO)C=4	1	13	DILIrank dataset CP Overlap REpsilber	DILI	OEMKXOUYUCIRSC-UHFFFAOYSA-N	OEMKXOUYUCIRSC	COc1cccc2c(O)c3c(O)c4c(c(O)c3c(O)c12)=C(OC1CC([NH3+])C(O)C(C)O1)CC(O)(C(=O)CO)C=4
CCC1(O)CC2CN(CCc3c([nH]c4ccccc34)C(C(=O)OC)(c3cc4c(cc3OC)N(C=O)C3C(O)(C(=O)OC)C(OC(C)=O)C5(CC)C=CCN6CCC43C65)C2)C1	1	13	DILIrank dataset CP Overlap REpsilber	DILI	OGWKCGZFUXNPDA-UHFFFAOYSA-N	OGWKCGZFUXNPDA	CCC1(O)CC2C[NH+](CCc3c([nH]c4ccccc34)C(C(=O)OC)(c3cc4c(cc3OC)[NH+](C=O)C3C(O)(C(=O)OC)C(OC(C)=O)C5(CC)C=CC[NH+]6CCC43C65)C2)C1
CC12C=CC(=O)C=C1CCC1C2C(O)CC2(C)C1CCC2(O)C(=O)CO	1	13	DILIrank dataset CP Overlap REpsilber	DILI	OIGNJSKKLXVSLS-UHFFFAOYSA-N	OIGNJSKKLXVSLS	CC12C=CC(=O)C=C1CCC1C2C(O)CC2(C)C1CCC2(O)C(=O)CO
CCCC1CC(C(=O)NC(C(C)O)C2OC(SC)C(O)C(O)C2O)N(C)C1	1	13	DILIrank dataset CP Overlap REpsilber	DILI	OJMMVQQUTAEWLP-UHFFFAOYSA-N	OJMMVQQUTAEWLP	CCCC1CC(C(=O)NC(C(C)O)C2OC(SC)C(O)C(O)C2O)[NH+](C)C1
O=C1C(CCC(O)c2ccc(F)cc2)C(c2ccc(O)cc2)N1c1ccc(F)cc1	1	13	DILIrank dataset CP Overlap REpsilber	DILI	OLNTVTPDXPETLC-UHFFFAOYSA-N	OLNTVTPDXPETLC	O=C1C(CCC(O)c2ccc(F)cc2)C(c2ccc(O)cc2)[NH+]1c1ccc(F)cc1
COC(=O)N=c1[nH]c2ccc(C(=O)c3ccccc3)cc2[nH]1	1	13	DILIrank dataset CP Overlap REpsilber	DILI	OPXLLQIJSORQAM-UHFFFAOYSA-N	OPXLLQIJSORQAM	COC(=O)N=c1[nH]c2ccc(C(=O)c3ccccc3)cc2[nH]1
CCCC1CC(C(=O)NC(C(C)Cl)C2OC(SC)C(O)C(O)C2O)N(C)C1	1	13	DILIrank dataset CP Overlap REpsilber	DILI	KDLRVYVGXIQJDK-UHFFFAOYSA-N	KDLRVYVGXIQJDK	CCCC1CC(C(=O)NC(C(C)Cl)C2OC(SC)C(O)C(O)C2O)[NH+](C)C1
CC12CCC3c4ccc(OS(=O)(=O)O)cc4CCC3C1CCC2=O	1	13	DILIrank dataset CP Overlap REpsilber	DILI	JKKFKPJIXZFSSB-UHFFFAOYSA-N	JKKFKPJIXZFSSB	CC12CCC3c4ccc(OS(=O)(=O)[O-])cc4CCC3C1CCC2=O
OC(c1cc(C(F)(F)F)nc2c(C(F)(F)F)cccc12)C1CCCCN1	1	1	DILIst Classification Oral	DILI	XEEQGYMUWCZPDN-UHFFFAOYSA-N	XEEQGYMUWCZPDN	OC(c1cc(C(F)(F)F)nc2c(C(F)(F)F)cccc12)C1CCCC[NH2+]1
Cc1nccn1CC1CCC2C(C1=O)c1ccccc1N2C	1	13	DILIrank dataset CP Overlap REpsilber	DILI	JIMWRSFMRULTNX-UHFFFAOYSA-N	JIMWRSFMRULTNX	Cc1nccn1CC1CCC2C(C1=O)c1ccccc1[NH+]2C
CCOC(=O)C(CCc1ccccc1)NC(C)C(=O)N1CCCC1C(=O)O	1	13	DILIrank dataset CP Overlap REpsilber	DILI	GBXSMTUPTTWBMN-UHFFFAOYSA-N	GBXSMTUPTTWBMN	CCOC(=O)C(CCc1ccccc1)[NH2+]C(C)C(=O)[NH+]1CCCC1C(=O)[O-]
CCN1CCN(C(=O)NC(C(=O)NC2C(=O)N3C(C(=O)O)=C(CSc4nnnn4C)CSC23)c2ccc(O)cc2)C(=O)C1=O	1	13	DILIrank dataset CP Overlap REpsilber	DILI	GCFBRXLSHGKWDP-UHFFFAOYSA-N	GCFBRXLSHGKWDP	CC[NH+]1CC[NH+](C(=O)NC(C(=O)NC2C(=O)[NH+]3C(C(=O)[O-])=C(CSc4nnnn4C)CSC23)c2ccc(O)cc2)C(=O)C1=O
CC1=NS(=O)(=O)c2cc(Cl)ccc2N1	1	13	DILIrank dataset CP Overlap REpsilber	DILI	GDLBFKVLRPITMI-UHFFFAOYSA-N	GDLBFKVLRPITMI	CC1=[NH+]S(=O)(=O)c2cc(Cl)ccc2N1
CC1CC2C3CC=C4CC(=O)C=CC4(C)C3(F)C(O)CC2(C)C1(O)C(=O)CO	1	13	DILIrank dataset CP Overlap REpsilber	DILI	GJFCONYVAUNLKB-UHFFFAOYSA-N	GJFCONYVAUNLKB	CC1CC2C3CC=C4CC(=O)C=CC4(C)C3(F)C(O)CC2(C)C1(O)C(=O)CO
CCC1(c2ccccc2)NC(=O)N(C)C1=O	1	13	DILIrank dataset CP Overlap REpsilber	DILI	GMHKMTDVRCWUDX-UHFFFAOYSA-N	GMHKMTDVRCWUDX	CCC1(c2ccccc2)NC(=O)[NH+](C)C1=O
CON=C(C(=O)NC1C(=O)N2C(C(=O)O)=C(COC(C)=O)CSC12)c1csc(=N)[nH]1	1	13	DILIrank dataset CP Overlap REpsilber	DILI	GPRBEKHLDVQUJE-UHFFFAOYSA-N	GPRBEKHLDVQUJE	CON=C(C(=O)NC1C(=O)[NH+]2C(C(=O)[O-])=C(COC(C)=O)CSC12)c1csc(=N)[nH]1
CCOc1ccc2ccccc2c1C(=O)NC1C(=O)N2C1SC(C)(C)C2C(=O)O	1	13	DILIrank dataset CP Overlap REpsilber	DILI	GPXLMGHLHQJAGZ-UHFFFAOYSA-N	GPXLMGHLHQJAGZ	CCOc1ccc2ccccc2c1C(=O)NC1C(=O)[NH+]2C1SC(C)(C)C2C(=O)[O-]
CC1COc2c(N3CCN(C)CC3)c(F)cc3c(=O)c(C(=O)O)cn1c23	1	13	DILIrank dataset CP Overlap REpsilber	DILI	GSDSWSVVBLHKDQ-UHFFFAOYSA-N	GSDSWSVVBLHKDQ	CC1COc2c(N3CC[NH+](C)CC3)c(F)cc3c(=O)c(C(=O)[O-])cn1c23
CCOC(=O)C1=C(C)N=C(C)C(C(=O)OC)C1c1cccc(Cl)c1Cl	1	13	DILIrank dataset CP Overlap REpsilber	DILI	HAQDEJPEAKWAAM-UHFFFAOYSA-N	HAQDEJPEAKWAAM	CCOC(=O)C1=C(C)N=C(C)C(C(=O)OC)C1c1cccc(Cl)c1Cl
Cc1cn(C2CC(N=[N+]=[N-])C(CO)O2)c(=O)[nH]c1=O	1	13	DILIrank dataset CP Overlap REpsilber	DILI	HBOMLICNUCNMMY-UHFFFAOYSA-N	HBOMLICNUCNMMY	Cc1cn(C2CC(N=[N+]=[N-])C(CO)O2)c(=O)[nH]c1=O
CCOC(=O)C(CCc1ccccc1)NC(C)C(=O)N1C(C(=O)O)CC2CCCC21	1	13	DILIrank dataset CP Overlap REpsilber	DILI	HDACQVRGBOVJII-UHFFFAOYSA-N	HDACQVRGBOVJII	CCOC(=O)C(CCc1ccccc1)[NH2+]C(C)C(=O)[NH+]1C(C(=O)[O-])CC2CCCC21
CC(C)C(N)C(=O)OCCOCn1cnc2c(=O)[nH]c(=N)[nH]c21	1	13	DILIrank dataset CP Overlap REpsilber	DILI	HDOVUKNUBWVHOX-UHFFFAOYSA-N	HDOVUKNUBWVHOX	CC(C)C([NH3+])C(=O)OCCOCn1cnc2c(=O)[nH]c(=N)[nH]c21
COc1ccc(C2Sc3ccccc3N(CCN(C)C)C(=O)C2OC(C)=O)cc1	1	13	DILIrank dataset CP Overlap REpsilber	DILI	HSUGRBWQSSZJOP-UHFFFAOYSA-N	HSUGRBWQSSZJOP	COc1ccc(C2Sc3ccccc3N(CC[NH+](C)C)C(=O)C2OC(C)=O)cc1
COc1cc2c(c(OC)c1OC)-c1ccc(OC)c(=O)cc1C(NC(C)=O)CC2	1	13	DILIrank dataset CP Overlap REpsilber	DILI	IAKHMKGGTNLKSZ-UHFFFAOYSA-N	IAKHMKGGTNLKSZ	COc1cc2c(c(OC)c1OC)-c1ccc(OC)c(=O)cc1C(NC(C)=O)CC2
CCCCCN=C(N)NN=Cc1c[nH]c2ccc(OC)cc12	1	13	DILIrank dataset CP Overlap REpsilber	DILI	IKBKZGMPCYNSLU-UHFFFAOYSA-N	IKBKZGMPCYNSLU	CCCCC[NH+]=C(N)NN=Cc1c[nH]c2ccc(OC)cc12
O=c1[nH]c(O)cn1N=Cc1ccc(-c2ccc([N+](=O)[O-])cc2)o1	1	13	DILIrank dataset CP Overlap REpsilber	DILI	IMVWGCIUSSJUAA-UHFFFAOYSA-N	IMVWGCIUSSJUAA	O=c1[nH]c(O)cn1N=Cc1ccc(-c2ccc([N+](=O)[O-])cc2)o1
N=C(N)NC(=O)Cc1c(Cl)cccc1Cl	1	13	DILIrank dataset CP Overlap REpsilber	DILI	INJOMKTZOLKMBF-UHFFFAOYSA-N	INJOMKTZOLKMBF	NC(=[NH2+])NC(=O)Cc1c(Cl)cccc1Cl
CCCC(NC(C)C(=O)N1C(C(=O)O)CC2CCCCC21)C(=O)OCC	1	13	DILIrank dataset CP Overlap REpsilber	DILI	IPVQLZZIHOAWMC-UHFFFAOYSA-N	IPVQLZZIHOAWMC	CCCC([NH2+]C(C)C(=O)[NH+]1C(C(=O)[O-])CC2CCCCC21)C(=O)OCC
CCN1CCN(C(=O)NC(C(=O)NC2C(=O)N3C2SC(C)(C)C3C(=O)O)c2ccccc2)C(=O)C1=O	1	13	DILIrank dataset CP Overlap REpsilber	DILI	IVBHGBMCVLDMKU-UHFFFAOYSA-N	IVBHGBMCVLDMKU	CC[NH+]1CC[NH+](C(=O)NC(C(=O)NC2C(=O)[NH+]3C2SC(C)(C)C3C(=O)[O-])c2ccccc2)C(=O)C1=O
OCCN(CCO)c1nc(N2CCCCC2)c2nc(N(CCO)CCO)nc(N3CCCCC3)c2n1	1	13	DILIrank dataset CP Overlap REpsilber	DILI	IZEKFCXSFNUWAM-UHFFFAOYSA-N	IZEKFCXSFNUWAM	OCCN(CCO)c1nc(N2CCCCC2)c2nc(N(CCO)CCO)nc(N3CCCCC3)c2n1
CON=C(C(=O)NC1C(=O)N2C(C(=O)O)=C(COC(N)=O)CSC12)c1ccco1	1	13	DILIrank dataset CP Overlap REpsilber	DILI	JFPVXVDWJQMJEE-UHFFFAOYSA-N	JFPVXVDWJQMJEE	CON=C(C(=O)NC1C(=O)[NH+]2C(C(=O)[O-])=C(COC(N)=O)CSC12)c1ccco1
CCOc1ccc2ccccc2c1NC(=O)C1C(=O)N2C1SC(C)(C)C2C(=O)O	1	13	DILIrank dataset CP Overlap REpsilber	DILI	PLIGJUHHTJAZTH-UHFFFAOYSA-N	PLIGJUHHTJAZTH	CCOc1ccc2ccccc2c1NC(=O)C1C(=O)[NH+]2C1SC(C)(C)C2C(=O)[O-]
N=c1[nH]c(Cl)nc2c1ncn2C1OC(CO)C(O)C1F	1	13	DILIrank dataset CP Overlap REpsilber	DILI	WDDPHFBMKLOVOX-UHFFFAOYSA-N	WDDPHFBMKLOVOX	N=c1[nH]c(Cl)nc2c1ncn2C1OC(CO)C(O)C1F
CCCC(C)C1(CC)C(=O)NC(=O)NC1=O	1	13	DILIrank dataset CP Overlap REpsilber	DILI	WEXRUCMBJFQVBZ-UHFFFAOYSA-N	WEXRUCMBJFQVBZ	CCCC(C)C1(CC)C(=O)[N-]C(=O)[N-]C1=O
CC(=O)OC1(C(C)=O)CCC2C3CC(C)=C4CC(=O)CCC4(C)C3CCC21C	1	13	DILIrank dataset CP Overlap REpsilber	DILI	WYYCRMBIYYRAEW-UHFFFAOYSA-N	WYYCRMBIYYRAEW	CC(=O)OC1(C(C)=O)CCC2C3CC(C)=C4CC(=O)CCC4(C)C3CCC21C
COC1(NC(=O)Cc2cccs2)C(=O)N2C(C(=O)O)=C(COC(N)=O)CSC21	1	13	DILIrank dataset CP Overlap REpsilber	DILI	WZOZEZRFJCJXNZ-UHFFFAOYSA-N	WZOZEZRFJCJXNZ	COC1(NC(=O)Cc2cccs2)C(=O)[NH+]2C(C(=O)[O-])=C(COC(N)=O)CSC21
Cc1cc(C(=O)NNCc2ccccc2)no1	1	13	DILIrank dataset CP Overlap REpsilber	DILI	XKFPYPQQHFEXRZ-UHFFFAOYSA-N	XKFPYPQQHFEXRZ	Cc1cc(C(=O)[N-]NCc2ccccc2)no1
CC(=O)N1CCN(c2ccc(OCC3COC(Cn4ccnc4)(c4ccc(Cl)cc4Cl)O3)cc2)CC1	1	13	DILIrank dataset CP Overlap REpsilber	DILI	XMAYWYJOQHXEEK-UHFFFAOYSA-N	XMAYWYJOQHXEEK	CC(=O)[NH+]1CCN(c2ccc(OCC3COC(Cn4ccnc4)(c4ccc(Cl)cc4Cl)O3)cc2)CC1
CC12C=CC(=O)C=C1CCC1C2C(=O)CC2(C)C1CCC2(O)C(=O)CO	1	13	DILIrank dataset CP Overlap REpsilber	DILI	XOFYZVNMUHMLCC-UHFFFAOYSA-N	XOFYZVNMUHMLCC	CC12C=CC(=O)C=C1CCC1C2C(=O)CC2(C)C1CCC2(O)C(=O)CO
CCOC(=O)C(CCc1ccccc1)NC1CCc2ccccc2N(CC(=O)O)C1=O	1	13	DILIrank dataset CP Overlap REpsilber	DILI	XPCFTKFZXHTYIP-UHFFFAOYSA-N	XPCFTKFZXHTYIP	CCOC(=O)C(CCc1ccccc1)[NH2+]C1CCc2ccccc2N(CC(=O)[O-])C1=O
CN=C(C[N+](=O)[O-])NCCSCc1csc(CN(C)C)n1	1	13	DILIrank dataset CP Overlap REpsilber	DILI	XPZQPVYGEOEOKS-UHFFFAOYSA-N	XPZQPVYGEOEOKS	C[NH+]=C(C[N+](=O)[O-])NCCSCc1csc(C[NH+](C)C)n1
N=C(N)N=c1[nH]c(CSCCC(=N)NS(N)(=O)=O)cs1	1	13	DILIrank dataset CP Overlap REpsilber	DILI	XUFQPHANEAPEMJ-UHFFFAOYSA-N	XUFQPHANEAPEMJ	NC(=[NH2+])N=c1[nH]c(CSCCC(=[NH2+])NS(N)(=O)=O)cs1
NC(Cc1cc(I)c(Oc2cc(I)c(O)c(I)c2)c(I)c1)C(=O)O	1	13	DILIrank dataset CP Overlap REpsilber	DILI	XUIIKFGFIJCVMT-UHFFFAOYSA-N	XUIIKFGFIJCVMT	[NH3+]C(Cc1cc(I)c(Oc2cc(I)c(O)c(I)c2)c(I)c1)C(=O)[O-]
CC1(C)NC(=O)N(c2ccc([N+](=O)[O-])c(C(F)(F)F)c2)C1=O	1	13	DILIrank dataset CP Overlap REpsilber	DILI	XWXYUMMDTVBTOU-UHFFFAOYSA-N	XWXYUMMDTVBTOU	CC1(C)NC(=O)[NH+](c2ccc([N+](=O)[O-])c(C(F)(F)F)c2)C1=O
Cc1onc(-c2c(Cl)cccc2Cl)c1C(=O)NC1C(=O)N2C1SC(C)(C)C2C(=O)O	1	13	DILIrank dataset CP Overlap REpsilber	DILI	YFAGHNZHGGCZAX-UHFFFAOYSA-N	YFAGHNZHGGCZAX	Cc1onc(-c2c(Cl)cccc2Cl)c1C(=O)NC1C(=O)[NH+]2C1SC(C)(C)C2C(=O)[O-]
CCOC(=O)C1=C(COCCN)N=C(C)C(C(=O)OC)C1c1ccccc1Cl	1	13	DILIrank dataset CP Overlap REpsilber	DILI	YMDXSGBNCBQYGC-UHFFFAOYSA-N	YMDXSGBNCBQYGC	CCOC(=O)C1=C(COCC[NH3+])N=C(C)C(C(=O)OC)C1c1ccccc1Cl
CC1=C2CC(=O)C=CC2(C)C2C(O)CC3(C)C(CCC3(O)C(=O)CO)C2C1	1	13	DILIrank dataset CP Overlap REpsilber	DILI	ZABDAGALHQDSEU-UHFFFAOYSA-N	ZABDAGALHQDSEU	CC1=C2CC(=O)C=CC2(C)C2C(O)CC3(C)C(CCC3(O)C(=O)CO)C2C1
Cc1nnc(SC=C2CSC3C(NC(=O)Cn4cnnn4)C(=O)N3C2C(=O)O)s1	1	13	DILIrank dataset CP Overlap REpsilber	DILI	ZQRBOBGLJZHCAN-UHFFFAOYSA-N	ZQRBOBGLJZHCAN	Cc1nnc(SC=C2CSC3C(NC(=O)Cn4cnnn4)C(=O)[NH+]3C2C(=O)[O-])s1
CON=C1CN(c2nc3c(cc2F)c(=O)c(C(=O)O)cn3C2CC2)CC1CN	1	13	DILIrank dataset CP Overlap REpsilber	DILI	ZRCVYEYHRGVLOC-UHFFFAOYSA-N	ZRCVYEYHRGVLOC	CON=C1CN(c2nc3c(cc2F)c(=O)c(C(=O)[O-])cn3C2CC2)CC1C[NH3+]
O=c1[nH]c(O)cn1N=Cc1ccc([N+](=O)[O-])o1	1	13	DILIrank dataset CP Overlap REpsilber	DILI	ZSPWEUZMDXEYMX-UHFFFAOYSA-N	ZSPWEUZMDXEYMX	O=c1[nH]c(O)cn1N=Cc1ccc([N+](=O)[O-])o1
CN(C)c1ccc(O)c2c1CC1CC3C(N(C)C)C(=O)C(C(N)=O)C(=O)C3(O)C(=O)C1C2=O	1	13	DILIrank dataset CP Overlap REpsilber	DILI	ZZZRUAITSXLWBH-UHFFFAOYSA-N	ZZZRUAITSXLWBH	CN(C)c1ccc(O)c2c1CC1CC3C([NH+](C)C)C(=O)C(C(N)=O)C(=O)C3(O)C(=O)C1C2=O
N=c1[nH]c(Cl)nc2c1ncn2C1CC(O)C(CO)O1	1	13	DILIrank dataset CP Overlap REpsilber	DILI	PTOAARAWEBMLNO-UHFFFAOYSA-N	PTOAARAWEBMLNO	N=c1[nH]c(Cl)nc2c1ncn2C1CC(O)C(CO)O1
Cc1[nH]c(=O)c(C#N)cc1-c1ccncc1	1	13	DILIrank dataset CP Overlap REpsilber	DILI	PZRHRDRVRGEVNW-UHFFFAOYSA-N	PZRHRDRVRGEVNW	Cc1[nH]c(=O)c(C#N)cc1-c1ccncc1
CC(=O)OC1CCC2C3CCc4cc(O)ccc4C3CCC12C	1	13	DILIrank dataset CP Overlap REpsilber	DILI	QAHOQNJVHDHYRN-UHFFFAOYSA-N	QAHOQNJVHDHYRN	CC(=O)OC1CCC2C3CCc4cc(O)ccc4C3CCC12C
CCC1C(=O)OCC1Cc1cncn1C	1	13	DILIrank dataset CP Overlap REpsilber	DILI	QCHFTSOMWOSFHM-UHFFFAOYSA-N	QCHFTSOMWOSFHM	CCC1C(=O)OCC1Cc1cncn1C
CNCCCC12CCC(c3ccccc31)c1ccccc12	1	13	DILIrank dataset CP Overlap REpsilber	DILI	QSLMDECMDJKHMQ-UHFFFAOYSA-N	QSLMDECMDJKHMQ	C[NH2+]CCCC12CCC(c3ccccc31)c1ccccc12
O=C1CCc2cc(OCCCCc3nnnn3C3CCCCC3)ccc2N1	1	13	DILIrank dataset CP Overlap REpsilber	DILI	RRGUKTPIGVIEKM-UHFFFAOYSA-N	RRGUKTPIGVIEKM	O=C1CCc2cc(OCCCCc3nnnn3C3CCCCC3)ccc2N1
Cc1ccc(Cl)c(Nc2ccccc2C(=O)O)c1Cl	1	13	DILIrank dataset CP Overlap REpsilber	DILI	SBDNJUWAMKYJOX-UHFFFAOYSA-N	SBDNJUWAMKYJOX	Cc1ccc(Cl)c(Nc2ccccc2C(=O)[O-])c1Cl
CN1CCCCC1CCN1c2ccccc2Sc2ccc([S+](C)[O-])cc21	1	13	DILIrank dataset CP Overlap REpsilber	DILI	SLVMESMUVMCQIY-UHFFFAOYSA-N	SLVMESMUVMCQIY	C[NH+]1CCCCC1CCN1c2ccccc2Sc2ccc([S+](C)O)cc21
CN(C)C1C(=O)C(C(N)=O)C(=O)C2(O)C(O)c3c(c(O)c4c(Cl)ccc(O)c4c3O)CC12	1	13	DILIrank dataset CP Overlap REpsilber	DILI	STSZYJMXQQPUNU-UHFFFAOYSA-N	STSZYJMXQQPUNU	C[NH+](C)C1C(=O)C(C(N)=O)C(=O)C2(O)C(O)c3c(c(O)c4c(Cl)ccc(O)c4c3O)CC12
COCCOC(=O)C1=C(C)N=C(C)C(C(=O)OC(C)C)C1c1cccc([N+](=O)[O-])c1	1	13	DILIrank dataset CP Overlap REpsilber	DILI	SVMHYHIZWOJKDL-UHFFFAOYSA-N	SVMHYHIZWOJKDL	COCCOC(=O)C1=C(C)N=C(C)C(C(=O)OC(C)C)C1c1cccc([N+](=O)[O-])c1
CC(C(=O)O)c1ccc(-c2ccccc2)c(F)c1	1	13	DILIrank dataset CP Overlap REpsilber	DILI	SYTBZMRGLBWNTM-UHFFFAOYSA-N	SYTBZMRGLBWNTM	CC(C(=O)[O-])c1ccc(-c2ccccc2)c(F)c1
COC(=O)C1=C(C)N=C(C)C(C(=O)OCCN(C)Cc2ccccc2)C1c1cccc([N+](=O)[O-])c1	1	13	DILIrank dataset CP Overlap REpsilber	DILI	UXVSDVSUISWXKD-UHFFFAOYSA-N	UXVSDVSUISWXKD	COC(=O)C1=C(C)N=C(C)C(C(=O)OCC[NH+](C)Cc2ccccc2)C1c1cccc([N+](=O)[O-])c1
CC1C(=NC(=O)C(NOC(C)(C)C(=O)O)c2csc(=N)[nH]2)C(=O)N1S(=O)(=O)O	1	13	DILIrank dataset CP Overlap REpsilber	DILI	FLMIOANAVARRAD-UHFFFAOYSA-N	FLMIOANAVARRAD	CC1C(=NC(=O)C([NH2+]OC(C)(C)C(=O)[O-])c2csc(=N)[nH]2)C(=O)N1S(=O)(=O)[O-]
CC(C)n1c(C=CC(O)CC(O)CC(=O)O)c(-c2ccc(F)cc2)c2ccccc21	1	13	DILIrank dataset CP Overlap REpsilber	DILI	FJLGEFLZQAZZCD-UHFFFAOYSA-N	FJLGEFLZQAZZCD	CC(C)n1c(C=CC(O)CC(O)CC(=O)[O-])c(-c2ccc(F)cc2)c2ccccc21
CC(CS)C(=O)N1CCCC1C(=O)O	1	13	DILIrank dataset CP Overlap REpsilber	DILI	FAKRSMQSSFJEIM-UHFFFAOYSA-N	FAKRSMQSSFJEIM	CC(CS)C(=O)[NH+]1CCCC1C(=O)[O-]
COCCCOc1ccnc(C[S+]([O-])c2nc3ccccc3[nH]2)c1C	1	1	DILIst Classification Oral	DILI	YREYEVIYCVEVJK-UHFFFAOYSA-N	YREYEVIYCVEVJK	COCCCOc1ccnc(C[S+](O)c2nc3ccccc3[nH]2)c1C
O=C1C=NC(c2ccccc2)c2cc(Cl)ccc2N1	1	1	DILIst Classification	DILI	XYFZZOKPDQAJPG-UHFFFAOYSA-N	XYFZZOKPDQAJPG	O=C1C=NC(c2ccccc2)c2cc(Cl)ccc2N1
N#CN	1	1	DILIst Classification Oral	DILI	XZMCDFZZKTWFGF-UHFFFAOYSA-N	XZMCDFZZKTWFGF	N#C[NH3+]
CN(C)C(N)=NC(=N)N	1	1	DILIst Classification Oral	DILI	XZWYZXLIPXDOLR-UHFFFAOYSA-N	XZWYZXLIPXDOLR	C[NH+](C)C([NH3+])=NC(N)=[NH2+]
Cn1cnc2c1c(=O)[nH]c(=O)n2C	1	1	DILIst Classification	DILI	YAPQBXQYLJRXSA-UHFFFAOYSA-N	YAPQBXQYLJRXSA	Cn1cnc2c1c(=O)[nH]c(=O)n2C
CC(C)(C#N)c1cc(Cn2cncn2)cc(C(C)(C)C#N)c1	1	1	DILIst Classification Oral	DILI	YBBLVLTVTVSKRW-UHFFFAOYSA-N	YBBLVLTVTVSKRW	CC(C)(C#N)c1cc(Cn2cncn2)cc(C(C)(C)C#N)c1
CCCCC(CC)COC(=O)C=Cc1ccc(OC)cc1	1	1	DILIst Classification	DILI	YBGZDTIWKVFICR-UHFFFAOYSA-N	YBGZDTIWKVFICR	CCCCC(CC)COC(=O)C=Cc1ccc(OC)cc1
Cn1c(CNc2ccc(C(=N)N)cc2)nc2cc(C(=O)N(CCC(=O)O)c3ccccn3)ccc21	1	1	DILIst Classification oral	DILI	YBSJFWOBGCMAKL-UHFFFAOYSA-N	YBSJFWOBGCMAKL	Cn1c(CNc2ccc(C(N)=[NH2+])cc2)nc2cc(C(=O)N(CCC(=O)[O-])c3ccccn3)ccc21
COc1cc(C(=O)NS(=O)(=O)c2ccccc2C)ccc1Cc1cn(C)c2ccc(NC(=O)OC3CCCC3)cc12	1	1	DILIst Classification Oral	DILI	YEEZWCHGZNKEEK-UHFFFAOYSA-N	YEEZWCHGZNKEEK	COc1cc(C(=O)[N-]S(=O)(=O)c2ccccc2C)ccc1Cc1cn(C)c2ccc(NC(=O)OC3CCCC3)cc12
NC(=O)C[S+]([O-])C(c1ccccc1)c1ccccc1	1	1	DILIst Classification Oral	DILI	YFGHCGITMMYXAQ-UHFFFAOYSA-N	YFGHCGITMMYXAQ	NC(=O)C[S+](O)C(c1ccccc1)c1ccccc1
O=C(O)c1ccccc1O	1	1	DILIst Classification	DILI	YGSDEFSMJLZEOE-UHFFFAOYSA-N	YGSDEFSMJLZEOE	O=C([O-])c1ccccc1O
Cc1cc(C=CC#N)cc(C)c1N=c1cc[nH]c(=Nc2ccc(C#N)cc2)[nH]1	1	1	DILIst Classification Oral	DILI	YIBOMRUWOWDFLG-UHFFFAOYSA-N	YIBOMRUWOWDFLG	Cc1cc(C=CC#N)cc(C)c1N=c1cc[nH]c(=Nc2ccc(C#N)cc2)[nH]1
CCOC(=O)c1ccc(OC(=O)CCCCCN=C(N)N)cc1	1	1	DILIst Classification	DILI	YKGYIDJEEQRWQH-UHFFFAOYSA-N	YKGYIDJEEQRWQH	CCOC(=O)c1ccc(OC(=O)CCCCC[NH+]=C(N)N)cc1
N=c1c2c([nH]c3ccccc13)CCCC2	1	1	DILIst Classification	DILI	YLJREFDVOIBQDA-UHFFFAOYSA-N	YLJREFDVOIBQDA	N=c1c2c([nH]c3ccccc13)CCCC2
CC(C(=O)O)c1ccc(CC2CCCC2=O)cc1	1	1	DILIst Classification	DILI	YMBXTVYHTMGZDW-UHFFFAOYSA-N	YMBXTVYHTMGZDW	CC(C(=O)[O-])c1ccc(CC2CCCC2=O)cc1
CC(C)OC(=O)C(C)(C)Oc1ccc(C(=O)c2ccc(Cl)cc2)cc1	1	1	DILIst Classification Oral	DILI	YMTINGFKWWXKFG-UHFFFAOYSA-N	YMTINGFKWWXKFG	CC(C)OC(=O)C(C)(C)Oc1ccc(C(=O)c2ccc(Cl)cc2)cc1
CC1(COc2ccc(Cc3sc(=O)[nH]c3O)cc2)CCCCC1	1	1	DILIst Classification	DILI	YNQLJZYIOAPXMU-UHFFFAOYSA-N	YNQLJZYIOAPXMU	CC1(COc2ccc(Cc3sc(=O)[nH]c3O)cc2)CCCCC1
CCCCC1=NC2(CCCC2)C(=O)N1Cc1ccc(-c2ccccc2-c2nn[nH]n2)cc1	1	1	DILIst Classification Oral	DILI	YOSHYTLCDANDAN-UHFFFAOYSA-N	YOSHYTLCDANDAN	CCCCC1=[NH+]C2(CCCC2)C(=O)N1Cc1ccc(-c2ccccc2-c2nn[nH]n2)cc1
CCOc1cc(N)c(Cl)cc1C(=O)NCC1CN(Cc2ccc(F)cc2)CCO1	1	1	DILIst Classification	DILI	YPELFRMCRYSPKZ-UHFFFAOYSA-N	YPELFRMCRYSPKZ	CCOc1cc(N)c(Cl)cc1C(=O)NCC1C[NH+](Cc2ccc(F)cc2)CCO1
CNC1(c2ccccc2Cl)CCCCC1=O	1	1	DILIst Classification Intravenous	DILI	YQEZLKZALYSWHR-UHFFFAOYSA-N	YQEZLKZALYSWHR	C[NH2+]C1(c2ccccc2Cl)CCCCC1=O
CCN(CCO)CCCC(C)N=c1cc[nH]c2cc(Cl)ccc12	1	1	DILIst Classification Oral	DILI	XXSMGPRMXLTPCZ-UHFFFAOYSA-N	XXSMGPRMXLTPCZ	CC[NH+](CCO)CCCC(C)N=c1cc[nH]c2cc(Cl)ccc12
C=CCO	1	1	DILIst Classification	DILI	XXROGKLTLUQVRX-UHFFFAOYSA-N	XXROGKLTLUQVRX	C=CCO
CN1Cc2c(N)cccc2C(c2ccccc2)C1	1	1	DILIst Classification Oral	DILI	XXPANQJNYNUNES-UHFFFAOYSA-N	XXPANQJNYNUNES	C[NH+]1Cc2c(N)cccc2C(c2ccccc2)C1
O=C1Nc2ccc(Cl)cc2C(C#CC2CC2)(C(F)(F)F)O1	1	1	DILIst Classification Oral	DILI	XPOQHMRABVBWPR-UHFFFAOYSA-N	XPOQHMRABVBWPR	O=C1Nc2ccc(Cl)cc2C(C#CC2CC2)(C(F)(F)F)O1
Clc1ccc2nsnc2c1NC1=NCCN1	1	1	DILIst Classification Oral	DILI	XFYDIVBRZNQMJC-UHFFFAOYSA-N	XFYDIVBRZNQMJC	Clc1ccc2nsnc2c1NC1=[NH+]CCN1
COc1cc2[nH]cnc(=Nc3ccc(F)c(Cl)c3)c2cc1OCCCN1CCOCC1	1	1	DILIst Classification Oral	DILI	XGALLCVXEZPNRQ-UHFFFAOYSA-N	XGALLCVXEZPNRQ	COc1cc2[nH]cnc(=Nc3ccc(F)c(Cl)c3)c2cc1OCCC[NH+]1CCOCC1
COC1C(OC(C)=O)CC(=O)OC(C)CC=CC=CC(O)C(C)CC(CC=O)C1OC1OC(C)C(OC2CC(C)(O)C(OC(=O)CC(C)C)C(C)O2)C(N(C)C)C1O	1	1	DILIst Classification	DILI	XJSFLOJWULLJQS-UHFFFAOYSA-N	XJSFLOJWULLJQS	COC1C(OC(C)=O)CC(=O)OC(C)CC=CC=CC(O)C(C)CC(CC=O)C1OC1OC(C)C(OC2CC(C)(O)C(OC(=O)CC(C)C)C(C)O2)C([NH+](C)C)C1O
CCOC(=O)N=c1c[n+](N2CCOCC2)[n-]o1	1	1	DILIst Classification	DILI	XLFWDASMENKTKL-UHFFFAOYSA-N	XLFWDASMENKTKL	CCOC(=O)N=c1c[n+]([NH+]2CCOCC2)[nH]o1
CCC(=O)OC(Cc1ccccc1)(c1ccccc1)C(C)CN(C)C	1	1	DILIst Classification Oral	DILI	XLMALTXPSGQGBX-UHFFFAOYSA-N	XLMALTXPSGQGBX	CCC(=O)OC(Cc1ccccc1)(c1ccccc1)C(C)C[NH+](C)C
Cc1cn(C2C=CC(CO)O2)c(=O)[nH]c1=O	1	1	DILIst Classification Oral	DILI	XNKLLVCARDGLGL-UHFFFAOYSA-N	XNKLLVCARDGLGL	Cc1cn(C2C=CC(CO)O2)c(=O)[nH]c1=O
CC(C)(C)NCC(O)c1cc(O)cc(O)c1	1	1	DILIst Classification Oral	DILI	XWTYSIMOBUGWOL-UHFFFAOYSA-N	XWTYSIMOBUGWOL	CC(C)(C)[NH2+]CC(O)c1cc(O)cc(O)c1
O=c1[nH]c(=O)n(C2CC(O)C(CO)O2)cc1I	1	1	DILIst Classification Opthalmic, Topical	DILI	XQFRJNBWHJMXHO-UHFFFAOYSA-N	XQFRJNBWHJMXHO	O=c1[nH]c(=O)n(C2CC(O)C(CO)O2)cc1I
COc1ccc(Cc2nccc3cc(OC)c(OC)cc23)cc1OC	1	1	DILIst Classification Intravenous	DILI	XQYZDYMELSJDRZ-UHFFFAOYSA-N	XQYZDYMELSJDRZ	COc1ccc(Cc2nccc3cc(OC)c(OC)cc23)cc1OC
CCC(CC)C(NC(C)=O)C1C(N=C(N)N)CC(C(=O)O)C1O	1	1	DILIst Classification	DILI	XRQDFNLINLXZLB-UHFFFAOYSA-N	XRQDFNLINLXZLB	CCC(CC)C(NC(C)=O)C1C([NH+]=C(N)N)CC(C(=O)[O-])C1O
N=C(N)NC(=O)c1nc(Cl)c(=N)[nH]c1N	1	1	DILIst Classification Oral	DILI	XSDQTOBWRPYKKA-UHFFFAOYSA-N	XSDQTOBWRPYKKA	N=c1[nH]c(N)c(C(=O)NC(N)=[NH2+])nc1Cl
CCN(C)C(=O)Oc1cccc(C(C)N(C)C)c1	1	1	DILIst Classification Oral	DILI	XSVMFMHYUFZWBK-UHFFFAOYSA-N	XSVMFMHYUFZWBK	CC[NH+](C)C(=O)Oc1cccc(C(C)[NH+](C)C)c1
Oc1c(Cl)cc(Cl)c(Cl)c1Cc1c(O)c(Cl)cc(Cl)c1Cl	1	1	DILIst Classification Topical	DILI	ACGUYXCXAPNIKK-UHFFFAOYSA-N	ACGUYXCXAPNIKK	Oc1c(Cl)cc(Cl)c(Cl)c1Cc1c(O)c(Cl)cc(Cl)c1Cl
CC1OC(OC2C(CO)OC(OC3C(CO)OC(O)C(O)C3O)C(O)C2O)C(O)C(O)C1NC1C=C(CO)C(O)C(O)C1O	1	1	DILIst Classification Oral	DILI	XUFXOAAUWZOOIT-UHFFFAOYSA-N	XUFXOAAUWZOOIT	CC1OC(OC2C(CO)OC(OC3C(CO)OC(O)C(O)C3O)C(O)C2O)C(O)C(O)C1[NH2+]C1C=C(CO)C(O)C(O)C1O
CC(C)c1c(C(=O)Nc2ccccc2)c(-c2ccccc2)c(-c2ccc(F)cc2)n1CCC(O)CC(O)CC(=O)O	1	1	DILIst Classification Oral	DILI	XUKUURHRXDUEBC-UHFFFAOYSA-N	XUKUURHRXDUEBC	CC(C)c1c(C(=O)Nc2ccccc2)c(-c2ccccc2)c(-c2ccc(F)cc2)n1CCC(O)CC(O)CC(=O)[O-]
O=C(O)c1ccc(O)c(O)c1	1	1	DILIst Classification Intravenous	DILI	YQUVCSBJEUQKSH-UHFFFAOYSA-N	YQUVCSBJEUQKSH	O=C([O-])c1ccc(O)c(O)c1
COC12CC(COC(=O)c3cncc(Br)c3)CN(C)C1Cc1cn(C)c3cccc2c13	1	1	DILIst Classification	DILI	YSEXMKHXIOCEJA-UHFFFAOYSA-N	YSEXMKHXIOCEJA	COC12CC(COC(=O)c3cncc(Br)c3)C[NH+](C)C1Cc1cn(C)c3cccc2c13
CCOc1cc(CC(=O)NC(CC(C)C)c2ccccc2N2CCCCC2)ccc1C(=O)O	1	13	DILIrank dataset CP Overlap REpsilber	DILI	FAEKWTJYAYMJKF-UHFFFAOYSA-N	FAEKWTJYAYMJKF	CCOc1cc(CC(=O)NC(CC(C)C)c2ccccc2N2CCCCC2)ccc1C(=O)[O-]
COc1cc(C(=O)NC2CCCNC2)cc(OC)c1OC	1	1	DILIst Classification	DILI	YSIITVVESCNIPR-UHFFFAOYSA-N	YSIITVVESCNIPR	COc1cc(C(=O)NC2CCC[NH2+]C2)cc(OC)c1OC
CCC(=O)N(c1ccccc1)C1(C(=O)OC)CCN(CCC(=O)OC)CC1	1	1	DILIst Classification Intravenous	DILI	ZTVQQQVZCWLTDF-UHFFFAOYSA-N	ZTVQQQVZCWLTDF	CCC(=O)N(c1ccccc1)C1(C(=O)OC)CC[NH+](CCC(=O)OC)CC1
CC1OC(n2cc(F)c(=O)[nH]c2=O)C(O)C1O	1	1	DILIst Classification	DILI	ZWAOHEXOSAUJHY-UHFFFAOYSA-N	ZWAOHEXOSAUJHY	CC1OC(n2cc(F)c(=O)[nH]c2=O)C(O)C1O
CCOC(=O)CNC(C(=O)N1CCC1C(=O)NCc1ccc(C(N)=NO)cc1)C1CCCCC1	1	1	DILIst Classification Oral	DILI	ZXIBCJHYVWYIKI-UHFFFAOYSA-N	ZXIBCJHYVWYIKI	CCOC(=O)C[NH2+]C(C(=O)[NH+]1CCC1C(=O)NCc1ccc(C(N)=[NH+]O)cc1)C1CCCCC1
CC(CN(C)C)CN1c2ccccc2Sc2ccccc21	1	1	DILIst Classification Oral	DILI	ZZHLYYDVIOPZBE-UHFFFAOYSA-N	ZZHLYYDVIOPZBE	CC(CN1c2ccccc2Sc2ccccc21)C[NH+](C)C
CCCCC(=O)N(Cc1ccc(-c2ccccc2-c2nn[nH]n2)cc1)C(C(=O)O)C(C)C	1	13	DILIrank dataset CP Overlap REpsilber	DILI	ACWBQPMHZXGDFX-UHFFFAOYSA-N	ACWBQPMHZXGDFX	CCCCC(=O)[NH+](Cc1ccc(-c2ccccc2-c2nn[nH]n2)cc1)C(C(=O)[O-])C(C)C
NC1CC1c1ccccc1	1	13	DILIrank dataset CP Overlap REpsilber	DILI	AELCINSCMGFISI-UHFFFAOYSA-N	AELCINSCMGFISI	[NH3+]C1CC1c1ccccc1
Fc1ccc(C2CCNCC2COc2ccc3c(c2)OCO3)cc1	1	13	DILIrank dataset CP Overlap REpsilber	DILI	AHOUBRCZNHFOSL-UHFFFAOYSA-N	AHOUBRCZNHFOSL	Fc1ccc(C2CC[NH2+]CC2COc2ccc3c(c2)OCO3)cc1
CC(C)NCC(O)COc1cccc2ccccc12	1	13	DILIrank dataset CP Overlap REpsilber	DILI	AQHHHDLHHXJYJD-UHFFFAOYSA-N	AQHHHDLHHXJYJD	CC(C)[NH2+]CC(O)COc1cccc2ccccc12
CN=C(NC#N)NCCSCc1[nH]cnc1C	1	13	DILIrank dataset CP Overlap REpsilber	DILI	AQIXAKUUQRKLND-UHFFFAOYSA-N	AQIXAKUUQRKLND	C[NH+]=C(NC#N)NCCSCc1[nH]cnc1C
COc1ccc2c3c1OC1CC(O)C=CC31CCN(C)C2	1	13	DILIrank dataset CP Overlap REpsilber	DILI	ASUTZQLVASHGKV-UHFFFAOYSA-N	ASUTZQLVASHGKV	COc1ccc2c3c1OC1CC(O)C=CC31CC[NH+](C)C2
CC(C)(C)NCC(O)COc1nsnc1N1CCOCC1	1	13	DILIrank dataset CP Overlap REpsilber	DILI	BLJRIMJGRPQVNF-UHFFFAOYSA-N	BLJRIMJGRPQVNF	CC(C)(C)[NH2+]CC(O)COc1nsnc1N1CCOCC1
CC1=C(C(=O)O)N2C(=O)C(NC(=O)C(N)c3ccc(O)cc3)C2SC1	1	13	DILIrank dataset CP Overlap REpsilber	DILI	BOEGTKLJZSQCCD-UHFFFAOYSA-N	BOEGTKLJZSQCCD	CC1=C(C(=O)[O-])[NH+]2C(=O)C(NC(=O)C([NH3+])c3ccc(O)cc3)C2SC1
CC(=O)CCCCn1c(=O)c2c(ncn2C)n(C)c1=O	1	13	DILIrank dataset CP Overlap REpsilber	DILI	BYPFEZZEUUWMEJ-UHFFFAOYSA-N	BYPFEZZEUUWMEJ	CC(=O)CCCCn1c(=O)c2c(ncn2C)n(C)c1=O
COc1ccc2cc(C(C)C(=O)O)ccc2c1	1	13	DILIrank dataset CP Overlap REpsilber	DILI	CMWTZPSULFXXJA-UHFFFAOYSA-N	CMWTZPSULFXXJA	COc1ccc2cc(C(C)C(=O)[O-])ccc2c1
COC(=O)C1=C(C)N=C(C)C(C(=O)OC(C)C)C1c1cccc2nonc12	1	13	DILIrank dataset CP Overlap REpsilber	DILI	CNXVIBRFWKALQW-UHFFFAOYSA-N	CNXVIBRFWKALQW	COC(=O)C1=C(C)N=C(C)C(C(=O)OC(C)C)C1c1cccc2nonc12
NS(=O)(=O)c1cc2c(cc1C(F)(F)F)NCNS2(=O)=O	1	13	DILIrank dataset CP Overlap REpsilber	DILI	DMDGGSIALPNSEE-UHFFFAOYSA-N	DMDGGSIALPNSEE	NS(=O)(=O)c1cc2c(cc1C(F)(F)F)NCNS2(=O)=O
CC12CCC3c4ccc(O)cc4CCC3C1CCC2=O	1	13	DILIrank dataset CP Overlap REpsilber	DILI	DNXHEGUUPJUMQT-UHFFFAOYSA-N	DNXHEGUUPJUMQT	CC12CCC3c4ccc(O)cc4CCC3C1CCC2=O
O=C1CCC2(O)C3Cc4ccc(O)c5c4C2(CCN3CC2CC2)C1O5	1	13	DILIrank dataset CP Overlap REpsilber	DILI	DQCKKXVULJGBQN-UHFFFAOYSA-N	DQCKKXVULJGBQN	O=C1CCC2(O)C3Cc4ccc(O)c5c4C2(CC[NH+]3CC2CC2)C1O5
C=CC1=C(C(=O)O)N2C(=O)C(=NC(=O)C(NOCC(=O)O)c3csc(=N)[nH]3)C2SC1	1	13	DILIrank dataset CP Overlap REpsilber	DILI	FACRSCOHUPSUMI-UHFFFAOYSA-N	FACRSCOHUPSUMI	C=CC1=C(C(=O)[O-])[NH+]2C(=O)C(=NC(=O)C([NH2+]OCC(=O)[O-])c3csc(=N)[nH]3)C2SC1
CC(O)C1C(=O)N2C(C(=O)O)=C(SCCN=CN)CC12	1	1	DILIst Classification Intravenous	DILI	ZSKVGTPCRGIANV-UHFFFAOYSA-N	ZSKVGTPCRGIANV	CC(O)C1C(=O)[NH+]2C(C(=O)[O-])=C(SCC[NH+]=CN)CC12
CCCCc1oc2ccc(NS(C)(=O)=O)cc2c1C(=O)c1ccc(OCCCN(CCCC)CCCC)cc1	1	1	DILIst Classification Oral	DILI	ZQTNQVWKHCQYLQ-UHFFFAOYSA-N	ZQTNQVWKHCQYLQ	CCCCc1oc2ccc(NS(C)(=O)=O)cc2c1C(=O)c1ccc(OCCC[NH+](CCCC)CCCC)cc1
C[N+]12CCCCC1CCC(=C(c1cccs1)c1cccs1)C2	1	1	DILIst Classification	DILI	ZGSDGGRVFIYKKE-UHFFFAOYSA-N	ZGSDGGRVFIYKKE	C[N+]12CCCCC1CCC(=C(c1cccs1)c1cccs1)C2
O=C(O)c1cc(-c2ccccc2)nc2ccccc12	1	1	DILIst Classification Oral	DILI	YTRMTPPVNRALON-UHFFFAOYSA-N	YTRMTPPVNRALON	O=C([O-])c1cc(-c2ccccc2)nc2ccccc12
OCCN=CCNc1ccc(NCCNCCO)c2c(O)c3c(O)ccc(O)c3c(O)c12	1	1	DILIst Classification Intravenous	DILI	YYJKSCIIZGQWEE-UHFFFAOYSA-N	YYJKSCIIZGQWEE	OCCN=CCNc1ccc(NCC[NH2+]CCO)c2c(O)c3c(O)ccc(O)c3c(O)c12
Cc1c[nH]c(=NC(=O)C2C(=O)c3ccccc3S(=O)(=O)N2C)s1	1	1	DILIst Classification Oral	DILI	ZAHQBPYQBHTECE-UHFFFAOYSA-N	ZAHQBPYQBHTECE	Cc1c[nH]c(=NC(=O)C2C(=O)c3ccccc3S(=O)(=O)[NH+]2C)s1
CC1=C(C(=O)O)N2C(=O)C(NC(=O)C(N)c3ccccc3)C2SC1	1	1	DILIst Classification Oral	DILI	ZAIPMKNFIOOWCQ-UHFFFAOYSA-N	ZAIPMKNFIOOWCQ	CC1=C(C(=O)[O-])[NH+]2C(=O)C(NC(=O)C([NH3+])c3ccccc3)C2SC1
Cc1nc(=Nc2ncc(C(=O)Nc3c(C)cccc3Cl)s2)cc(N2CCN(CCO)CC2)[nH]1	1	1	DILIst Classification Oral	DILI	ZBNZXTGUTAYRHI-UHFFFAOYSA-N	ZBNZXTGUTAYRHI	Cc1nc(=Nc2ncc(C(=O)Nc3c(C)cccc3Cl)s2)cc(N2CC[NH+](CCO)CC2)[nH]1
Nc1c(CC(=O)O)cccc1C(=O)c1ccc(Br)cc1	1	1	DILIst Classification Oral	DILI	ZBPLOVFIXSTCRZ-UHFFFAOYSA-N	ZBPLOVFIXSTCRZ	Nc1c(CC(=O)[O-])cccc1C(=O)c1ccc(Br)cc1
CN(C)CCn1nnnc1SC=C1CSC2C(NC(=O)Cc3csc(=N)[nH]3)C(=O)N2C1C(=O)O	1	1	DILIst Classification	DILI	ZERZWIVZXKRPMQ-UHFFFAOYSA-N	ZERZWIVZXKRPMQ	C[NH+](C)CCn1nnnc1SC=C1CSC2C(NC(=O)Cc3csc(=N)[nH]3)C(=O)[NH+]2C1C(=O)[O-]
CNCCC(Oc1cccc2ccccc12)c1cccs1	1	1	DILIst Classification Oral	DILI	ZEUITGRIYCTCEM-UHFFFAOYSA-N	ZEUITGRIYCTCEM	C[NH2+]CCC(Oc1cccc2ccccc12)c1cccs1
NCC(=O)CCC(=O)O	1	1	DILIst Classification	DILI	ZGXJTSGNIOSYLO-UHFFFAOYSA-N	ZGXJTSGNIOSYLO	[NH3+]CC(=O)CCC(=O)[O-]
C=CCOC=O	1	1	DILIst Classification	DILI	ZHHZHHSFKCANOC-UHFFFAOYSA-N	ZHHZHHSFKCANOC	C=CCOC=O
Cc1cnc(C(=O)NCCc2ccc(S(=O)(=O)NC(=O)NC3CCCCC3)cc2)cn1	1	1	DILIst Classification Oral	DILI	ZJJXGWJIGJFDTL-UHFFFAOYSA-N	ZJJXGWJIGJFDTL	Cc1cnc(C(=O)NCCc2ccc(S(=O)(=O)[N-]C(=O)[NH2+]C3CCCCC3)cc2)cn1
CC(C)C(=O)c1c(C(C)C)nn2ccccc12	1	1	DILIst Classification	DILI	ZJVFLBOZORBYFE-UHFFFAOYSA-N	ZJVFLBOZORBYFE	CC(C)C(=O)c1c(C(C)C)nn2ccccc12
O=C(O)COCCN1CCN(C(c2ccccc2)c2ccc(Cl)cc2)CC1	1	1	DILIst Classification Oral	DILI	ZKLPARSLTMPFCP-UHFFFAOYSA-N	ZKLPARSLTMPFCP	O=C([O-])COCC[NH+]1CC[NH+](C(c2ccccc2)c2ccc(Cl)cc2)CC1
COc1ccc(Cl)cc1C(=O)NCCc1ccc(S(=O)(=O)NC(=O)NC2CCCCC2)cc1	1	1	DILIst Classification Oral	DILI	ZNNLBTZKUZBEKO-UHFFFAOYSA-N	ZNNLBTZKUZBEKO	COc1ccc(Cl)cc1C(=O)NCCc1ccc(S(=O)(=O)[N-]C(=O)[NH2+]C2CCCCC2)cc1
CN(C)CCCN1c2ccccc2Sc2ccc(Cl)cc21	1	1	DILIst Classification Oral	DILI	ZPEIMTDSQAKGNT-UHFFFAOYSA-N	ZPEIMTDSQAKGNT	C[NH+](C)CCCN1c2ccccc2Sc2ccc(Cl)cc21
COC(=O)C1C(OC(=O)c2ccccc2)CC2CCC1N2C	1	1	DILIst Classification Nasal, Torpical	DILI	ZPUCINDJVBIVPJ-UHFFFAOYSA-N	ZPUCINDJVBIVPJ	COC(=O)C1C(OC(=O)c2ccccc2)CC2CCC1[NH+]2C
OC1(c2ccc(Cl)cc2)c2ccccc2C2=NCCN21	1	1	DILIst Classification	DILI	ZPXSCAKFGYXMGA-UHFFFAOYSA-N	ZPXSCAKFGYXMGA	OC1(c2ccc(Cl)cc2)c2ccccc2C2=[NH+]CCN21
N=C(N)N=c1[nH]c(CSCCN=CNS(=O)(=O)c2ccc(Br)cc2)cs1	1	1	DILIst Classification Oral	DILI	ZQHFZHPUZXNPMF-UHFFFAOYSA-N	ZQHFZHPUZXNPMF	NC(=[NH2+])N=c1[nH]c(CSCC[NH+]=CNS(=O)(=O)c2ccc(Br)cc2)cs1
CCOCC(O)COc1ccc(NC(=O)CC[S](C)C)cc1	1	1	DILIst Classification	DILI	OUCZKWKDGZGTBA-UHFFFAOYSA-N	OUCZKWKDGZGTBA	CCOCC(O)COc1ccc(NC(=O)CC[S](C)C)cc1
COC(=O)C1=C(C)N=C(C)C(C(=O)OC)C1c1ccccc1[N+](=O)[O-]	1	1	DILIst Classification Oral	DILI	OSUCQKNXQBPLDG-UHFFFAOYSA-N	OSUCQKNXQBPLDG	COC(=O)C1=C(C)N=C(C)C(C(=O)OC)C1c1ccccc1[N+](=O)[O-]
CN(Cc1cnc2[nH]c(=N)[nH]c(=N)c2n1)c1ccc(C(=O)NC(CCC(=O)O)C(=O)O)cc1	1	1	DILIst Classification Oral	DILI	FBOZXECLQNJBKD-UHFFFAOYSA-N	FBOZXECLQNJBKD	CN(Cc1cnc2[nH]c(=N)[nH]c(=N)c2n1)c1ccc(C(=O)NC(CCC(=O)[O-])C(=O)[O-])cc1
CN(C)N=Nc1[nH]cnc1C(N)=O	1	1	DILIst Classification Intravenous	DILI	FDKXTQMXEQVLRF-UHFFFAOYSA-N	FDKXTQMXEQVLRF	C[NH+](C)N=Nc1[nH]cnc1C(N)=O
Cc1nccn1CC1CCc2c(c3ccccc3n2C)C1=O	1	1	DILIst Classification Oral	DILI	FELGMEQIXOGIFQ-UHFFFAOYSA-N	FELGMEQIXOGIFQ	Cc1nccn1CC1CCc2c(c3ccccc3n2C)C1=O
NC(=O)N1c2ccccc2C=Cc2ccccc21	1	1	DILIst Classification Oral	DILI	FFGPTBGBLSHEPO-UHFFFAOYSA-N	FFGPTBGBLSHEPO	NC(=O)N1c2ccccc2C=Cc2ccccc21
COc1cccc(CCc2ccccc2OCC(CN(C)C)OC(=O)CCC(=O)O)c1	1	1	DILIst Classification	DILI	FFYNAVGJSYHHFO-UHFFFAOYSA-N	FFYNAVGJSYHHFO	COc1cccc(CCc2ccccc2OCC(C[NH+](C)C)OC(=O)CCC(=O)[O-])c1
O=c1[nH]c2ccccc2n1CCCN1CCC(n2c(=O)[nH]c3cc(Cl)ccc32)CC1	1	1	DILIst Classification	DILI	FGXWKSZFVQUSTL-UHFFFAOYSA-N	FGXWKSZFVQUSTL	O=c1[nH]c2ccccc2n1CCC[NH+]1CCC(n2c(=O)[nH]c3cc(Cl)ccc32)CC1
CC1CCC2C(C)C(OC(=O)CCC(=O)O)OC3OC4(C)CCC1C32OO4	1	1	DILIst Classification	DILI	FIHJKUPKCHIPAT-UHFFFAOYSA-N	FIHJKUPKCHIPAT	CC1CCC2C(C)C(OC(=O)CCC(=O)[O-])OC3OC4(C)CCC1C32OO4
Cc1cc(=O)c2c(O)c3c(O)cc(O)c4c5c(O)cc(O)c6c(=O)c7c(O)cc(C)c8c1c2c(c34)c(c65)c78	1	1	DILIst Classification	DILI	FIIAPJASQSDOKY-UHFFFAOYSA-N	FIIAPJASQSDOKY	Cc1cc(=O)c2c(O)c3c(O)cc(O)c4c5c(O)cc(O)c6c(=O)c7c(O)cc(C)c8c1c2c(c34)c(c65)c78
CCOC(=O)C(CCc1ccccc1)NC1CSC(c2cccs2)CN(CC(=O)O)C1=O	1	1	DILIst Classification	DILI	FIQOFIRCTOWDOW-UHFFFAOYSA-N	FIQOFIRCTOWDOW	CCOC(=O)C(CCc1ccccc1)[NH2+]C1CSC(c2cccs2)C[NH+](CC(=O)[O-])C1=O
CN1C(=O)C(O)N=C(c2ccccc2Cl)c2cc(Cl)ccc21	1	1	DILIst Classification	DILI	FJIKWRGCXUCUIG-UHFFFAOYSA-N	FJIKWRGCXUCUIG	CN1C(=O)C(O)N=C(c2ccccc2Cl)c2cc(Cl)ccc21
CN(CCOc1ccc(Cc2sc(=O)[nH]c2O)cc1)c1ccccn1	1	1	DILIst Classification Oral	DILI	FLDPBMANMDLQTH-UHFFFAOYSA-N	FLDPBMANMDLQTH	CN(CCOc1ccc(Cc2sc(=O)[nH]c2O)cc1)c1ccccn1
Clc1ccc(C(OCCN2CCCCC2)c2ccccc2)cc1	1	1	DILIst Classification	DILI	FLNXBVJLPJNOSI-UHFFFAOYSA-N	FLNXBVJLPJNOSI	Clc1ccc(C(OCC[NH+]2CCCCC2)c2ccccc2)cc1
CC(=O)N=c1sc(S(N)(=O)=O)nn1C	1	1	DILIst Classification Oral	DILI	FLOSMHQXBMRNHR-UHFFFAOYSA-N	FLOSMHQXBMRNHR	CC(=O)N=c1sc(S(N)(=O)=O)nn1C
CC12CCC3C(CC=C4CC(O)CCC43C)C1CCC2=O	1	1	DILIst Classification	DILI	FMGSKLZLMKYGDP-UHFFFAOYSA-N	FMGSKLZLMKYGDP	CC12CCC3C(CC=C4CC(O)CCC43C)C1CCC2=O
S=P(N1CC1)(N1CC1)N1CC1	1	1	DILIst Classification Intravenous	DILI	FOCVUCIESVLUNU-UHFFFAOYSA-N	FOCVUCIESVLUNU	S=P([NH+]1CC1)([NH+]1CC1)[NH+]1CC1
CCCCN(CCCC)CCC(O)c1cc2c(Cl)cc(Cl)cc2c2cc(C(F)(F)F)ccc12	1	1	DILIst Classification	DILI	FOHHNHSLJDZUGQ-UHFFFAOYSA-N	FOHHNHSLJDZUGQ	CCCC[NH+](CCCC)CCC(O)c1cc2c(Cl)cc(Cl)cc2c2cc(C(F)(F)F)ccc12
CC(C=CC1=C(C)CCCC1(C)C)=CC=CC(C)=CCO	1	1	DILIst Classification Intramuscular	DILI	FPIPGXGPPPQFEQ-UHFFFAOYSA-N	FPIPGXGPPPQFEQ	CC(C=CC1=C(C)CCCC1(C)C)=CC=CC(C)=CCO
CC1(C)SC2C(NC(=O)C(C(=O)O)c3ccccc3)C(=O)N2C1C(=O)O	1	1	DILIst Classification Oral	DILI	FPPNZSSZRUTDAP-UHFFFAOYSA-N	FPPNZSSZRUTDAP	CC1(C)SC2C(NC(=O)C(C(=O)[O-])c3ccccc3)C(=O)[NH+]2C1C(=O)[O-]
OCC1OC(n2cnc3c2N=CNCC3O)CC1O	1	1	DILIst Classification Intravenous	DILI	FPVKHBSQESCIEP-UHFFFAOYSA-N	FPVKHBSQESCIEP	OCC1OC(n2cnc3c2[NH+]=CNCC3O)CC1O
CC12CCC3c4ccc(OC(=O)N(CCCl)CCCl)cc4CCC3C1CCC2O	1	1	DILIst Classification Oral	DILI	FRPJXPJMRWBBIH-UHFFFAOYSA-N	FRPJXPJMRWBBIH	CC12CCC3c4ccc(OC(=O)[NH+](CCCl)CCCl)cc4CCC3C1CCC2O
COc1ccc2c(c1)c(CC(=O)OCC(=O)O)c(C)n2C(=O)c1ccc(Cl)cc1	1	1	DILIst Classification	DILI	FSQKKOOTNAMONP-UHFFFAOYSA-N	FSQKKOOTNAMONP	COc1ccc2c(c1)c(CC(=O)OCC(=O)[O-])c(C)n2C(=O)c1ccc(Cl)cc1
CCCN(CCC)CCc1cccc2[nH]c(O)cc12	1	1	DILIst Classification Oral	DILI	FBYFJOVKHROJSY-UHFFFAOYSA-N	FBYFJOVKHROJSY	CCC[NH+](CCC)CCc1cccc2[nH]c(O)cc12
CC#CCC(C)C(O)C=CC1C(O)CC2CC(=CCCCC(=O)O)CC21	1	1	DILIst Classification	DILI	HIFJCPQKFCZDDL-UHFFFAOYSA-N	HIFJCPQKFCZDDL	CC#CCC(C)C(O)C=CC1C(O)CC2CC(=CCCCC(=O)[O-])CC21
O=C(O)Cc1csc(-c2ccc(Cl)cc2)n1	1	1	DILIst Classification Oral	DILI	APBSKHYXXKHJFK-UHFFFAOYSA-N	APBSKHYXXKHJFK	O=C([O-])Cc1csc(-c2ccc(Cl)cc2)n1
C#CC1(O)CCC2C3C(C)C=C4CC(=O)CCC4C3CCC21C	1	1	DILIst Classification	DILI	AMSBRQDLADKBGS-UHFFFAOYSA-N	AMSBRQDLADKBGS	C#CC1(O)CCC2C3C(C)C=C4CC(=O)CCC4C3CCC21C
CCN(CC)CC=NC(=O)c1c(C)[nH]c(Cc2c(O)[nH]c3ccc(F)cc23)c1C	1	1	DILIst Classification Oral	DILI	ALVHFWNGOPERPY-UHFFFAOYSA-N	ALVHFWNGOPERPY	CC[NH+](CC)CC=NC(=O)c1c(C)[nH]c(Cc2c(O)[nH]c3ccc(F)cc23)c1C
O=C(NC(Cc1cc(=O)[nH]c2ccccc12)C(=O)O)c1ccc(Cl)cc1	1	1	DILIst Classification	DILI	ALLWOAVDORUJLA-UHFFFAOYSA-N	ALLWOAVDORUJLA	O=C(NC(Cc1cc(=O)[nH]c2ccccc12)C(=O)[O-])c1ccc(Cl)cc1
CCC1(c2ccccc2)C(=O)NC(=O)N(C)C1=O	1	1	DILIst Classification	DILI	ALARQZQTBTVLJV-UHFFFAOYSA-N	ALARQZQTBTVLJV	CCC1(c2ccccc2)C(=O)[N-]C(=O)N(C)C1=O
CCCCCCCCCCCC(CC1OC(=O)C1CCCCCC)OC(=O)C(CC(C)C)NC=O	1	1	DILIst Classification Oral	DILI	AHLBNYSZXLDEJQ-UHFFFAOYSA-N	AHLBNYSZXLDEJQ	CCCCCCCCCCCC(CC1OC(=O)C1CCCCCC)OC(=O)C(CC(C)C)NC=O
CCC1OC(=O)C(C)C(OC2CC(C)(OC)C(O)C(C)O2)C(C)C(OC2OC(C)CC(N(C)C)C2O)C(C)(OC)CC(C)C(=O)C(C)C(O)C1(C)O	1	1	DILIst Classification Oral	DILI	AGOYDEPGAOXOCK-UHFFFAOYSA-N	AGOYDEPGAOXOCK	CCC1OC(=O)C(C)C(OC2CC(C)(OC)C(O)C(C)O2)C(C)C(OC2OC(C)CC([NH+](C)C)C2O)C(C)(OC)CC(C)C(=O)C(C)C(O)C1(C)O
O=C(O)COc1ccc(C(=O)c2cccs2)c(Cl)c1Cl	1	1	DILIst Classification Oral	DILI	AGHANLSBXUWXTB-UHFFFAOYSA-N	AGHANLSBXUWXTB	O=C([O-])COc1ccc(C(=O)c2cccs2)c(Cl)c1Cl
CC(=O)NCCCS(=O)(=O)O	1	1	DILIst Classification Oral	DILI	AFCGFAGUEYAMAO-UHFFFAOYSA-N	AFCGFAGUEYAMAO	CC(=O)NCCCS(=O)(=O)[O-]
CCC(CO)NCCNC(CC)CO	1	1	DILIst Classification Oral	DILI	AEUTYOVWOVBAKS-UHFFFAOYSA-N	AEUTYOVWOVBAKS	CCC(CO)[NH2+]CC[NH2+]C(CC)CO
CCc1cc(C(N)=S)ccn1	1	1	DILIst Classification Oral	DILI	AEOCXXJPGCBFJA-UHFFFAOYSA-N	AEOCXXJPGCBFJA	CCc1cc(C([NH3+])=S)ccn1
Cc1nc(C)c2c(n1)N(Cc1ccc(-c3ccccc3-c3nn[nH]n3)cc1)C(=O)CC2	1	1	DILIst Classification Oral	DILI	ADXGNEYLLLSOAR-UHFFFAOYSA-N	ADXGNEYLLLSOAR	Cc1nc(C)c2c(n1)N(Cc1ccc(-c3ccccc3-c3nn[nH]n3)cc1)C(=O)CC2
COc1cc2c(cc1OC)C(=O)C(CC1CCN(Cc3ccccc3)CC1)C2	1	1	DILIst Classification Oral	DILI	ADEBPBSSDYVVLD-UHFFFAOYSA-N	ADEBPBSSDYVVLD	COc1cc2c(cc1OC)C(=O)C(CC1CC[NH+](Cc3ccccc3)CC1)C2
O=C(O)C(S)C(S)C(=O)O	1	1	DILIst Classification Oral	DILI	ACTRVOBWPAIOHC-UHFFFAOYSA-N	ACTRVOBWPAIOHC	O=C([O-])C(S)C(S)C(=O)[O-]
COC1CC2CCC(C)C(O)(O2)C(=O)C(=O)N2CCCCC2C(=O)OC(C(C)CC2CCC(O)C(OC)C2)CC(=O)C(C)=CC(C)C(O)C(OC)C(=O)C(C)CC(C)C=CC=CC=C1C	1	1	DILIst Classification Oral	DILI	DVSZTYJRXBBIFA-UHFFFAOYSA-N	DVSZTYJRXBBIFA	COC1CC2CCC(C)C(O)(O2)C(=O)C(=O)[NH+]2CCCCC2C(=O)OC(C(C)CC2CCC(O)C(OC)C2)CC(=O)C(C)=CC(C)C(O)C(OC)C(=O)C(C)CC(C)C=CC=CC=C1C
COC1C(OC(N)=O)C(O)C(Oc2ccc3c(=O)c(NC(=O)c4ccc(O)c(CC=C(C)C)c4)c(O)oc3c2C)OC1(C)C	1	1	DILIst Classification	DILI	DYYIUCVAQGRACE-UHFFFAOYSA-N	DYYIUCVAQGRACE	COC1C(OC(N)=O)C(O)C(Oc2ccc3c(=O)c(NC(=O)c4ccc(O)c(CC=C(C)C)c4)c(O)oc3c2C)OC1(C)C
CC1CN(c2c(F)c(N)c3c(=O)c(C(=O)O)cn(C4CC4)c3c2F)CC(C)N1	1	1	DILIst Classification	DILI	DZZWHBIBMUVIIW-UHFFFAOYSA-N	DZZWHBIBMUVIIW	CC1CN(c2c(F)c(N)c3c(=O)c(C(=O)[O-])cn(C4CC4)c3c2F)CC(C)[NH2+]1
COc1c(N2CC3CCCNC3C2)c(F)cc2c(=O)c(C(=O)O)cn(C3CC3)c12	1	1	DILIst Classification Oral	DILI	FABPRXSRWADJSP-UHFFFAOYSA-N	FABPRXSRWADJSP	COc1c(N2CC3CCC[NH2+]C3C2)c(F)cc2c(=O)c(C(=O)[O-])cn(C3CC3)c12
N=c1[nH]c2ccc(OC(F)(F)F)cc2s1	1	1	DILIst Classification Oral	DILI	FTALBRSUTCGOEG-UHFFFAOYSA-N	FTALBRSUTCGOEG	N=c1[nH]c2ccc(OC(F)(F)F)cc2s1
CC(C)N=c1nccc[nH]1	1	1	DILIst Classification Oral	DILI	FTCYIGBVOHNHCD-UHFFFAOYSA-N	FTCYIGBVOHNHCD	CC(C)N=c1nccc[nH]1
CN1CCC(N=c2nc3c(=Nc4ccc(F)c(Cl)c4)[nH]cnc3c[nH]2)CC1	1	1	DILIst Classification Oral	DILI	FTFRZXFNZVCRSK-UHFFFAOYSA-N	FTFRZXFNZVCRSK	C[NH+]1CCC(N=c2nc3c(=Nc4ccc(F)c(Cl)c4)[nH]cnc3c[nH]2)CC1
OCC(CO)NC1CC(O)(CO)C(O)C(O)C1O	1	1	DILIst Classification	DILI	FZNCGRZWXLXZSZ-UHFFFAOYSA-N	FZNCGRZWXLXZSZ	OCC(CO)[NH2+]C1CC(O)(CO)C(O)C(O)C1O
Cc1nnc(C(C)C)n1C1CC2CCC(C1)N2CCC(NC(=O)C1CCC(F)(F)CC1)c1ccccc1	1	1	DILIst Classification Oral	DILI	GSNHKUDZZFZSJB-UHFFFAOYSA-N	GSNHKUDZZFZSJB	Cc1nnc(C(C)C)n1C1CC2CCC(C1)[NH+]2CCC(NC(=O)C1CCC(F)(F)CC1)c1ccccc1
CCN(CC)c1cc(C)nc2ncnn12	1	1	DILIst Classification	DILI	GSNOZLZNQMLSKJ-UHFFFAOYSA-N	GSNOZLZNQMLSKJ	CCN(CC)c1cc(C)nc2ncnn12
CC(C(=O)O)c1ccc(C(=O)c2ccccc2)s1	1	1	DILIst Classification	DILI	GUHPRPJDBZHYCJ-UHFFFAOYSA-N	GUHPRPJDBZHYCJ	CC(C(=O)[O-])c1ccc(C(=O)c2ccccc2)s1
O=C1C=NC(c2ccccc2Cl)c2cc([N+](=O)[O-])ccc2N1	1	1	DILIst Classification Oral	DILI	GUSMEDHRIBVVJG-UHFFFAOYSA-N	GUSMEDHRIBVVJG	O=C1C=NC(c2ccccc2Cl)c2cc([N+](=O)[O-])ccc2N1
CC(=O)Oc1ccc(C(=C2CCCCC2)c2ccc(OC(C)=O)cc2)cc1	1	1	DILIst Classification Oral	DILI	GVOUFPWUYJWQSK-UHFFFAOYSA-N	GVOUFPWUYJWQSK	CC(=O)Oc1ccc(C(=C2CCCCC2)c2ccc(OC(C)=O)cc2)cc1
CCCCN1C(=O)C(C(O)C2CCCCC2)NC(=O)C12CCN(Cc1ccc(Oc3ccc(C(=O)O)cc3)cc1)CC2	1	1	DILIst Classification Oral	DILI	GWNOTCOIYUNTQP-UHFFFAOYSA-N	GWNOTCOIYUNTQP	CCCC[NH+]1C(=O)C(C(O)C2CCCCC2)NC(=O)C12CC[NH+](Cc1ccc(Oc3ccc(C(=O)[O-])cc3)cc1)CC2
O=C(OCC(O)CO)c1ccccc1N=c1cc[nH]c2cc(Cl)ccc12	1	1	DILIst Classification Oral	DILI	GWOFUCIGLDBNKM-UHFFFAOYSA-N	GWOFUCIGLDBNKM	O=C(OCC(O)CO)c1ccccc1N=c1cc[nH]c2cc(Cl)ccc12
Cc1ccccc1C(=O)Nc1ccc(C(=O)N2CCCC(O)c3cc(Cl)ccc32)c(C)c1	1	1	DILIst Classification Oral	DILI	GYHCTFXIZSNGJT-UHFFFAOYSA-N	GYHCTFXIZSNGJT	Cc1ccccc1C(=O)Nc1ccc(C(=O)N2CCCC(O)c3cc(Cl)ccc32)c(C)c1
CC12CCC(O)CC1=CCC1C2CCC2(C)C(c3cccnc3)=CCC12	1	1	DILIst Classification	DILI	GZOSMCIZMLWJML-UHFFFAOYSA-N	GZOSMCIZMLWJML	CC12CCC(O)CC1=CCC1C2CCC2(C)C(c3cccnc3)=CCC12
NCc1cccnc1	1	1	DILIst Classification	DILI	HDOUGSFASVGDCS-UHFFFAOYSA-N	HDOUGSFASVGDCS	[NH3+]Cc1cccnc1
N=c1[nH]c(O)c(-c2ccccc2)o1	1	1	DILIst Classification Oral	DILI	HDOVLPFABNJQJO-UHFFFAOYSA-N	HDOVLPFABNJQJO	N=c1[nH]c(O)c(-c2ccccc2)o1
NS(=O)(=O)c1cc2c(cc1C(F)(F)F)NC(Cc1ccccc1)NS2(=O)=O	1	1	DILIst Classification Oral	DILI	HDWIHXWEUNVBIY-UHFFFAOYSA-N	HDWIHXWEUNVBIY	NS(=O)(=O)c1cc2c(cc1C(F)(F)F)[NH2+]C(Cc1ccccc1)NS2(=O)=O
CC(C)Cc1ccc(C(C)C(=O)O)cc1	1	1	DILIst Classification Oral	DILI	HEFNNWSXXWATRW-UHFFFAOYSA-N	HEFNNWSXXWATRW	CC(C)Cc1ccc(C(C)C(=O)[O-])cc1
Cc1ccc(C)c(OCCCC(C)(C)C(=O)O)c1	1	1	DILIst Classification Oral	DILI	HEMJJKBWTPKOJG-UHFFFAOYSA-N	HEMJJKBWTPKOJG	Cc1ccc(C)c(OCCCC(C)(C)C(=O)[O-])c1
CC(=O)C(NC(=O)C1CSSCC(NC(=O)C(N)Cc2ccc3ccccc3c2)C(=O)NC(Cc2ccc(O)cc2)C(=O)NC(Cc2c[nH]c3ccccc23)C(=O)NC(CCCCN)C(=O)NC(C(C)C)C(=O)N1)C(N)O	1	1	DILIst Classification	DILI	HFBLFEOAXLEEAV-UHFFFAOYSA-N	HFBLFEOAXLEEAV	CC(=O)C(NC(=O)C1CSSCC(NC(=O)C([NH3+])Cc2ccc3ccccc3c2)C(=O)NC(Cc2ccc(O)cc2)C(=O)NC(Cc2c[nH]c3ccccc23)C(=O)NC(CCCC[NH3+])C(=O)NC(C(C)C)C(=O)N1)C(N)O
CCOC(=O)C(CCc1ccccc1)NC1CCCN2CCCC(C(=O)O)N2C1=O	1	1	DILIst Classification Oral	DILI	HHHKFGXWKKUNCY-UHFFFAOYSA-N	HHHKFGXWKKUNCY	CCOC(=O)C(CCc1ccccc1)[NH2+]C1CCC[NH+]2CCCC(C(=O)[O-])[NH+]2C1=O
CCC1(O)CC2CN(CCc3c([nH]c4ccccc34)C(C(=O)OC)(c3cc4c(cc3OC)N(C)C3C(O)(C(N)=O)C(O)C5(CC)C=CCN6CCC43C65)C2)C1	1	1	DILIst Classification	DILI	HHJUWIANJFBDHT-UHFFFAOYSA-N	HHJUWIANJFBDHT	CCC1(O)CC2C[NH+](CCc3c([nH]c4ccccc34)C(C(=O)OC)(c3cc4c(cc3OC)[NH+](C)C3C(O)(C(N)=O)C(O)C5(CC)C=CC[NH+]6CCC43C65)C2)C1
Cc1ccc(C(=O)NC2C(=O)NC(C(C)C)C(=O)N3CCCC3C(=O)N(C)CC(=O)N(C)C(C(C)C)C(=O)OC2C)c2c1Oc1c(C)c(O)c(N)c(C(=O)N=C3C(=O)NC(C(C)C)C(=O)N4CCCC4C(=O)N(C)CC(=O)N(C)C(C(C)C)C(=O)OC3C)c1N2	1	1	DILIst Classification Subcutaneous	DILI	GSADSJFVCHVKRH-UHFFFAOYSA-N	GSADSJFVCHVKRH	Cc1ccc(C(=O)NC2C(=O)NC(C(C)C)C(=O)[NH+]3CCCC3C(=O)[NH+](C)CC(=O)[NH+](C)C(C(C)C)C(=O)OC2C)c2c1Oc1c(C)c(O)c(N)c(C(=O)N=C3C(=O)NC(C(C)C)C(=O)[NH+]4CCCC4C(=O)[NH+](C)CC(=O)[NH+](C)C(C(C)C)C(=O)OC3C)c1N2
O=NN(CCCl)C(=O)NC1CCCCC1	1	1	DILIst Classification Oral	DILI	GQYIWUVLTXOXAJ-UHFFFAOYSA-N	GQYIWUVLTXOXAJ	O=N[NH+](CCCl)C(=O)NC1CCCCC1
CN1C(=O)C=NC(=C2CCCCC2)c2cc(Cl)ccc21	1	1	DILIst Classification	DILI	GIEGFYVKVGBXMQ-UHFFFAOYSA-N	GIEGFYVKVGBXMQ	CN1C(=O)C=NC(=C2CCCCC2)c2cc(Cl)ccc21
CC(N)C(=O)OC(C)(C)Cc1ccc(Cl)cc1	1	1	DILIst Classification Oral	DILI	FZSPJBYOKQPKCD-UHFFFAOYSA-N	FZSPJBYOKQPKCD	CC([NH3+])C(=O)OC(C)(C)Cc1ccc(Cl)cc1
CC12CCC(=O)C=C1CCC1C2CCC2(C)C1CCC2(C)O	1	1	DILIst Classification Oral	DILI	GCKMFJBGXUYNAG-UHFFFAOYSA-N	GCKMFJBGXUYNAG	CC12CCC(=O)C=C1CCC1C2CCC2(C)C1CCC2(C)O
CN(C)CCCN1c2ccccc2CCc2ccc(Cl)cc21	1	1	DILIst Classification Oral	DILI	GDLIGKIOYRNHDA-UHFFFAOYSA-N	GDLIGKIOYRNHDA	C[NH+](C)CCCN1c2ccccc2CCc2ccc(Cl)cc21
CCNC(=O)C1CCCN1C(=O)C(CCCNC(=N)N)NC(=O)C(CC(C)C)NC(=O)C(CC(C)C)NC(=O)C(Cc1ccc(O)cc1)NC(=O)C(CO)NC(=O)C(Cc1c[nH]c2ccccc12)NC(=O)C(Cc1cnc[nH]1)NC(=O)C1CCC(=O)N1	1	1	DILIst Classification Subcutaneous	DILI	GFIJNRVAKGFPGQ-UHFFFAOYSA-N	GFIJNRVAKGFPGQ	CCNC(=O)C1CCC[NH+]1C(=O)C(CCCNC(N)=[NH2+])NC(=O)C(CC(C)C)NC(=O)C(CC(C)C)NC(=O)C(Cc1ccc(O)cc1)NC(=O)C(CO)NC(=O)C(Cc1c[nH]c2ccccc12)NC(=O)C(Cc1cnc[nH]1)NC(=O)C1CCC(=O)N1
CCCCc1c(O)n(-c2ccc(O)cc2)n(-c2ccccc2)c1=O	1	1	DILIst Classification	DILI	GFMGHHYHOFNBHB-UHFFFAOYSA-N	GFMGHHYHOFNBHB	CCCCc1c(O)n(-c2ccc(O)cc2)n(-c2ccccc2)c1=O
CC(C)=CCOc1ccc(C=CC(=O)c2ccc(OCC=C(C)C)cc2OCC(=O)O)cc1	1	1	DILIst Classification	DILI	GFWRVVCDTLRWPK-UHFFFAOYSA-N	GFWRVVCDTLRWPK	CC(C)=CCOc1ccc(C=CC(=O)c2ccc(OCC=C(C)C)cc2OCC(=O)[O-])cc1
O=c1[nH]cc(F)c(=O)[nH]1	1	1	DILIst Classification Intravenous	DILI	GHASVSINZRGABV-UHFFFAOYSA-N	GHASVSINZRGABV	O=c1[nH]cc(F)c(=O)[nH]1
CCN(CC)C(=O)C1(c2ccccc2)CC1CN	1	1	DILIst Classification Oral	DILI	GJJFMKBJSRMPLA-UHFFFAOYSA-N	GJJFMKBJSRMPLA	CC[NH+](CC)C(=O)C1(c2ccccc2)CC1C[NH3+]
COc1ccccc1Oc1c(OCCO)[nH]c(-c2ncccn2)nc1=NS(=O)(=O)c1ccc(C(C)(C)C)cc1	1	1	DILIst Classification Oral	DILI	GJPICJJJRGTNOD-UHFFFAOYSA-N	GJPICJJJRGTNOD	COc1ccccc1Oc1c(OCCO)[nH]c(-c2ncccn2)nc1=NS(=O)(=O)c1ccc(C(C)(C)C)cc1
CCN(CC)CCOc1ccc(C(=C(Cl)c2ccccc2)c2ccccc2)cc1	1	1	DILIst Classification Oral	DILI	GKIRPKYJQBWNGO-UHFFFAOYSA-N	GKIRPKYJQBWNGO	CC[NH+](CC)CCOc1ccc(C(=C(Cl)c2ccccc2)c2ccccc2)cc1
CCc1c(C)cn(C(=O)NCCc2ccc(S(=O)(=O)NC(=O)NC3CCC(C)CC3)cc2)c1O	1	1	DILIst Classification Oral	DILI	GKNDIYRVXVKUNM-UHFFFAOYSA-N	GKNDIYRVXVKUNM	CCc1c(C)cn(C(=O)NCCc2ccc(S(=O)(=O)[N-]C(=O)[NH2+]C3CCC(C)CC3)cc2)c1O
COC(=O)C(c1ccccc1Cl)N1CCc2sccc2C1	1	1	DILIst Classification Oral	DILI	GKTWGGQPFAXNFI-UHFFFAOYSA-N	GKTWGGQPFAXNFI	COC(=O)C(c1ccccc1Cl)[NH+]1CCc2sccc2C1
NC(=O)CN1CCCC1=O	1	1	DILIst Classification	DILI	GMZVRMREEHBGGF-UHFFFAOYSA-N	GMZVRMREEHBGGF	NC(=O)C[NH+]1CCCC1=O
CCCC(=O)Nc1ccc(OCC(O)CNC(C)C)c(C(C)=O)c1	1	1	DILIst Classification Oral	DILI	GOEMGAFJFRBGGG-UHFFFAOYSA-N	GOEMGAFJFRBGGG	CCCC(=O)Nc1ccc(OCC(O)C[NH2+]C(C)C)c(C(C)=O)c1
Nc1cccc2c1CN(C1CCC(=O)NC1=O)C2=O	1	1	DILIst Classification Oral	DILI	GOTYRUGSSMKFNF-UHFFFAOYSA-N	GOTYRUGSSMKFNF	Nc1cccc2c1C[NH+](C1CCC(=O)NC1=O)C2=O
CCCS(=O)(=O)Nc1ccc(F)c(C(=O)c2c[nH]c3ncc(-c4ccc(Cl)cc4)cc23)c1F	1	1	DILIst Classification	DILI	GPXBXXGIAQBQNI-UHFFFAOYSA-N	GPXBXXGIAQBQNI	CCCS(=O)(=O)Nc1ccc(F)c(C(=O)c2c[nH]c3ncc(-c4ccc(Cl)cc4)cc23)c1F
CC1C=CC=CC=CC=CC=CC=CC=CC(OC2OC(C)C(O)C(N)C2O)CC2OC(O)(CC(O)CC(O)C(O)CCC(O)CC(O)CC(=O)OC(C)C(C)C1O)CC(O)C2C(=O)O	1	1	DILIst Classification Intravenous	DILI	APKFDSVGJQXUKY-UHFFFAOYSA-N	APKFDSVGJQXUKY	CC1C=CC=CC=CC=CC=CC=CC=CC(OC2OC(C)C(O)C([NH3+])C2O)CC2OC(O)(CC(O)CC(O)C(O)CCC(O)CC(O)CC(=O)OC(C)C(C)C1O)CC(O)C2C(=O)[O-]
C=CCOc1ccc(CC(=O)O)cc1Cl	1	1	DILIst Classification Oral	DILI	ARHWPKZXBHOEEE-UHFFFAOYSA-N	ARHWPKZXBHOEEE	C=CCOc1ccc(CC(=O)[O-])cc1Cl
COC(C(=O)C(O)C(C)O)C1Cc2cc3cc(OC4CC(OC5CC(O)C(O)C(C)O5)C(O)C(C)O4)c(C)c(O)c3c(O)c2C(=O)C1OC1CC(OC2CC(OC3CC(C)(O)C(O)C(C)O3)C(O)C(C)O2)C(O)C(C)O1	1	1	DILIst Classification	DILI	CFCUWKMKBJTWLW-UHFFFAOYSA-N	CFCUWKMKBJTWLW	COC(C(=O)C(O)C(C)O)C1Cc2cc3cc(OC4CC(OC5CC(O)C(O)C(C)O5)C(O)C(C)O4)c(C)c(O)c3c(O)c2C(=O)C1OC1CC(OC2CC(OC3CC(C)(O)C(O)C(C)O3)C(O)C(C)O2)C(O)C(C)O1
CC(C)Cc1ccc(CC(=O)O)cc1	1	1	DILIst Classification Oral	DILI	CYWFCPPBTWOZSF-UHFFFAOYSA-N	CYWFCPPBTWOZSF	CC(C)Cc1ccc(CC(=O)[O-])cc1
CN1C(=O)CC(=O)N(c2ccccc2)c2cc(Cl)ccc21	1	1	DILIst Classification	DILI	CXOXHMZGEKVPMT-UHFFFAOYSA-N	CXOXHMZGEKVPMT	CN1C(=O)CC(=O)N(c2ccccc2)c2cc(Cl)ccc21
O=C1NC(=O)C(c2ccccc2)(c2ccccc2)N1	1	1	DILIst Classification Oral	DILI	CXOFVDLJLONNDW-UHFFFAOYSA-N	CXOFVDLJLONNDW	O=C1[N-]C(=O)C(c2ccccc2)(c2ccccc2)N1
CCOC1OC(=O)CC1NC(=O)C1CCCN2C(=O)CCC(NC(=O)c3nccc4ccccc34)C(=O)N12	1	1	DILIst Classification Oral	DILI	CXAGHAZMQSCAKJ-UHFFFAOYSA-N	CXAGHAZMQSCAKJ	CCOC1OC(=O)CC1NC(=O)C1CCC[NH+]2C(=O)CCC(NC(=O)c3nccc4ccccc34)C(=O)[NH+]12
Cc1ccc(N=c2nc(N(C)c3ccc4c(C)n(C)nc4c3)cc[nH]2)cc1S(N)(=O)=O	1	1	DILIst Classification Oral	DILI	CUIHSIWYWATEQL-UHFFFAOYSA-N	CUIHSIWYWATEQL	Cc1ccc(N=c2nc(N(C)c3ccc4c(C)n(C)nc4c3)cc[nH]2)cc1S(N)(=O)=O
NC(=O)N1c2ccccc2CC(=O)c2ccccc21	1	1	DILIst Classification Oral	DILI	CTRLABGOLIVAIY-UHFFFAOYSA-N	CTRLABGOLIVAIY	NC(=O)N1c2ccccc2CC(=O)c2ccccc21
CC#CCC(C)C(O)C=CC1C(O)CC2Oc3c(CCCC(=O)O)cccc3C21	1	1	DILIst Classification	DILI	CTPOHARTNNSRSR-UHFFFAOYSA-N	CTPOHARTNNSRSR	CC#CCC(C)C(O)C=CC1C(O)CC2Oc3c(CCCC(=O)[O-])cccc3C21
C1COC(=NC(C2CC2)C2CC2)N1	1	1	DILIst Classification	DILI	CQXADFVORZEARL-UHFFFAOYSA-N	CQXADFVORZEARL	C1COC(=[NH+]C(C2CC2)C2CC2)N1
CNNCc1ccc(C(=O)NC(C)C)cc1	1	1	DILIst Classification Oral	DILI	CPTBDICYNRMXFX-UHFFFAOYSA-N	CPTBDICYNRMXFX	C[NH2+][NH2+]Cc1ccc(C(=O)NC(C)C)cc1
CCOc1ccc(NC(C)=O)cc1	1	1	DILIst Classification	DILI	CPJSUEIXXCENMM-UHFFFAOYSA-N	CPJSUEIXXCENMM	CCOc1ccc(NC(C)=O)cc1
CS(=O)(=O)OCCCCOS(C)(=O)=O	1	1	DILIst Classification Oral	DILI	COVZYZSDYWQREU-UHFFFAOYSA-N	COVZYZSDYWQREU	CS(=O)(=O)OCCCCOS(C)(=O)=O
NCCCC(O)([P](=O)(=O)O)[P](=O)(=O)O	1	1	DILIst Classification Oral	DILI	COORKQZSNQLSLX-UHFFFAOYSA-N	COORKQZSNQLSLX	[NH3+]CCCC(O)([P](=O)(=O)O)[P](=O)(=O)O
O=P1(N(CCCl)CCCl)NCCCO1	1	1	DILIst Classification Oral	DILI	CMSMOCZEIVJLDB-UHFFFAOYSA-N	CMSMOCZEIVJLDB	O=P1([NH+](CCCl)CCCl)[NH2+]CCCO1
CC(C)C(Br)C(=O)NC(N)=O	1	1	DILIst Classification	DILI	CMCCHHWTTBEZNM-UHFFFAOYSA-N	CMCCHHWTTBEZNM	CC(C)C(Br)C(=O)[N-]C(N)=O
CC(N)(Cc1ccc(O)c(O)c1)C(=O)O	1	1	DILIst Classification Oral	DILI	CJCSPKMFHVPWAR-UHFFFAOYSA-N	CJCSPKMFHVPWAR	CC([NH3+])(Cc1ccc(O)c(O)c1)C(=O)[O-]
CC(C)CN(CC(O)C(Cc1ccccc1)NC(=O)OC1COC2OCCC12)S(=O)(=O)c1ccc(N)cc1	1	1	DILIst Classification Oral	DILI	CJBJHOAVZSMMDJ-UHFFFAOYSA-N	CJBJHOAVZSMMDJ	CC(C)C[NH+](CC(O)C(Cc1ccccc1)NC(=O)OC1COC2OCCC12)S(=O)(=O)c1ccc(N)cc1
CCNC1CC(N)C(OC2OC(CN)=CCC2N)C(O)C1OC1OCC(C)(O)C(NC)C1O	1	1	DILIst Classification	DILI	CIDUJQMULVCIBT-UHFFFAOYSA-N	CIDUJQMULVCIBT	CC[NH2+]C1CC([NH3+])C(OC2OC(C[NH3+])=CCC2[NH3+])C(O)C1OC1OCC(C)(O)C([NH2+]C)C1O
CCc1cc2c(s1)N(C)C(=O)CN=C2c1ccccc1Cl	1	1	DILIst Classification	DILI	CHBRHODLKOZEPZ-UHFFFAOYSA-N	CHBRHODLKOZEPZ	CCc1cc2c(s1)N(C)C(=O)CN=C2c1ccccc1Cl
COc1ccc2c(c1)c(CC(=O)O)c(C)n2C(=O)c1ccc(Cl)cc1	1	1	DILIst Classification Oral	DILI	CGIGDMFJXJATDK-UHFFFAOYSA-N	CGIGDMFJXJATDK	COc1ccc2c(c1)c(CC(=O)[O-])c(C)n2C(=O)c1ccc(Cl)cc1
C1CCC(C(CC2CCCCN2)C2CCCCC2)CC1	1	1	DILIst Classification Oral	DILI	CYXKNKQEMFBLER-UHFFFAOYSA-N	CYXKNKQEMFBLER	C1CCC(C(CC2CCCC[NH2+]2)C2CCCCC2)CC1
CCc1oc2ccccc2c1C(=O)c1cc(I)c(O)c(I)c1	1	1	DILIst Classification Oral	DILI	CZCHIEJNWPNBDE-UHFFFAOYSA-N	CZCHIEJNWPNBDE	CCc1oc2ccccc2c1C(=O)c1cc(I)c(O)c(I)c1
Cc1nnc(C(=O)NC(C)(C)c2nc(C(=O)NCc3ccc(F)cc3)c(O)c(=O)n2C)o1	1	1	DILIst Classification Oral	DILI	CZFFBEXEKNGXKS-UHFFFAOYSA-N	CZFFBEXEKNGXKS	Cc1nnc(C(=O)NC(C)(C)c2nc(C(=O)NCc3ccc(F)cc3)c(O)c(=O)n2C)o1
CC12CC(C=O)C(=O)CC1CCC1C2CCC2(C)C1CCC2(C)O	1	1	DILIst Classification Oral	DILI	DLZUBMGMHUNDLF-UHFFFAOYSA-N	DLZUBMGMHUNDLF	CC12CC(C=O)C(=O)CC1CCC1C2CCC2(C)C1CCC2(C)O
COC(=O)C(c1ccccc1)C1CCCCN1	1	1	DILIst Classification Oral	DILI	DUGOZIWVEXMGBE-UHFFFAOYSA-N	DUGOZIWVEXMGBE	COC(=O)C(c1ccccc1)C1CCCC[NH2+]1
CC(=O)Oc1cc2c(s1)CCN(C(C(=O)C1CC1)c1ccccc1F)C2	1	1	DILIst Classification Oral	DILI	DTGLZDAWLRGWQN-UHFFFAOYSA-N	DTGLZDAWLRGWQN	CC(=O)Oc1cc2c(s1)CC[NH+](C(C(=O)C1CC1)c1ccccc1F)C2
CC(C)=c1nc(N(C)S(C)(=O)=O)nc(-c2ccc(F)cc2)c1=CCC(O)CC(O)CC(=O)O	1	1	DILIst Classification Oral	DILI	DRLXVNRHGMULCY-UHFFFAOYSA-N	DRLXVNRHGMULCY	CC(C)=c1nc(N(C)S(C)(=O)=O)nc(-c2ccc(F)cc2)c1=CCC(O)CC(O)CC(=O)[O-]
CCOc1ccccc1OCCNC(C)Cc1ccc(OC)c(S(N)(=O)=O)c1	1	1	DILIst Classification Oral	DILI	DRHKJLXJIQTDTD-UHFFFAOYSA-N	DRHKJLXJIQTDTD	CCOc1ccccc1OCC[NH2+]C(C)Cc1ccc(OC)c(S(N)(=O)=O)c1
CCC(c1ccccc1)c1c(O)c2ccccc2oc1=O	1	1	DILIst Classification	DILI	DQDAYGNAKTZFIW-UHFFFAOYSA-N	DQDAYGNAKTZFIW	CCC(c1ccccc1)c1c(O)c2ccccc2oc1=O
FC(F)OC(F)C(F)(F)F	1	1	DILIst Classification Respiratory (inhalation)	DILI	DPYMFVXJLLWWEU-UHFFFAOYSA-N	DPYMFVXJLLWWEU	FC(F)OC(F)C(F)(F)F
CN(CC=CC#CC(C)(C)C)Cc1cccc2ccccc12	1	1	DILIst Classification Oral	DILI	DOMXUEMWDBAQBQ-UHFFFAOYSA-N	DOMXUEMWDBAQBQ	C[NH+](CC=CC#CC(C)(C)C)Cc1cccc2ccccc12
CC(O)C1C(=O)N2C(C(=O)O)=C(SC3CNC(C(=O)N(C)C)C3)C(C)C12	1	1	DILIst Classification Intravenous	DILI	DMJNNHOOLUXYBV-UHFFFAOYSA-N	DMJNNHOOLUXYBV	CC(O)C1C(=O)[NH+]2C(C(=O)[O-])=C(SC3C[NH2+]C(C(=O)[NH+](C)C)C3)C(C)C12
NC(=O)C1CCN(CCCN2c3ccccc3Sc3ccc(Cl)cc32)CC1	1	1	DILIst Classification Oral	DILI	OSJJYEUEJRVVOD-UHFFFAOYSA-N	OSJJYEUEJRVVOD	NC(=O)C1CC[NH+](CCCN2c3ccccc3Sc3ccc(Cl)cc32)CC1
CC(C(=O)O)c1cccc(C(=O)c2ccccc2)c1	1	1	DILIst Classification Oral	DILI	DKYWVDODHFEZIM-UHFFFAOYSA-N	DKYWVDODHFEZIM	CC(C(=O)[O-])c1cccc(C(=O)c2ccccc2)c1
CC(=O)Nc1ccc2c(c1)Cc1ccccc1-2	1	1	DILIst Classification	DILI	CZIHNRWJTSTCEX-UHFFFAOYSA-N	CZIHNRWJTSTCEX	CC(=O)Nc1ccc2c(c1)Cc1ccccc1-2
CON=C(C(=O)NC1C(=O)N2C(C(=O)[O-])=C(C[n+]3cccc4c3CCC4)CSC12)c1csc(=N)[nH]1	1	1	DILIst Classification	DILI	DKOQGJHPHLTOJR-UHFFFAOYSA-N	DKOQGJHPHLTOJR	CON=C(C(=O)NC1C(=O)[NH+]2C(C(=O)[O-])=C(C[n+]3cccc4c3CCC4)CSC12)c1csc(=N)[nH]1
CC1CCN(CCCC(=O)c2ccc(F)cc2)CC1	1	1	DILIst Classification	DILI	DKMFBWQBDIGMHM-UHFFFAOYSA-N	DKMFBWQBDIGMHM	CC1CC[NH+](CCCC(=O)c2ccc(F)cc2)CC1
O=C(NCC1CCCCN1)c1cc(OCC(F)(F)F)ccc1OCC(F)(F)F	1	1	DILIst Classification Oral	DILI	DJBNUMBKLMJRSA-UHFFFAOYSA-N	DJBNUMBKLMJRSA	O=C(NCC1CCCC[NH2+]1)c1cc(OCC(F)(F)F)ccc1OCC(F)(F)F
CC(C)(N)Cc1ccccc1	1	1	DILIst Classification Oral	DILI	DHHVAGZRUROJKS-UHFFFAOYSA-N	DHHVAGZRUROJKS	CC(C)([NH3+])Cc1ccccc1
COc1ccc2c(C(=O)c3ccc(Cl)cc3)c(C)n(CC(=O)O)c2c1	1	1	DILIst Classification Oral	DILI	DGMZLCLHHVYDIS-UHFFFAOYSA-N	DGMZLCLHHVYDIS	COc1ccc2c(C(=O)c3ccc(Cl)cc3)c(C)n(CC(=O)[O-])c2c1
COC1=CC(=O)CC(C)C12Oc1c(Cl)c(OC)cc(OC)c1C2=O	1	1	DILIst Classification Oral	DILI	DDUHZTYCFQRHIY-UHFFFAOYSA-N	DDUHZTYCFQRHIY	COC1=CC(=O)CC(C)C12Oc1c(Cl)c(OC)cc(OC)c1C2=O
CCC1(c2ccccc2)C(=O)NC(=O)NC1=O	1	1	DILIst Classification Oral	DILI	DDBREPKUVSBGFI-UHFFFAOYSA-N	DDBREPKUVSBGFI	CCC1(c2ccccc2)C(=O)[N-]C(=O)[N-]C1=O
O=C(O)Cc1ccccc1Nc1c(Cl)cccc1Cl	1	1	DILIst Classification Oral	DILI	DCOPUUMXTXDBNB-UHFFFAOYSA-N	DCOPUUMXTXDBNB	O=C([O-])Cc1ccccc1Nc1c(Cl)cccc1Cl
CC(C)(C)NC(=O)C1CCC2C3CCC4NC(=O)C=CC4(C)C3CCC12C	1	1	DILIst Classification Oral	DILI	DBEPLOCGEIEOCV-UHFFFAOYSA-N	DBEPLOCGEIEOCV	CC(C)(C)NC(=O)C1CCC2C3CCC4NC(=O)C=CC4(C)C3CCC12C
CCOC(=O)n1ccn(C)c1=S	1	1	DILIst Classification	DILI	CFOYWRHIYXMDOT-UHFFFAOYSA-N	CFOYWRHIYXMDOT	CCOC(=O)n1ccn(C)c1=S
COCc1c(-c2ccc(F)cc2)c(=CCC(O)CC(O)CC(=O)O)c(C(C)C)nc1=C(C)C	1	1	DILIst Classification Oral	DILI	CDHNVTRRQNLWKA-UHFFFAOYSA-N	CDHNVTRRQNLWKA	COCc1c(-c2ccc(F)cc2)c(=CCC(O)CC(O)CC(=O)[O-])c(C(C)C)nc1=C(C)C
CCN(CC)C(=S)SSC(=S)N(CC)CC	1	1	DILIst Classification Oral	DILI	AUZONCFQVSMFAP-UHFFFAOYSA-N	AUZONCFQVSMFAP	CC[NH+](CC)C(=S)SSC(=S)[NH+](CC)CC
CC(=O)C1CCC2C3=CC=C4CC(=O)CCC4(C)C3CCC12C	1	1	DILIst Classification	DILI	CCTOEXCQYMSSED-UHFFFAOYSA-N	CCTOEXCQYMSSED	CC(=O)C1CCC2C3=CC=C4CC(=O)CCC4(C)C3CCC12C
C=C1CC2C(CCC3(C)C(=O)CCC23)C2(C)C=CC(=O)C=C12	1	1	DILIst Classification Oral	DILI	BFYIZQONLCFLEV-UHFFFAOYSA-N	BFYIZQONLCFLEV	C=C1CC2C(CCC3(C)C(=O)CCC23)C2(C)C=CC(=O)C=C12
O=C(COc1ccc(Cl)cc1)N1CCN(Cc2ccc3c(c2)OCO3)CC1	1	1	DILIst Classification Oral	DILI	BFUJHVVEMMWLHC-UHFFFAOYSA-N	BFUJHVVEMMWLHC	O=C(COc1ccc(Cl)cc1)[NH+]1CC[NH+](Cc2ccc3c(c2)OCO3)CC1
C#CC1(O)CCC2C3CCc4cc(O)ccc4C3CCC21C	1	1	DILIst Classification Oral, Transdermal	DILI	BFPYWIDHMRZLRN-UHFFFAOYSA-N	BFPYWIDHMRZLRN	C#CC1(O)CCC2C3CCc4cc(O)ccc4C3CCC21C
CCCCCCCCNC(C)C(O)c1ccc(SC(C)C)cc1	1	1	DILIst Classification	DILI	BFCDFTHTSVTWOG-UHFFFAOYSA-N	BFCDFTHTSVTWOG	CCCCCCCC[NH2+]C(C)C(O)c1ccc(SC(C)C)cc1
CC(C)=CCCC(C)=CCCC(C)=CCC=C(C)C=Cc1c(C)c(O)c2ccccc2c1O	1	1	DILIst Classification	DILI	BEXALXUVUGWKPB-UHFFFAOYSA-N	BEXALXUVUGWKPB	CC(C)=CCCC(C)=CCCC(C)=CCC=C(C)C=Cc1c(C)c(O)c2ccccc2c1O
FC(F)(F)C(Cl)Br	1	1	DILIst Classification Respiratory (inhalation)	DILI	BCQZXOMGPXTTIC-UHFFFAOYSA-N	BCQZXOMGPXTTIC	FC(F)(F)C(Cl)Br
Cc1cccc(C)c1NC(=O)CC12CCCN1CCC2	1	1	DILIst Classification	DILI	BCQTVJKBTWGHCX-UHFFFAOYSA-N	BCQTVJKBTWGHCX	Cc1cccc(C)c1NC(=O)CC12CCC[NH+]1CCC2
CN(C)CCCN1c2ccccc2CCc2ccccc21	1	1	DILIst Classification Oral	DILI	BCGWQEUPMDMJNV-UHFFFAOYSA-N	BCGWQEUPMDMJNV	C[NH+](C)CCCN1c2ccccc2CCc2ccccc21
CS(=O)(=O)CCNCc1ccc(-c2ccc3[nH]cnc(=Nc4ccc(OCc5cccc(F)c5)c(Cl)c4)c3c2)o1	1	1	DILIst Classification Oral	DILI	BCFGMOOMADDAQU-UHFFFAOYSA-N	BCFGMOOMADDAQU	CS(=O)(=O)CC[NH2+]Cc1ccc(-c2ccc3[nH]cnc(=Nc4ccc(OCc5cccc(F)c5)c(Cl)c4)c3c2)o1
CC(c1ncncc1F)C(O)(Cn1cncn1)c1ccc(F)cc1F	1	1	DILIst Classification Oral	DILI	BCEHBSKCWLPMDN-UHFFFAOYSA-N	BCEHBSKCWLPMDN	CC(c1ncncc1F)C(O)(Cn1cncn1)c1ccc(F)cc1F
O=C(CO)NCCCOc1cccc(CN2CCCCC2)c1	1	1	DILIst Classification	DILI	BCCREUFCSIMJFS-UHFFFAOYSA-N	BCCREUFCSIMJFS	O=C(CO)NCCCOc1cccc(C[NH+]2CCCCC2)c1
CCCC(NC(=O)C1C2CCCC2CN1C(=O)C(NC(=O)C(NC(=O)c1cnccn1)C1CCCCC1)C(C)(C)C)C(=O)C(=O)NC1CC1	1	1	DILIst Classification	DILI	BBAWEDCPNXPBQM-UHFFFAOYSA-N	BBAWEDCPNXPBQM	CCCC(NC(=O)C1C2CCCC2C[NH+]1C(=O)C(NC(=O)C(NC(=O)c1cnccn1)C1CCCCC1)C(C)(C)C)C(=O)C(=O)NC1CC1
CC12CCC3C4=C(CCC3C1CCC2O)CC(=O)CC4	1	1	DILIst Classification	DILI	BAZGVDKAIHZPOH-UHFFFAOYSA-N	BAZGVDKAIHZPOH	CC12CCC3C4=C(CCC3C1CCC2O)CC(=O)CC4
O=c1[nH]c2ccccc2n1CCCN1CCN(C(c2ccccc2)c2ccccc2)CC1	1	1	DILIst Classification	DILI	BAINIUMDFURPJM-UHFFFAOYSA-N	BAINIUMDFURPJM	O=c1[nH]c2ccccc2n1CCC[NH+]1CC[NH+](C(c2ccccc2)c2ccccc2)CC1
O=C1C=NC(c2ccccn2)c2cc(Br)ccc2N1	1	1	DILIst Classification	DILI	BAEURYYFMFQDTK-UHFFFAOYSA-N	BAEURYYFMFQDTK	O=C1C=NC(c2ccccn2)c2cc(Br)ccc2N1
CCC(C)C1OC2(CCC1C)CC1CC(CC=C(C)C(OC3CC(OC)C(OC4CC(OC)C(O)C(C)O4)C(C)O3)C(C)C=CC=C3COC4C(O)C(C)=CC(C(=O)O1)C34O)O2	1	1	DILIst Classification Oral	DILI	AZSNMRSAGSSBNP-UHFFFAOYSA-N	AZSNMRSAGSSBNP	CCC(C)C1OC2(CCC1C)CC1CC(CC=C(C)C(OC3CC(OC)C(OC4CC(OC)C(O)C(C)O4)C(C)O3)C(C)C=CC=C3COC4C(O)C(C)=CC(C(=O)O1)C34O)O2
COC1C=COC2(C)Oc3c(C)c(O)c4c(O)c(c5c(c4c3C2=O)=NC2(CCN(CC(C)C)CC2)N=5)NC(=O)C(C)=CC=CC(C)C(O)C(C)C(O)C(C)C(OC(C)=O)C1C	1	1	DILIst Classification Oral	DILI	AZFBLLCNOQPJGJ-UHFFFAOYSA-N	AZFBLLCNOQPJGJ	COC1C=COC2(C)Oc3c(C)c(O)c4c(O)c(c5c(c4c3C2=O)=NC2(CC[NH+](CC(C)C)CC2)N=5)NC(=O)C(C)=CC=CC(C)C(O)C(C)C(O)C(C)C(OC(C)=O)C1C
CC(C)CC(CN)CC(=O)O	1	1	DILIst Classification Oral	DILI	AYXYPKUFHZROOJ-UHFFFAOYSA-N	AYXYPKUFHZROOJ	CC(C)CC(C[NH3+])CC(=O)[O-]
COC(=O)NC(C(=O)NC(Cc1ccccc1)C(O)CN(Cc1ccc(-c2ccccn2)cc1)NC(=O)C(NC(=O)OC)C(C)(C)C)C(C)(C)C	1	1	DILIst Classification Oral	DILI	AXRYRYVKAWYZBR-UHFFFAOYSA-N	AXRYRYVKAWYZBR	COC(=O)NC(C(=O)[N-]N(Cc1ccc(-c2ccccn2)cc1)CC(O)C(Cc1ccccc1)NC(=O)C(NC(=O)OC)C(C)(C)C)C(C)(C)C
CC1(C)SC2C(NC(=O)C(N)c3ccccc3)C(=O)N2C1C(=O)O	1	1	DILIst Classification Oral	DILI	AVKUERGKIZMTKX-UHFFFAOYSA-N	AVKUERGKIZMTKX	CC1(C)SC2C(NC(=O)C([NH3+])c3ccccc3)C(=O)[NH+]2C1C(=O)[O-]
CC(=O)NC1C(O)OC(CO)C(OS(=O)(=O)O)C1OC1OC(C(=O)O)C(O)C(O)C1O	1	1	DILIst Classification Intravenous	DILI	AVJBPWGFOQAPRH-UHFFFAOYSA-N	AVJBPWGFOQAPRH	CC(=O)NC1C(O)OC(CO)C(OS(=O)(=O)[O-])C1OC1OC(C(=O)[O-])C(O)C(O)C1O
CCN1CCCC1CNC(=O)c1cc(S(N)(=O)=O)ccc1OC	1	1	DILIst Classification	DILI	BGRJTUBHPOOWDU-UHFFFAOYSA-N	BGRJTUBHPOOWDU	CC[NH+]1CCCC1CNC(=O)c1cc(S(N)(=O)=O)ccc1OC
CCC(=O)OC(OP(=O)(CCCCc1ccccc1)CC(=O)N1CC(C2CCCCC2)CC1C(=O)O)C(C)C	1	1	DILIst Classification Oral	DILI	BIDNLKIUORFRQP-UHFFFAOYSA-N	BIDNLKIUORFRQP	CCC(=O)OC(OP(=O)(CCCCc1ccccc1)CC(=O)[NH+]1CC(C2CCCCC2)CC1C(=O)[O-])C(C)C
CCCCCCCCCC(=O)OC1CCC2C3CC=C4CC(=O)CCC4C3CCC12C	1	1	DILIst Classification Intramuscular	DILI	BIGVGNXBSPFFKD-UHFFFAOYSA-N	BIGVGNXBSPFFKD	CCCCCCCCCC(=O)OC1CCC2C3CC=C4CC(=O)CCC4C3CCC12C
Cc1nc(-c2ccc(OCC(C)C)c(C#N)c2)sc1C(=O)O	1	1	DILIst Classification Oral	DILI	BQSJTQLCZDPROO-UHFFFAOYSA-N	BQSJTQLCZDPROO	Cc1nc(-c2ccc(OCC(C)C)c(C#N)c2)sc1C(=O)[O-]
Oc1cc2cc(CCN3CCN(c4nsc5ccccc45)CC3)c(Cl)cc2[nH]1	1	1	DILIst Classification Oral	DILI	CARRCRVKWDEWCD-UHFFFAOYSA-N	CARRCRVKWDEWCD	Oc1cc2cc(CC[NH+]3CCN(c4nsc5ccccc45)CC3)c(Cl)cc2[nH]1
CC(=O)N=c1[nH]nc(S(N)(=O)=O)s1	1	1	DILIst Classification Oral	DILI	BZKPWHYZMXOIDC-UHFFFAOYSA-N	BZKPWHYZMXOIDC	CC(=O)N=c1[nH]nc(S(N)(=O)=O)s1
O=C(O)COc1nn(Cc2ccccc2)c2ccccc12	1	1	DILIst Classification Oral	DILI	BYFMCKSPFYVMOU-UHFFFAOYSA-N	BYFMCKSPFYVMOU	O=C([O-])COc1nn(Cc2ccccc2)c2ccccc12
COCCOC(=O)C1=C(C)N=C(C)C(C(=O)OCC=Cc2ccccc2)C1c1cccc([N+](=O)[O-])c1	1	1	DILIst Classification	DILI	BYAAPSQQRDMOAQ-UHFFFAOYSA-N	BYAAPSQQRDMOAQ	COCCOC(=O)C1=C(C)N=C(C)C(C(=O)OCC=Cc2ccccc2)C1c1cccc([N+](=O)[O-])c1
O=c1[nH]cnc2c1ncn2C1CCC(CO)O1	1	1	DILIst Classification Oral	DILI	BXZVVICBKDXVGW-UHFFFAOYSA-N	BXZVVICBKDXVGW	O=c1[nH]cnc2c1ncn2C1CCC(CO)O1
Cc1cccc(C)c1NC(=O)C(C)N	1	1	DILIst Classification	DILI	BUJAGSGYPOAWEI-UHFFFAOYSA-N	BUJAGSGYPOAWEI	Cc1cccc(C)c1NC(=O)C(C)[NH3+]
CC12CC3CC(C)(C1)CC(N)(C3)C2	1	1	DILIst Classification Oral	DILI	BUGYDGFZZOZRHP-UHFFFAOYSA-N	BUGYDGFZZOZRHP	CC12CC3CC(C)(C1)CC([NH3+])(C3)C2
CC(=O)c1ccc2c(c1)N(CCCN1CCC(CCO)CC1)c1ccccc1S2	1	1	DILIst Classification	DILI	BTFMCMVEUCGQDX-UHFFFAOYSA-N	BTFMCMVEUCGQDX	CC(=O)c1ccc2c(c1)N(CCC[NH+]1CCC(CCO)CC1)c1ccccc1S2
CC(=O)Oc1ccccc1C(=O)O	1	1	DILIst Classification Oral	DILI	BSYNRYMUTXBXSQ-UHFFFAOYSA-N	BSYNRYMUTXBXSQ	CC(=O)Oc1ccccc1C(=O)[O-]
CS(=O)(=O)c1ccc2c(c1)N(CCCN1CCC(C(N)=O)CC1)c1ccccc1S2	1	1	DILIst Classification	DILI	BQDBKDMTIJBJLA-UHFFFAOYSA-N	BQDBKDMTIJBJLA	CS(=O)(=O)c1ccc2c(c1)N(CCC[NH+]1CCC(C(N)=O)CC1)c1ccccc1S2
Cc1c(C)c2c(c(C)c1O)CCC(C)(COc1ccc(Cc3sc(=O)[nH]c3O)cc1)O2	1	1	DILIst Classification Oral	DILI	BJWJSFCBOIUATF-UHFFFAOYSA-N	BJWJSFCBOIUATF	Cc1c(C)c2c(c(C)c1O)CCC(C)(COc1ccc(Cc3sc(=O)[nH]c3O)cc1)O2
CS(=O)(=O)c1ccc(C(=O)Nc2ccc(Cl)c(-c3ccccn3)c2)c(Cl)c1	1	1	DILIst Classification Oral	DILI	BPQMGSKTAYIVFO-UHFFFAOYSA-N	BPQMGSKTAYIVFO	CS(=O)(=O)c1ccc(C(=O)Nc2ccc(Cl)c(-c3ccccn3)c2)c(Cl)c1
CCOC(Nc1ccc(C(=O)O)cc1)C(=O)c1ccc(-c2ccccc2)cc1	1	1	DILIst Classification Oral	DILI	BPOMPTVRBWXZBY-UHFFFAOYSA-N	BPOMPTVRBWXZBY	CCOC([NH2+]c1ccc(C(=O)[O-])cc1)C(=O)c1ccc(-c2ccccc2)cc1
Cn1nnc2c(C(N)=O)ncn2c1=O	1	1	DILIst Classification Oral	DILI	BPEGJWRSRHCHSN-UHFFFAOYSA-N	BPEGJWRSRHCHSN	Cn1nnc2c(C(N)=O)ncn2c1=O
Cc1ccc(S(=O)(=O)NC(=O)NN2CC3CCCC3C2)cc1	1	1	DILIst Classification Oral	DILI	BOVGTQGAOIONJV-UHFFFAOYSA-N	BOVGTQGAOIONJV	Cc1ccc(S(=O)(=O)[N-]C(=O)[N-]N2CC3CCCC3C2)cc1
O=C(O)c1ccc(-n2nc(-c3ccccc3O)nc2-c2ccccc2O)cc1	1	1	DILIst Classification Oral	DILI	BOFQWVMAQOTZIW-UHFFFAOYSA-N	BOFQWVMAQOTZIW	O=C([O-])c1ccc(-n2nc(-c3ccccc3O)nc2-c2ccccc2O)cc1
NS(=O)(=O)c1cc2c(cc1Cl)NC(C1CC3C=CC1C3)NS2(=O)=O	1	1	DILIst Classification	DILI	BOCUKUHCLICSIY-UHFFFAOYSA-N	BOCUKUHCLICSIY	NS(=O)(=O)c1cc2c(cc1Cl)[NH2+]C(C1CC3C=CC1C3)NS2(=O)=O
CCCc1nn(C)c2c(=O)[nH]c(-c3cc(S(=O)(=O)N4CCN(C)CC4)ccc3OCC)nc12	1	1	DILIst Classification Oral	DILI	BNRNXUUZRGQAQC-UHFFFAOYSA-N	BNRNXUUZRGQAQC	CCCc1nn(C)c2c(=O)[nH]c(-c3cc(S(=O)(=O)[NH+]4CC[NH+](C)CC4)ccc3OCC)nc12
CC1CCC2C(C)C(=O)OC3OC4(C)CCC1C32OO4	1	1	DILIst Classification	DILI	BLUAFEHZUWYNDE-UHFFFAOYSA-N	BLUAFEHZUWYNDE	CC1CCC2C(C)C(=O)OC3OC4(C)CCC1C32OO4
CC(NN)c1ccccc1	1	1	DILIst Classification Oral	DILI	HHRZAEJMHSGZNP-UHFFFAOYSA-N	HHRZAEJMHSGZNP	CC([NH2+]N)c1ccccc1
COC12C(=COC(N)=O)c3c(O)c(N)c(C)c(O)c3N1CC1NC12	1	1	DILIst Classification Intravenous	DILI	DZFQLAHFWAYDSR-UHFFFAOYSA-N	DZFQLAHFWAYDSR	COC12C(=COC(N)=O)c3c(O)c(N)c(C)c(O)c3N1CC1[NH2+]C12
CCS(=O)(=O)CCn1c([N+](=O)[O-])cnc1C	1	1	DILIst Classification Oral	DILI	HJLSLZFTEKNLFI-UHFFFAOYSA-N	HJLSLZFTEKNLFI	CCS(=O)(=O)CCn1c([N+](=O)[O-])cnc1C
N=C(N)Nc1ccc(C(=O)Oc2ccc3cc(C(=N)N)ccc3c2)cc1	1	1	DILIst Classification	DILI	MQQNFDZXWVTQEH-UHFFFAOYSA-N	MQQNFDZXWVTQEH	NC(=[NH2+])Nc1ccc(C(=O)Oc2ccc3cc(C(N)=[NH2+])ccc3c2)cc1
CC(N)CCCC(C)(C)O	1	1	DILIst Classification	DILI	LREQLEBVOXIEOM-UHFFFAOYSA-N	LREQLEBVOXIEOM	CC([NH3+])CCCC(C)(C)O
CC(Cc1ccc(O)cc1)NCC(O)c1cc(O)cc(O)c1	1	1	DILIst Classification Oral; Respiratory (inhalation)	DILI	LSLYOANBFKQKPT-UHFFFAOYSA-N	LSLYOANBFKQKPT	CC(Cc1ccc(O)cc1)[NH2+]CC(O)c1cc(O)cc(O)c1
CCOC(=O)OC(C)OC1=C(C(=O)N=c2cccc[nH]2)N(C)S(=O)(=O)c2ccccc21	1	1	DILIst Classification	DILI	LSNWBKACGXCGAJ-UHFFFAOYSA-N	LSNWBKACGXCGAJ	CCOC(=O)OC(C)OC1=C(C(=O)N=c2cccc[nH]2)[NH+](C)S(=O)(=O)c2ccccc21
CC1(C)SC2C(NC(=O)C(N)c3ccc(O)cc3)C(=O)N2C1C(=O)O	1	1	DILIst Classification Oral	DILI	LSQZJLSUYDQPKJ-UHFFFAOYSA-N	LSQZJLSUYDQPKJ	CC1(C)SC2C(NC(=O)C([NH3+])c3ccc(O)cc3)C(=O)[NH+]2C1C(=O)[O-]
COc1ccc2c(C(=S)N(C)CC(=O)O)cccc2c1C(F)(F)F	1	1	DILIst Classification Oral	DILI	LUBHDINQXIHVLS-UHFFFAOYSA-N	LUBHDINQXIHVLS	COc1ccc2c(C(=S)[NH+](C)CC(=O)[O-])cccc2c1C(F)(F)F
Cc1c(N(C)CS(=O)(=O)O)c(=O)n(-c2ccccc2)n1C	1	1	DILIst Classification	DILI	LVWZTYCIRDMTEY-UHFFFAOYSA-N	LVWZTYCIRDMTEY	Cc1c([NH+](C)CS(=O)(=O)[O-])c(=O)n(-c2ccccc2)n1C
OCCO	1	1	DILIst Classification	DILI	LYCAIKOWRPUZTN-UHFFFAOYSA-N	LYCAIKOWRPUZTN	OCCO
C#CC1(O)CCC2C3CC=C4CC(=O)CCC4C3CCC21CC	1	1	DILIst Classification Oral	DILI	LYRBZVWRTAFWPO-UHFFFAOYSA-N	LYRBZVWRTAFWPO	C#CC1(O)CCC2C3CC=C4CC(=O)CCC4C3CCC21CC
CCCCNc1ccc(C(=O)OCCOCCOCCOCCOCCOCCOCCOCCOCCOC)cc1	1	1	DILIst Classification Oral	DILI	MAFMQEKGGFWBAB-UHFFFAOYSA-N	MAFMQEKGGFWBAB	CCCCNc1ccc(C(=O)OCCOCCOCCOCCOCCOCCOCCOCCOCCOC)cc1
N=c1[nH]c(=NC2CC2)c2ncn(C3C=CC(CO)C3)c2[nH]1	1	1	DILIst Classification Oral	DILI	MCGSCOLBFJQGHM-UHFFFAOYSA-N	MCGSCOLBFJQGHM	N=c1[nH]c(=NC2CC2)c2ncn(C3C=CC(CO)C3)c2[nH]1
CC(C)NCC(O)COc1ccc(CC(N)=O)cc1	1	1	DILIst Classification Oral	DILI	METKIMKYRPQLGS-UHFFFAOYSA-N	METKIMKYRPQLGS	CC(C)[NH2+]CC(O)COc1ccc(CC(N)=O)cc1
NC(CC(=O)N1CCn2c(nnc2C(F)(F)F)C1)Cc1cc(F)c(F)cc1F	1	1	DILIst Classification Oral	DILI	MFFMDFFZMYYVKS-UHFFFAOYSA-N	MFFMDFFZMYYVKS	[NH3+]C(CC(=O)[NH+]1CCn2c(nnc2C(F)(F)F)C1)Cc1cc(F)c(F)cc1F
CCN(CC)CCNc1ccc(CO)c2sc3ccccc3c(=O)c12	1	1	DILIst Classification	DILI	MFZWMTSUNYWVBU-UHFFFAOYSA-N	MFZWMTSUNYWVBU	CC[NH+](CC)CCNc1ccc(CO)c2sc3ccccc3c(=O)c12
Cc1ccc(C(=O)c2cc(O)c(O)c([N+](=O)[O-])c2)cc1	1	1	DILIst Classification Oral	DILI	MIQPIUSUKVNLNT-UHFFFAOYSA-N	MIQPIUSUKVNLNT	Cc1ccc(C(=O)c2cc(O)c(O)c([N+](=O)[O-])c2)cc1
CC(C(=O)O)c1ccc2oc(-c3ccc(Cl)cc3)nc2c1	1	1	DILIst Classification Oral	DILI	MITFXPHMIHQXPI-UHFFFAOYSA-N	MITFXPHMIHQXPI	CC(C(=O)[O-])c1ccc2oc(-c3ccc(Cl)cc3)nc2c1
Cc1c(OCC(F)(F)F)ccnc1C[S+]([O-])c1nc2ccccc2[nH]1	1	1	DILIst Classification Oral	DILI	MJIHNNLFOKEZEW-UHFFFAOYSA-N	MJIHNNLFOKEZEW	Cc1c(OCC(F)(F)F)ccnc1C[S+](O)c1nc2ccccc2[nH]1
CC(C)(C)c1ccc(C(=O)CCCN2CCC(OC(c3ccccc3)c3ccccc3)CC2)cc1	1	1	DILIst Classification	DILI	MJJALKDDGIKVBE-UHFFFAOYSA-N	MJJALKDDGIKVBE	CC(C)(C)c1ccc(C(=O)CCC[NH+]2CCC(OC(c3ccccc3)c3ccccc3)CC2)cc1
N=c1[nH]c(=O)c2ncn(COCCO)c2[nH]1	1	1	DILIst Classification Oral	DILI	MKUXAQIIEYXACX-UHFFFAOYSA-N	MKUXAQIIEYXACX	N=c1[nH]c(=O)c2ncn(COCCO)c2[nH]1
CC(C)C(=O)Nc1ccc([N+](=O)[O-])c(C(F)(F)F)c1	1	1	DILIst Classification Oral	DILI	MKXKFYHWDHIYRV-UHFFFAOYSA-N	MKXKFYHWDHIYRV	CC(C)C(=O)Nc1ccc([N+](=O)[O-])c(C(F)(F)F)c1
CNC(=O)c1cc(Oc2ccc(NC(=O)Nc3ccc(Cl)c(C(F)(F)F)c3)cc2)ccn1	1	1	DILIst Classification Oral	DILI	MLDQJTXFUGDVEO-UHFFFAOYSA-N	MLDQJTXFUGDVEO	CNC(=O)c1cc(Oc2ccc(NC(=O)Nc3ccc(Cl)c(C(F)(F)F)c3)cc2)ccn1
CC1=C(CC(=O)O)c2cc(F)ccc2C1=Cc1ccc([S+](C)[O-])cc1	1	1	DILIst Classification Oral	DILI	MLKXDPUZXIRXEP-UHFFFAOYSA-N	MLKXDPUZXIRXEP	CC1=C(CC(=O)[O-])c2cc(F)ccc2C1=Cc1ccc([S+](C)O)cc1
COc1cccc2c(O)c3c(O)c4c(c(O)c3c(O)c12)=C(OC1CC(N)C(OC2CCCCO2)C(C)O1)CC(O)(C(=O)CO)C=4	1	1	DILIst Classification	DILI	MLNXYRCHUAIOQD-UHFFFAOYSA-N	MLNXYRCHUAIOQD	COc1cccc2c(O)c3c(O)c4c(c(O)c3c(O)c12)=C(OC1CC([NH3+])C(OC2CCCCO2)C(C)O1)CC(O)(C(=O)CO)C=4
O=C(O)COC(=O)Cc1ccccc1Nc1c(Cl)cccc1Cl	1	1	DILIst Classification Oral	DILI	MNIPYSSQXLZQLJ-UHFFFAOYSA-N	MNIPYSSQXLZQLJ	O=C([O-])COC(=O)Cc1ccccc1Nc1c(Cl)cccc1Cl
Cc1ccc(-c2ncc(Cl)cc2-c2ccc(S(C)(=O)=O)cc2)cn1	1	1	DILIst Classification	DILI	MNJVRJDLRVPLFE-UHFFFAOYSA-N	MNJVRJDLRVPLFE	Cc1ccc(-c2ncc(Cl)cc2-c2ccc(S(C)(=O)=O)cc2)cn1
COC1CC(OC2C(C)C(=O)OC(C)C(C)C(OC(C)=O)C(C)C(=O)C3(CO3)CC(C)C(OC3OC(C)CC(N(C)C)C3OC(C)=O)C2C)OC(C)C1OC(C)=O	1	1	DILIst Classification	DILI	LQCLVBQBTUVCEQ-UHFFFAOYSA-N	LQCLVBQBTUVCEQ	COC1CC(OC2C(C)C(=O)OC(C)C(C)C(OC(C)=O)C(C)C(=O)C3(CO3)CC(C)C(OC3OC(C)CC([NH+](C)C)C3OC(C)=O)C2C)OC(C)C1OC(C)=O
C=CC1CN2CCC1CC2C(O)c1ccnc2ccc(OC)cc12	1	1	DILIst Classification Oral	DILI	LOUPRKONTZGTKE-UHFFFAOYSA-N	LOUPRKONTZGTKE	C=CC1C[NH+]2CCC1CC2C(O)c1ccnc2ccc(OC)cc12
O=C(NCCO[N+](=O)[O-])c1cccnc1	1	1	DILIst Classification	DILI	LBHIOVVIQHSOQN-UHFFFAOYSA-N	LBHIOVVIQHSOQN	O=C(NCCO[N+](=O)[O-])c1cccnc1
CCOC(=O)C(C)(C)Oc1ccc(Cl)cc1	1	1	DILIst Classification Oral	DILI	KNHUKKLJHYUCFP-UHFFFAOYSA-N	KNHUKKLJHYUCFP	CCOC(=O)C(C)(C)Oc1ccc(Cl)cc1
CC(C)(Oc1ccc(C2CC2(Cl)Cl)cc1)C(=O)O	1	1	DILIst Classification	DILI	KPSRODZRAIWAKH-UHFFFAOYSA-N	KPSRODZRAIWAKH	CC(C)(Oc1ccc(C2CC2(Cl)Cl)cc1)C(=O)[O-]
NCC(CC(=O)O)c1ccc(Cl)cc1	1	1	DILIst Classification Oral	DILI	KPYSYYIEGFHWSV-UHFFFAOYSA-N	KPYSYYIEGFHWSV	[NH3+]CC(CC(=O)[O-])c1ccc(Cl)cc1
CN(C)CCC=C1c2ccccc2CCc2ccccc21	1	1	DILIst Classification Oral	DILI	KRMDCWKBEZIMAB-UHFFFAOYSA-N	KRMDCWKBEZIMAB	C[NH+](C)CCC=C1c2ccccc2CCc2ccccc21
O=c1c(Cc2c(O)oc3ccccc3c2=O)c(O)oc2ccccc12	1	1	DILIst Classification	DILI	KSKRYQVHJQRUNC-UHFFFAOYSA-N	KSKRYQVHJQRUNC	O=c1c(Cc2c(O)oc3ccccc3c2=O)c(O)oc2ccccc12
CN(CC(=O)N1CCOCC1)Cc1c(Cl)cccc1NC(=O)c1ccccc1	1	1	DILIst Classification	DILI	KSNNEUZOAFRTDS-UHFFFAOYSA-N	KSNNEUZOAFRTDS	C[NH+](CC(=O)[NH+]1CCOCC1)Cc1c(Cl)cccc1NC(=O)c1ccccc1
CC(Oc1cc(-c2cnn(C3CCNCC3)c2)c[nH]c1=N)c1c(Cl)ccc(F)c1Cl	1	1	DILIst Classification	DILI	KTEIFNKAUNYNJU-UHFFFAOYSA-N	KTEIFNKAUNYNJU	CC(Oc1cc(-c2cnn(C3CC[NH2+]CC3)c2)c[nH]c1=N)c1c(Cl)ccc(F)c1Cl
Cc1ccc(NC(=O)c2ccc(CN3CCN(C)CC3)cc2)cc1N=c1nc(-c2cccnc2)cc[nH]1	1	1	DILIst Classification Oral	DILI	KTUFNOKKBVMGRW-UHFFFAOYSA-N	KTUFNOKKBVMGRW	Cc1ccc(NC(=O)c2ccc(C[NH+]3CC[NH+](C)CC3)cc2)cc1N=c1nc(-c2cccnc2)cc[nH]1
CN(C)CC(c1ccc(O)cc1)C1(O)CCCCC1	1	1	DILIst Classification Oral	DILI	KYYIDSXMWOZKMP-UHFFFAOYSA-N	KYYIDSXMWOZKMP	C[NH+](C)CC(c1ccc(O)cc1)C1(O)CCCCC1
Cc1cc(=O)n(-c2ccccc2)[nH]1	1	1	DILIst Classification	DILI	KZQYIMCESJLPQH-UHFFFAOYSA-N	KZQYIMCESJLPQH	Cc1cc(=O)n(-c2ccccc2)[nH]1
CC(=O)C1(O)CCC2C3=CC(Cl)=C4CC(=O)CCC4(C)C3CCC21C	1	1	DILIst Classification	DILI	KZYRYDZPCMPRSA-UHFFFAOYSA-N	KZYRYDZPCMPRSA	CC(=O)C1(O)CCC2C3=CC(Cl)=C4CC(=O)CCC4(C)C3CCC21C
O=[P](=O)(O)OC(Cn1cncn1)(Cn1cncn1)c1ccc(F)cc1F	1	1	DILIst Classification	DILI	LDHJDSQNUUOTRO-UHFFFAOYSA-N	LDHJDSQNUUOTRO	O=[P](=O)(O)OC(Cn1cncn1)(Cn1cncn1)c1ccc(F)cc1F
CCC(COC(=O)c1cc(OC)c(OC)c(OC)c1)(c1ccccc1)N(C)C	1	1	DILIst Classification	DILI	LORDFXWUHHSAQU-UHFFFAOYSA-N	LORDFXWUHHSAQU	CCC(COC(=O)c1cc(OC)c(OC)c(OC)c1)(c1ccccc1)[NH+](C)C
CCCCN1CCCCC1C(=O)Nc1c(C)cccc1C	1	1	DILIst Classification Epidural; Infiltration; Intracaudal; Perineural	DILI	LEBVLXFERQHONN-UHFFFAOYSA-N	LEBVLXFERQHONN	CCCC[NH+]1CCCCC1C(=O)Nc1c(C)cccc1C
COc1c(OC2OC(CO)C(O)C(O)C2O)cc2c(c1OC)-c1ccc(SC)c(=O)cc1C(NC(C)=O)CC2	1	1	DILIst Classification	DILI	LEQAKWQJCITZNK-UHFFFAOYSA-N	LEQAKWQJCITZNK	COc1c(OC2OC(CO)C(O)C(O)C2O)cc2c(c1OC)-c1ccc(SC)c(=O)cc1C(NC(C)=O)CC2
CCO	1	1	DILIst Classification	DILI	LFQSCWFLJHTTHZ-UHFFFAOYSA-N	LFQSCWFLJHTTHZ	CCO
CN(C)Cc1ccc(CSCCN=C(C[N+](=O)[O-])NCc2ccc3c(c2)OCO3)o1	1	1	DILIst Classification Oral	DILI	LHOFXYDWNYKUPN-UHFFFAOYSA-N	LHOFXYDWNYKUPN	C[NH+](C)Cc1ccc(CSCC[NH+]=C(C[N+](=O)[O-])NCc2ccc3c(c2)OCO3)o1
CC12Cc3c[nH]nc3CC1CCC1C2CCC2(C)C1CCC2(C)O	1	1	DILIst Classification	DILI	LKAJKIOFIWVMDJ-UHFFFAOYSA-N	LKAJKIOFIWVMDJ	CC12Cc3c[nH]nc3CC1CCC1C2CCC2(C)C1CCC2(C)O
CC(O)(CS(=O)(=O)c1ccc(F)cc1)C(=O)Nc1ccc(C#N)c(C(F)(F)F)c1	1	1	DILIst Classification Oral	DILI	LKJPYSCBVHEWIU-UHFFFAOYSA-N	LKJPYSCBVHEWIU	CC(O)(CS(=O)(=O)c1ccc(F)cc1)C(=O)Nc1ccc(C#N)c(C(F)(F)F)c1
NS(=O)(=O)c1cc2c(cc1Cl)NC(C(Cl)Cl)NS2(=O)=O	1	1	DILIst Classification	DILI	LMJSLTNSBFUCMU-UHFFFAOYSA-N	LMJSLTNSBFUCMU	NS(=O)(=O)c1cc2c(cc1Cl)[NH2+]C(C(Cl)Cl)NS2(=O)=O
O=C(CCCN1CCC(O)(c2ccc(Cl)cc2)CC1)c1ccc(F)cc1	1	1	DILIst Classification Oral	DILI	LNEPOXFFQSENCJ-UHFFFAOYSA-N	LNEPOXFFQSENCJ	O=C(CCC[NH+]1CCC(O)(c2ccc(Cl)cc2)CC1)c1ccc(F)cc1
Cc1onc(-c2ccccc2)c1-c1ccc(S(N)(=O)=O)cc1	1	1	DILIst Classification Oral	DILI	LNPDTQAFDNKSHK-UHFFFAOYSA-N	LNPDTQAFDNKSHK	Cc1onc(-c2ccccc2)c1-c1ccc(S(N)(=O)=O)cc1
CN1C(C(=O)N=c2cccc[nH]2)C(=O)c2ccccc2S1(=O)=O	1	1	DILIst Classification Oral	DILI	MNSCVRXKDINXEY-UHFFFAOYSA-N	MNSCVRXKDINXEY	C[NH+]1C(C(=O)N=c2cccc[nH]2)C(=O)c2ccccc2S1(=O)=O
CCC1OC(=O)C(C)C(OC2CC(C)(OC)C(O)C(C)O2)C(C)C(OC2OC(C)CC(N(C)C)C2O)C(C)(O)CC(C)CN(C)C(C)C(O)C1(C)O	1	1	DILIst Classification Oral	DILI	MQTOSJVFKKJCRP-UHFFFAOYSA-N	MQTOSJVFKKJCRP	CCC1OC(=O)C(C)C(OC2CC(C)(OC)C(O)C(C)O2)C(C)C(OC2OC(C)CC([NH+](C)C)C2O)C(C)(O)CC(C)C[NH+](C)C(C)C(O)C1(C)O
O=C(C[S+]([O-])Cc1ccco1)NCC=CCOc1cc(CN2CCCCC2)ccn1	1	1	DILIst Classification	DILI	KMZQAVXSMUKBPD-UHFFFAOYSA-N	KMZQAVXSMUKBPD	O=C(C[S+](O)Cc1ccco1)NCC=CCOc1cc(C[NH+]2CCCCC2)ccn1
CS(=O)(=O)c1ccc(-c2coc(O)c2-c2ccccc2)cc1	1	1	DILIst Classification Oral	DILI	MRHFQRMJFYDYBV-UHFFFAOYSA-N	MRHFQRMJFYDYBV	CS(=O)(=O)c1ccc(-c2coc(O)c2-c2ccccc2)cc1
CC12CCC3C(CCC4CC(=O)CCC43C)C1CCC2O	1	1	DILIst Classification	DILI	NVKAWKQGWWIWPM-UHFFFAOYSA-N	NVKAWKQGWWIWPM	CC12CCC3C(CCC4CC(=O)CCC43C)C1CCC2O
CC(C)NNC(=O)c1ccncc1	1	1	DILIst Classification Oral	DILI	NYMGNSNKLVNMIA-UHFFFAOYSA-N	NYMGNSNKLVNMIA	CC(C)N[N-]C(=O)c1ccncc1
COc1ccc(C=CC(=O)Nc2ccccc2C(=O)O)cc1OC	1	1	DILIst Classification	DILI	NZHGWWWHIYHZNX-UHFFFAOYSA-N	NZHGWWWHIYHZNX	COc1ccc(C=CC(=O)Nc2ccccc2C(=O)[O-])cc1OC
CC(=O)Nc1cc([As](=O)(O)O)ccc1O	1	1	DILIst Classification Vaginal	DILI	ODFJOVXVLFUVNQ-UHFFFAOYSA-N	ODFJOVXVLFUVNQ	CC(=O)Nc1cc([As](=O)(O)O)ccc1O
O=c1[nH]c(=O)n(C2CC(O)C(CO)O2)cc1F	1	1	DILIst Classification Intra-arterial	DILI	ODKNJVUHOIMIIZ-UHFFFAOYSA-N	ODKNJVUHOIMIIZ	O=c1[nH]c(=O)n(C2CC(O)C(CO)O2)cc1F
CC(=O)SCC(Cc1ccccc1)C(=O)NCC(=O)OCc1ccccc1	1	1	DILIst Classification	DILI	ODUOJXZPIYUATO-UHFFFAOYSA-N	ODUOJXZPIYUATO	CC(=O)SCC(Cc1ccccc1)C(=O)NCC(=O)OCc1ccccc1
CN1c2c(oc(=O)n(-c3ccccn3)c2=O)-c2ccccc2S1(=O)=O	1	1	DILIst Classification Oral	DILI	OEHFRZLKGRKFAS-UHFFFAOYSA-N	OEHFRZLKGRKFAS	CN1c2c(oc(=O)n(-c3ccccn3)c2=O)-c2ccccc2S1(=O)=O
C=C1C(=CC=C2CCCC3(C)C2CCC3C(C)CCCC(C)C)CC(O)CC1O	1	1	DILIst Classification	DILI	OFHCOWSQAMBJIW-UHFFFAOYSA-N	OFHCOWSQAMBJIW	C=C1C(=CC=C2CCCC3(C)C2CCC3C(C)CCCC(C)C)CC(O)CC1O
O=C(O)CCc1nc(-c2ccccc2)c(-c2ccccc2)o1	1	1	DILIst Classification Oral	DILI	OFPXSFXSNFPTHF-UHFFFAOYSA-N	OFPXSFXSNFPTHF	O=C([O-])CCc1nc(-c2ccccc2)c(-c2ccccc2)o1
COc1ccccc1OCCNCC(O)COc1cccc2[nH]c3ccccc3c12	1	1	DILIst Classification Oral	DILI	OGHNVEJMJSYVRP-UHFFFAOYSA-N	OGHNVEJMJSYVRP	COc1ccccc1OCC[NH2+]CC(O)COc1cccc2[nH]c3ccccc3c12
CCn1cc(C(=O)O)c(=O)c2cc(F)c(N3CCNCC3)cc21	1	1	DILIst Classification Oral	DILI	OGJPXUAPXNRGGI-UHFFFAOYSA-N	OGJPXUAPXNRGGI	CCn1cc(C(=O)[O-])c(=O)c2cc(F)c(N3CC[NH2+]CC3)cc21
CN(Cc1cc(Br)cc(Br)c1N)C1CCCCC1	1	1	DILIst Classification	DILI	OJGDCBLYJGHCIH-UHFFFAOYSA-N	OJGDCBLYJGHCIH	C[NH+](Cc1cc(Br)cc(Br)c1N)C1CCCCC1
CC(C)c1cccc(C(C)C)c1O	1	1	DILIst Classification Intravenous	DILI	OLBCVFGFOZPWHH-UHFFFAOYSA-N	OLBCVFGFOZPWHH	CC(C)c1cccc(C(C)C)c1O
CCCC(CCC)C(N)=O	1	1	DILIst Classification	DILI	OMOMUFTZPTXCHP-UHFFFAOYSA-N	OMOMUFTZPTXCHP	CCCC(CCC)C(N)=O
C#CC1(OC(C)=O)CCC2C3CCC4=CC(OC(C)=O)CCC4C3CCC21C	1	1	DILIst Classification Oral	DILI	ONKUMRGIYFNPJW-UHFFFAOYSA-N	ONKUMRGIYFNPJW	C#CC1(OC(C)=O)CCC2C3CCC4=CC(OC(C)=O)CCC4C3CCC21C
O=C(O)CCCCCCNC1c2ccccc2CCc2ccccc21	1	1	DILIst Classification Oral	DILI	ONNOFKFOZAJDHT-UHFFFAOYSA-N	ONNOFKFOZAJDHT	O=C([O-])CCCCCC[NH2+]C1c2ccccc2CCc2ccccc21
COc1cc2c(c3oc(=O)c4c(c13)CCC4=O)C1C=COC1O2	1	1	DILIst Classification	DILI	OQIQSTLJSLGHID-UHFFFAOYSA-N	OQIQSTLJSLGHID	COc1cc2c(c3oc(=O)c4c(c13)CCC4=O)C1C=COC1O2
CC(C)(ON=C(C(=O)NC1C(=O)N2C(C(=O)O)=C(C[n+]3ccccc3)CSC12)c1csc(=N)[nH]1)C(=O)[O-]	1	1	DILIst Classification Intravenous	DILI	ORFOPKXBNMVMKC-UHFFFAOYSA-N	ORFOPKXBNMVMKC	CC(C)(ON=C(C(=O)NC1C(=O)[NH+]2C(C(=O)[O-])=C(C[n+]3ccccc3)CSC12)c1csc(=N)[nH]1)C(=O)[O-]
CCN1CCCC1CNC(=O)c1cc(S(=O)(=O)CC)c(N)cc1OC	1	1	DILIst Classification	DILI	NTJOBXMMWNYJFB-UHFFFAOYSA-N	NTJOBXMMWNYJFB	CC[NH+]1CCCC1CNC(=O)c1cc(S(=O)(=O)CC)c(N)cc1OC
COC1=NC(C)=NC(Cl)C1N=c1[nH]cc[nH]1	1	1	DILIst Classification	DILI	NSIUCUILQKEQTB-UHFFFAOYSA-N	NSIUCUILQKEQTB	COC1=NC(C)=[NH+]C(Cl)C1N=c1[nH]cc[nH]1
COc1cc(C2c3cc4c(cc3C(OC3OC5COC(c6cccs6)OC5C(O)C3O)C3COC(=O)C23)OCO4)cc(OC)c1O	1	1	DILIst Classification Intravenous	DILI	NRUKOCRGYNPUPR-UHFFFAOYSA-N	NRUKOCRGYNPUPR	COc1cc(C2c3cc4c(cc3C(OC3OC5COC(c6cccs6)OC5C(O)C3O)C3COC(=O)C23)OCO4)cc(OC)c1O
CC(C)c1nc(CN(C)C(=O)NC(C(=O)NC(Cc2ccccc2)CC(O)C(Cc2ccccc2)NC(=O)OCc2cncs2)C(C)C)cs1	1	1	DILIst Classification Oral	DILI	NCDNCNXCDXHOMX-UHFFFAOYSA-N	NCDNCNXCDXHOMX	CC(C)c1nc(C[NH+](C)C(=O)NC(C(=O)NC(Cc2ccccc2)CC(O)C(Cc2ccccc2)NC(=O)OCc2cncs2)C(C)C)cs1
NC1C(O)OC(CO)C(O)C1O	1	1	DILIst Classification Topical	DILI	MSWZFWKMSRAUBD-UHFFFAOYSA-N	MSWZFWKMSRAUBD	[NH3+]C1C(O)OC(CO)C(O)C1O
CC(C(=O)O)c1ccc2c(c1)CC(=O)c1ccccc1S2	1	1	DILIst Classification	DILI	MUXFZBHBYYYLTH-UHFFFAOYSA-N	MUXFZBHBYYYLTH	CC(C(=O)[O-])c1ccc2c(c1)CC(=O)c1ccccc1S2
CC(c1cc2ccccc2s1)N(O)C(N)=O	1	1	DILIst Classification Oral	DILI	MWLSOWXNZPKENC-UHFFFAOYSA-N	MWLSOWXNZPKENC	CC(c1cc2ccccc2s1)N(O)C(N)=O
CN(C)CCN(Cc1cccs1)c1ccccn1	1	1	DILIst Classification	DILI	HNJJXZKZRAWDPF-UHFFFAOYSA-N	HNJJXZKZRAWDPF	C[NH+](C)CCN(Cc1cccs1)c1ccccn1
O=C(O)c1cn(C2CC2)c2cc(N3CCNCC3)c(F)cc2c1=O	1	1	DILIst Classification Oral	DILI	MYSWGUAQZAJSOK-UHFFFAOYSA-N	MYSWGUAQZAJSOK	O=C([O-])c1cn(C2CC2)c2cc(N3CC[NH2+]CC3)c(F)cc2c1=O
CCCC1(CCc2ccccc2)CC(=O)C(C(CC)c2cccc(NS(=O)(=O)c3ccc(C(F)(F)F)cn3)c2)C(=O)O1	1	1	DILIst Classification Oral	DILI	MYXACKZCYFKMTE-UHFFFAOYSA-N	MYXACKZCYFKMTE	CCCC1(CCc2ccccc2)CC(=O)C(C(CC)c2cccc(NS(=O)(=O)c3ccc(C(F)(F)F)cn3)c2)C(=O)O1
O=C1c2ccccc2C(=O)C1c1ccc(F)cc1	1	1	DILIst Classification	DILI	NASXCEITKQITLD-UHFFFAOYSA-N	NASXCEITKQITLD	O=C1c2ccccc2C(=O)C1c1ccc(F)cc1
C=C(c1ccc(C(=O)O)cc1)c1cc2c(cc1C)C(C)(C)CCC2(C)C	1	1	DILIst Classification Oral	DILI	NAVMQTYZDKMPEU-UHFFFAOYSA-N	NAVMQTYZDKMPEU	C=C(c1ccc(C(=O)[O-])cc1)c1cc2c(cc1C)C(C)(C)CCC2(C)C
O=C(Nc1cccc2c(=O)cc(-c3nn[nH]n3)oc12)c1ccc(OCCCCc2ccccc2)cc1	1	1	DILIst Classification	DILI	NBQKINXMPLXUET-UHFFFAOYSA-N	NBQKINXMPLXUET	O=C(Nc1cccc2c(=O)cc(-c3nn[nH]n3)oc12)c1ccc(OCCCCc2ccccc2)cc1
Cc1ccnc2c1NC(=O)c1cccnc1N2C1CC1	1	1	DILIst Classification Oral	DILI	NQDJXKOVJZTUJA-UHFFFAOYSA-N	NQDJXKOVJZTUJA	Cc1ccnc2c1NC(=O)c1cccnc1[NH+]2C1CC1
CCCC(CCC)C(=O)O	1	1	DILIst Classification Oral	DILI	NIJJYAXOARWZEE-UHFFFAOYSA-N	NIJJYAXOARWZEE	CCCC(CCC)C(=O)[O-]
O=C(CCBr)N1CCN(C(=O)CCBr)CC1	1	1	DILIst Classification	DILI	NJBFOOCLYDNZJN-UHFFFAOYSA-N	NJBFOOCLYDNZJN	O=C(CCBr)[NH+]1CC[NH+](C(=O)CCBr)CC1
CC1NCc2cc(-c3ccc4c(=O)c(C(=O)O)cn(C5CC5)c4c3OC(F)F)ccc21	1	1	DILIst Classification	DILI	NJDRXTDGYFKORP-UHFFFAOYSA-N	NJDRXTDGYFKORP	CC1[NH2+]Cc2cc(-c3ccc4c(=O)c(C(=O)[O-])cn(C5CC5)c4c3OC(F)F)ccc21
OCCN1CCN(CCC=C2c3ccccc3Sc3ccc(C(F)(F)F)cc32)CC1	1	1	DILIst Classification Oral, Intramuscular	DILI	NJMYODHXAKYRHW-UHFFFAOYSA-N	NJMYODHXAKYRHW	OCC[NH+]1CC[NH+](CCC=C2c3ccccc3Sc3ccc(C(F)(F)F)cc32)CC1
NCC1OC(OC2C(N)CC(N)C(OC3OC(CO)C(O)C(N)C3O)C2O)C(N)CC1O	1	1	DILIst Classification	DILI	NLVFBUXFDBBNBW-UHFFFAOYSA-N	NLVFBUXFDBBNBW	[NH3+]CC1OC(OC2C([NH3+])CC([NH3+])C(OC3OC(CO)C(O)C([NH3+])C3O)C2O)C([NH3+])CC1O
Cc1nc([N+](=O)[O-])cn1-c1ccc([N+](=O)[O-])cc1	1	1	DILIst Classification Oral	DILI	NMTBSNPBIGRZBL-UHFFFAOYSA-N	NMTBSNPBIGRZBL	Cc1nc([N+](=O)[O-])cn1-c1ccc([N+](=O)[O-])cc1
CCc1cccc2c3c([nH]c12)C(CC)(CC(=O)O)OCC3	1	1	DILIst Classification Oral	DILI	NNYBQONXHNTVIJ-UHFFFAOYSA-N	NNYBQONXHNTVIJ	CCc1cccc2c3c([nH]c12)C(CC)(CC(=O)[O-])OCC3
O=C(CCNNC(=O)c1ccncc1)NCc1ccccc1	1	1	DILIst Classification Oral	DILI	NOIIUHRQUVNIDD-UHFFFAOYSA-N	NOIIUHRQUVNIDD	O=C(CCN[N-]C(=O)c1ccncc1)NCc1ccccc1
CC(C)(C)C(=O)OCOC(=O)C1N2C(=O)C(N=CN3CCCCCC3)C2SC1(C)C	1	1	DILIst Classification Oral	DILI	NPGNOVNWUSPMDP-UHFFFAOYSA-N	NPGNOVNWUSPMDP	CC(C)(C)C(=O)OCOC(=O)C1[NH+]2C(=O)C([NH+]=CN3CCCCCC3)C2SC1(C)C
O=C1CN=C(c2ccccc2)c2cc(Cl)ccc2N1CC1CC1	1	1	DILIst Classification	DILI	MWQCHHACWWAQLJ-UHFFFAOYSA-N	MWQCHHACWWAQLJ	O=C1CN=C(c2ccccc2)c2cc(Cl)ccc2N1CC1CC1
CCc1c(C)[nH]c2c1C(=O)C(CN1CCOCC1)CC2	1	1	DILIst Classification Oral	DILI	KLPWJLBORRMFGK-UHFFFAOYSA-N	KLPWJLBORRMFGK	CCc1c(C)[nH]c2c1C(=O)C(C[NH+]1CCOCC1)CC2
CC(=O)Oc1ccc(C2(c3ccc(OC(C)=O)cc3)C(=O)N(C(C)=O)c3ccccc32)cc1	1	1	DILIst Classification Oral	DILI	JPGUEMQIAGJQSJ-UHFFFAOYSA-N	JPGUEMQIAGJQSJ	CC(=O)Oc1ccc(C2(c3ccc(OC(C)=O)cc3)C(=O)N(C(C)=O)c3ccccc32)cc1
COc1ccnc(C[S+]([O-])c2nc3cc(OC(F)F)ccc3[nH]2)c1OC	1	1	DILIst Classification Oral	DILI	IQPSEEYGBUAQFF-UHFFFAOYSA-N	IQPSEEYGBUAQFF	COc1ccnc(C[S+](O)c2nc3cc(OC(F)F)ccc3[nH]2)c1OC
COCCc1ccc(OCC(O)CNC(C)C)cc1	1	1	DILIst Classification Oral	DILI	IUBSYMUCCVWXPE-UHFFFAOYSA-N	IUBSYMUCCVWXPE	COCCc1ccc(OCC(O)C[NH2+]C(C)C)cc1
Cc1nc(=O)c2cc(CN(C)c3ccc(C(=O)NC(CCC(=O)O)C(=O)O)s3)ccc2[nH]1	1	1	DILIst Classification	DILI	IVTVGDXNLFLDRM-UHFFFAOYSA-N	IVTVGDXNLFLDRM	Cc1nc(=O)c2cc(CN(C)c3ccc(C(=O)NC(CCC(=O)[O-])C(=O)[O-])s3)ccc2[nH]1
CCCCc1oc2ccccc2c1C(=O)c1cc(I)c(OCCN(CC)CC)c(I)c1	1	1	DILIst Classification Oral	DILI	IYIKLHRQXLHMJQ-UHFFFAOYSA-N	IYIKLHRQXLHMJQ	CCCCc1oc2ccccc2c1C(=O)c1cc(I)c(OCC[NH+](CC)CC)c(I)c1
CCc1ccc(CCOc2ccc(Cc3sc(=O)[nH]c3O)cc2)nc1	1	1	DILIst Classification Oral	DILI	IYYGBZJXHJSLEV-UHFFFAOYSA-N	IYYGBZJXHJSLEV	CCc1ccc(CCOc2ccc(Cc3sc(=O)[nH]c3O)cc2)nc1
NC(C(=O)NC1C(=O)N2C(C(=O)O)=C(Cl)CCC12)c1ccccc1	1	1	DILIst Classification Oral	DILI	JAPHQRWPEGVNBT-UHFFFAOYSA-N	JAPHQRWPEGVNBT	[NH3+]C(C(=O)NC1C(=O)[NH+]2C(C(=O)[O-])=C(Cl)CCC12)c1ccccc1
Clc1ccc2c(c1)CCc1cccnc1C2=C1CCNCC1	1	1	DILIst Classification Oral	DILI	JAUOIFJMECXRGI-UHFFFAOYSA-N	JAUOIFJMECXRGI	Clc1ccc2c(c1)CCc1cccnc1C2=C1CC[NH2+]CC1
Nc1c(Br)cc(Br)cc1CNC1CCC(O)CC1	1	1	DILIst Classification	DILI	JBDGDEWWOUBZPM-UHFFFAOYSA-N	JBDGDEWWOUBZPM	Nc1c(Br)cc(Br)cc1C[NH2+]C1CCC(O)CC1
S=C=Nc1cccc2ccccc12	1	1	DILIst Classification	DILI	JBDOSUUXMYMWQH-UHFFFAOYSA-N	JBDOSUUXMYMWQH	S=C=Nc1cccc2ccccc12
CN(C)CCC=C1c2ccccc2COc2ccc(CC(=O)O)cc21	1	1	DILIst Classification	DILI	JBIMVDZLSHOPLA-UHFFFAOYSA-N	JBIMVDZLSHOPLA	C[NH+](C)CCC=C1c2ccccc2COc2ccc(CC(=O)[O-])cc21
NS(=O)(=O)c1cc2c(cc1Cl)N=CNS2(=O)=O	1	1	DILIst Classification Oral	DILI	JBMKAUGHUNFTOL-UHFFFAOYSA-N	JBMKAUGHUNFTOL	NS(=O)(=O)c1cc2c(cc1Cl)[NH+]=CNS2(=O)=O
O=C(O)CCCc1ccc(N(CCCl)CCCl)cc1	1	1	DILIst Classification Oral	DILI	JCKYGMPEJWAADB-UHFFFAOYSA-N	JCKYGMPEJWAADB	O=C([O-])CCCc1ccc(N(CCCl)CCCl)cc1
Cn1nnnc1SC=C1CSC2C(NC(=O)C(O)c3ccccc3)C(=O)N2C1C(=O)O	1	1	DILIst Classification Intramuscular; Intravenous	DILI	JDFBTIJUBZEOLI-UHFFFAOYSA-N	JDFBTIJUBZEOLI	Cn1nnnc1SC=C1CSC2C(NC(=O)C(O)c3ccccc3)C(=O)[NH+]2C1C(=O)[O-]
CC(=O)C1NC(=O)C(CCCCN)NC(=O)C(Cc2c[nH]c3ccccc23)NC(=O)C(Cc2ccccc2)NC(=O)C(NC(=O)C(N)Cc2ccccc2)CSSCC(C(=O)NC(CO)C(C)O)NC1O	1	1	DILIst Classification Intravenous	DILI	JDKKNQACNITFEA-UHFFFAOYSA-N	JDKKNQACNITFEA	CC(=O)C1NC(=O)C(CCCC[NH3+])NC(=O)C(Cc2c[nH]c3ccccc23)NC(=O)C(Cc2ccccc2)NC(=O)C(NC(=O)C([NH3+])Cc2ccccc2)CSSCC(C(=O)NC(CO)C(C)O)[NH2+]C1O
COC(=O)C1=C(C)N=C(C)C(C(=O)OC2CCCN(Cc3ccccc3)C2)C1c1cccc([N+](=O)[O-])c1	1	1	DILIst Classification	DILI	JEEWYTNVHFSNBZ-UHFFFAOYSA-N	JEEWYTNVHFSNBZ	COC(=O)C1=C(C)N=C(C)C(C(=O)OC2CCC[NH+](Cc3ccccc3)C2)C1c1cccc([N+](=O)[O-])c1
CC1(C)SC2C(NC(=O)Cc3ccccc3)C(=O)N2C1C(=O)O	1	1	DILIst Classification Intravenous	DILI	JGSARLDLIJGVTE-UHFFFAOYSA-N	JGSARLDLIJGVTE	CC1(C)SC2C(NC(=O)Cc3ccccc3)C(=O)[NH+]2C1C(=O)[O-]
CN1c2ccccc2C(NCCCCCCC(=O)O)c2ccc(Cl)cc2S1(=O)=O	1	1	DILIst Classification	DILI	JICJBGPOMZQUBB-UHFFFAOYSA-N	JICJBGPOMZQUBB	CN1c2ccccc2C([NH2+]CCCCCCC(=O)[O-])c2ccc(Cl)cc2S1(=O)=O
CN1CCC(=C2c3ccccc3C=Cc3ccccc32)CC1	1	1	DILIst Classification Oral	DILI	JJCFRYNCJDLXIK-UHFFFAOYSA-N	JJCFRYNCJDLXIK	C[NH+]1CCC(=C2c3ccccc3C=Cc3ccccc32)CC1
Cc1cc(=NS(=O)(=O)c2ccc(N)cc2)[nH]o1	1	1	DILIst Classification	DILI	JLKIGFTWXXRPMT-UHFFFAOYSA-N	JLKIGFTWXXRPMT	Cc1cc(=NS(=O)(=O)c2ccc(N)cc2)[nH]o1
CCC1(c2ccccc2)CCC(=O)NC1=O	1	1	DILIst Classification	DILI	JMBQKKAJIKAWKF-UHFFFAOYSA-N	JMBQKKAJIKAWKF	CCC1(c2ccccc2)CCC(=O)NC1=O
CC(=O)C1(O)CCC2C3=CC(Cl)=C4CC(=O)C5CC5C4(C)C3CCC21C	1	1	DILIst Classification Oral, Intramuscular	DILI	JMMOZGZYGBYHRY-UHFFFAOYSA-N	JMMOZGZYGBYHRY	CC(=O)C1(O)CCC2C3=CC(Cl)=C4CC(=O)C5CC5C4(C)C3CCC21C
CC(=O)OC1=C(C(CCC=C(C)C)C(=O)O)C2CC(O)C3C4(C)CCC(O)C(C)C4CCC3(C)C2(C)C1	1	1	DILIst Classification Oral, Topical, Intravenous, optahlmic	DILI	JMNCPTSDROGKTR-UHFFFAOYSA-N	JMNCPTSDROGKTR	CC(=O)OC1=C(C(CCC=C(C)C)C(=O)[O-])C2CC(O)C3C4(C)CCC(O)C(C)C4CCC3(C)C2(C)C1
Cc1cc(Br)c(O)c2ncccc12	1	1	DILIst Classification Oral	DILI	JMOVFFLYGIQXMM-UHFFFAOYSA-N	JMOVFFLYGIQXMM	Cc1cc(Br)c(O)c2ncccc12
CCN(CC)C(=O)Nc1ccc(OCC(O)CNC(C)(C)C)c(C(C)=O)c1	1	1	DILIst Classification	DILI	JOATXPAWOHTVSZ-UHFFFAOYSA-N	JOATXPAWOHTVSZ	CC[NH+](CC)C(=O)Nc1ccc(OCC(O)C[NH2+]C(C)(C)C)c(C(C)=O)c1
c1ccc(C2(c3ccccc3)CC2C2=NCCN2)cc1	1	1	DILIst Classification	DILI	IPOBOOXFSRWSHL-UHFFFAOYSA-N	IPOBOOXFSRWSHL	c1ccc(C2(c3ccccc3)CC2C2=[NH+]CCN2)cc1
NC(=O)c1cnccn1	1	1	DILIst Classification Oral	DILI	IPEHBUMCGVEMRF-UHFFFAOYSA-N	IPEHBUMCGVEMRF	NC(=O)c1cnccn1
CC(NCCc1ccc(O)cc1)C(O)c1ccc(O)cc1	1	1	DILIst Classification Oral, Intravenous	DILI	IOVGROKTTNBUGK-UHFFFAOYSA-N	IOVGROKTTNBUGK	CC([NH2+]CCc1ccc(O)cc1)C(O)c1ccc(O)cc1
O=C(O)c1cc(-c2ccc(F)cc2F)ccc1O	1	1	DILIst Classification Oral	DILI	HUPFGZXOMWLGNK-UHFFFAOYSA-N	HUPFGZXOMWLGNK	O=C([O-])c1cc(-c2ccc(F)cc2F)ccc1O
OC1COC2C(O)COC12	1	1	DILIst Classification	DILI	KLDXJTOLSGUMSJ-UHFFFAOYSA-N	KLDXJTOLSGUMSJ	OC1COC2C(O)COC12
c1ccc2c(c1)Sc1ccccc1N2CC1CN2CCC1CC2	1	1	DILIst Classification	DILI	HOKDBMAJZXIPGC-UHFFFAOYSA-N	HOKDBMAJZXIPGC	c1ccc2c(c1)Sc1ccccc1N2CC1C[NH+]2CCC1CC2
O=P1(NCCCl)OCCCN1CCCl	1	1	DILIst Classification Intravenous	DILI	HOMGKSMUEGBAAB-UHFFFAOYSA-N	HOMGKSMUEGBAAB	O=P1([NH2+]CCCl)OCCC[NH+]1CCCl
CCC(C(N)=O)N1CCCC1=O	1	1	DILIst Classification Oral	DILI	HPHUVLMMVZITSG-UHFFFAOYSA-N	HPHUVLMMVZITSG	CCC(C(N)=O)[NH+]1CCCC1=O
N#Cc1ccc(C(c2ccc(C#N)cc2)n2cncn2)cc1	1	1	DILIst Classification Oral	DILI	HPJKCIUCZWXJDR-UHFFFAOYSA-N	HPJKCIUCZWXJDR	N#Cc1ccc(C(c2ccc(C#N)cc2)n2cncn2)cc1
CCOC(=O)C=C(C)C=CC=C(C)C=Cc1c(C)cc(OC)c(C)c1C	1	1	DILIst Classification	DILI	HQMNCQVAMBCHCO-UHFFFAOYSA-N	HQMNCQVAMBCHCO	CCOC(=O)C=C(C)C=CC=C(C)C=Cc1c(C)cc(OC)c(C)c1C
CCOC(O)c1nc(-c2ccccc2F)c2cc(Cl)ccc2nc1=O	1	1	DILIst Classification	DILI	HTMZSADWQACSJQ-UHFFFAOYSA-N	HTMZSADWQACSJQ	CCOC(O)c1nc(-c2ccccc2F)c2cc(Cl)ccc2nc1=O
CCOc1nc2cccc(C(=O)O)c2n1Cc1ccc(-c2ccccc2-c2nn[nH]n2)cc1	1	1	DILIst Classification Oral	DILI	HTQMVQVXFRQIKW-UHFFFAOYSA-N	HTQMVQVXFRQIKW	CCOc1nc2cccc(C(=O)[O-])c2n1Cc1ccc(-c2ccccc2-c2nn[nH]n2)cc1
Cc1cc(C(C)(C)C)cc(C)c1CC1=NCCN1	1	1	DILIst Classification	DILI	HUCJFAOMUPXHDK-UHFFFAOYSA-N	HUCJFAOMUPXHDK	Cc1cc(C(C)(C)C)cc(C)c1CC1=[NH+]CCN1
CC(=O)CCC=C(C)CCC=C(C)CCC=C(C)CCC=C(C)C	1	1	DILIst Classification	DILI	HUCXKZBETONXFO-UHFFFAOYSA-N	HUCXKZBETONXFO	CC(=O)CCC=C(C)CCC=C(C)CCC=C(C)CCC=C(C)C
CON=C(C(=O)NC1C(=O)N2C(C(=O)[O-])=C(C[N+]3(C)CCCC3)CSC12)c1csc(=N)[nH]1	1	1	DILIst Classification Intravenous	DILI	HVFLCNVBZFFHBT-UHFFFAOYSA-N	HVFLCNVBZFFHBT	CON=C(C(=O)NC1C(=O)[NH+]2C(C(=O)[O-])=C(C[N+]3(C)CCCC3)CSC12)c1csc(=N)[nH]1
O=C(O)c1cc(=O)c2c(OCC(O)COc3cccc4oc(C(=O)O)cc(=O)c34)cccc2o1	1	1	DILIst Classification Oral	DILI	IMZMKUWMOSJXDT-UHFFFAOYSA-N	IMZMKUWMOSJXDT	O=C([O-])c1cc(=O)c2c(OCC(O)COc3cccc4oc(C(=O)[O-])cc(=O)c34)cccc2o1
CCCSc1ccc2[nH]c(=NC(=O)OC)[nH]c2c1	1	1	DILIst Classification Oral	DILI	HXHWSAZORRCQMX-UHFFFAOYSA-N	HXHWSAZORRCQMX	CCCSc1ccc2[nH]c(=NC(=O)OC)[nH]c2c1
CS(=O)(=O)Nc1ccc([N+](=O)[O-])cc1Oc1ccccc1	1	1	DILIst Classification Oral	DILI	HYWYRSMBCFDLJT-UHFFFAOYSA-N	HYWYRSMBCFDLJT	CS(=O)(=O)Nc1ccc([N+](=O)[O-])cc1Oc1ccccc1
Cc1cccc(Nc2ccccc2C(=O)O)c1C	1	1	DILIst Classification Oral	DILI	HYYBABOKPJLUIN-UHFFFAOYSA-N	HYYBABOKPJLUIN	Cc1cccc(Nc2ccccc2C(=O)[O-])c1C
NC(=O)c1ncn(C2OC(CO)C(O)C2O)c1O	1	1	DILIst Classification	DILI	HZQDCMWJEBCWBR-UHFFFAOYSA-N	HZQDCMWJEBCWBR	NC(=O)c1ncn(C2OC(CO)C(O)C2O)c1O
N=C(N)N=C(N)NCCc1ccccc1	1	1	DILIst Classification	DILI	ICFJFFQQTFMIBG-UHFFFAOYSA-N	ICFJFFQQTFMIBG	NC(=[NH2+])N=C([NH3+])[NH2+]CCc1ccccc1
COc1ccccc1N1CCN(CCCNc2cc(=O)n(C)c(=O)n2C)CC1	1	1	DILIst Classification	DILI	ICMGLRUYEQNHPF-UHFFFAOYSA-N	ICMGLRUYEQNHPF	COc1ccccc1N1CC[NH+](CCCNc2cc(=O)n(C)c(=O)n2C)CC1
O=c1[nH]cc(N(CCCl)CCCl)c(=O)[nH]1	1	1	DILIst Classification	DILI	IDPUKCWIGUEADI-UHFFFAOYSA-N	IDPUKCWIGUEADI	O=c1[nH]cc(N(CCCl)CCCl)c(=O)[nH]1
COc1cc(Cc2c[nH]c(=N)[nH]c2=N)cc(OC)c1OC	1	1	DILIst Classification Oral	DILI	IEDVJHCEMCRBQM-UHFFFAOYSA-N	IEDVJHCEMCRBQM	COc1cc(Cc2c[nH]c(=N)[nH]c2=N)cc(OC)c1OC
COc1cc(C)c(C=CC(C)=CC=CC(C)=CC(=O)O)c(C)c1C	1	1	DILIst Classification Oral	DILI	IHUNBGSDBOWDMA-UHFFFAOYSA-N	IHUNBGSDBOWDMA	COc1cc(C)c(C=CC(C)=CC=CC(C)=CC(=O)[O-])c(C)c1C
Cc1cc(C)cc(OCC2CNC(=O)O2)c1	1	1	DILIst Classification Oral	DILI	IMWZZHHPURKASS-UHFFFAOYSA-N	IMWZZHHPURKASS	Cc1cc(C)cc(OCC2CNC(=O)O2)c1
FC(F)OC(F)(F)C(F)Cl	1	1	DILIst Classification Respiratory (inhalation)	DILI	JPGQOUSTVILISH-UHFFFAOYSA-N	JPGQOUSTVILISH	FC(F)OC(F)(F)C(F)Cl
COc1[nH]c(=N)nc2c1ncn2C1OC(CO)C(O)C1O	1	1	DILIst Classification Intravenous	DILI	IXOXBSCIXZEQEQ-UHFFFAOYSA-N	IXOXBSCIXZEQEQ	COc1[nH]c(=N)nc2c1ncn2C1OC(CO)C(O)C1O
c1cnc2cc3c(cc2n1)C1CNCC3C1	1	1	DILIst Classification Oral	DILI	JQSHBVHOMNKWFT-UHFFFAOYSA-N	JQSHBVHOMNKWFT	c1cnc2cc3c(cc2n1)C1C[NH2+]CC3C1
NS(=O)(=O)c1cc2c(cc1Cl)NCNS2(=O)=O	1	1	DILIst Classification Oral	DILI	JZUFKLXOESDKRF-UHFFFAOYSA-N	JZUFKLXOESDKRF	NS(=O)(=O)c1cc2c(cc1Cl)NCNS2(=O)=O
CCCN(CCC)C(=O)Cc1c(-c2ccc(Cl)cc2)nc2ccc(Cl)cn12	1	1	DILIst Classification Oral	DILI	JRTIDHTUMYMPRU-UHFFFAOYSA-N	JRTIDHTUMYMPRU	CCC[NH+](CCC)C(=O)Cc1c(-c2ccc(Cl)cc2)nc2ccc(Cl)cn12
Cc1cccc(C)c1OCC(=O)NC(Cc1ccccc1)C(O)CC(Cc1ccccc1)NC(=O)C(C(C)C)N1CCCNC1=O	1	1	DILIst Classification Oral	DILI	KJHKTHWMRKYKJE-UHFFFAOYSA-N	KJHKTHWMRKYKJE	Cc1cccc(C)c1OCC(=O)NC(Cc1ccccc1)C(O)CC(Cc1ccccc1)NC(=O)C(C(C)C)[NH+]1CCCNC1=O
CC1(C)OC2COC3(COS(N)(=O)=O)OC(C)(C)OC3C2O1	1	1	DILIst Classification Oral	DILI	KJADKKWYZYXHBB-UHFFFAOYSA-N	KJADKKWYZYXHBB	CC1(C)OC2COC3(COS(N)(=O)=O)OC(C)(C)OC3C2O1
NC(CSCCCO)C(=O)O	1	1	DILIst Classification	DILI	KINWYTAUPKOPCQ-UHFFFAOYSA-N	KINWYTAUPKOPCQ	[NH3+]C(CSCCCO)C(=O)[O-]
Cc1ccc(Nc2c(F)cccc2Cl)c(CC(=O)O)c1	1	1	DILIst Classification Oral	DILI	KHPKQFYUPIUARC-UHFFFAOYSA-N	KHPKQFYUPIUARC	Cc1ccc(Nc2c(F)cccc2Cl)c(CC(=O)[O-])c1
O=C(NCC1CN(c2ccc(N3CCOCC3=O)cc2)C(=O)O1)c1ccc(Cl)s1	1	1	DILIst Classification	DILI	KGFYHTZWPPHNLQ-UHFFFAOYSA-N	KGFYHTZWPPHNLQ	O=C(NCC1CN(c2ccc(N3CCOCC3=O)cc2)C(=O)O1)c1ccc(Cl)s1
O=C1NC(c2ccccc2)(c2ccccc2)C(=O)N1CO[P](=O)(=O)O	1	1	DILIst Classification Intramuscular	DILI	KFODUDWNFSWFFD-UHFFFAOYSA-N	KFODUDWNFSWFFD	O=C1NC(c2ccccc2)(c2ccccc2)C(=O)[NH+]1CO[P](=O)(=O)O
Nc1ccc(O)c(C(=O)O)c1	1	1	DILIst Classification Oral	DILI	KBOPZPXVLCULAV-UHFFFAOYSA-N	KBOPZPXVLCULAV	Nc1ccc(O)c(C(=O)[O-])c1
N=c1[nH]cnc2c1ncn2C1OC(CO)CC1F	1	1	DILIst Classification	DILI	KBEMFSMODRNJHE-UHFFFAOYSA-N	KBEMFSMODRNJHE	N=c1[nH]cnc2c1ncn2C1OC(CO)CC1F
CCN(CC)CCOC(=O)C(Cc1cccc2ccccc12)CC1CCCO1	1	1	DILIst Classification	DILI	KBAFPSLPKGSANY-UHFFFAOYSA-N	KBAFPSLPKGSANY	CC[NH+](CC)CCOC(=O)C(Cc1cccc2ccccc12)CC1CCCO1
O=C(O)c1ccc[nH]c1=Nc1cccc(C(F)(F)F)c1	1	1	DILIst Classification	DILI	JZFPYUNJRRFVQU-UHFFFAOYSA-N	JZFPYUNJRRFVQU	O=C([O-])c1ccc[nH]c1=Nc1cccc(C(F)(F)F)c1
CC1CC2C3CC=C4CC(=O)C=CC4(C)C3(F)C(O)CC2(C)C1(O)C(=O)CCl	1	1	DILIst Classification	DILI	JTHMWNIMWXESHY-UHFFFAOYSA-N	JTHMWNIMWXESHY	CC1CC2C3CC=C4CC(=O)C=CC4(C)C3(F)C(O)CC2(C)C1(O)C(=O)CCl
CCN(CC)C(=O)C(C#N)=Cc1cc(O)c(O)c([N+](=O)[O-])c1	1	1	DILIst Classification Oral	DILI	JRURYQJSLYLRLN-UHFFFAOYSA-N	JRURYQJSLYLRLN	CC[NH+](CC)C(=O)C(C#N)=Cc1cc(O)c(O)c([N+](=O)[O-])c1
CCCNCC(O)COc1ccccc1C(=O)CCc1ccccc1	1	1	DILIst Classification Oral	DILI	JWHAUXFOSRPERK-UHFFFAOYSA-N	JWHAUXFOSRPERK	CCC[NH2+]CC(O)COc1ccccc1C(=O)CCc1ccccc1
N=c1ccn(C2CSC(CO)O2)c(=O)[nH]1	1	1	DILIst Classification Oral	DILI	JTEGQNOMFQHVDC-UHFFFAOYSA-N	JTEGQNOMFQHVDC	N=c1ccn(C2CSC(CO)O2)c(=O)[nH]1
Cc1[nH]cnc1CN1CCc2c(c3ccccc3n2C)C1=O	1	1	DILIst Classification Oral	DILI	JSWZEAMFRNKZNL-UHFFFAOYSA-N	JSWZEAMFRNKZNL	Cc1[nH]cnc1C[NH+]1CCc2c(c3ccccc3n2C)C1=O
CCN(CC)CCNC(=O)c1cc(S(C)(=O)=O)ccc1OC	1	1	DILIst Classification	DILI	JTVPZMFULRWINT-UHFFFAOYSA-N	JTVPZMFULRWINT	CC[NH+](CC)CCNC(=O)c1cc(S(C)(=O)=O)ccc1OC
CN(C)CCC=C1c2ccccc2C=Cc2ccccc21	1	1	DILIst Classification Oral	DILI	JURKNVYFZMSNLP-UHFFFAOYSA-N	JURKNVYFZMSNLP	C[NH+](C)CCC=C1c2ccccc2C=Cc2ccccc21
CCOC(=O)Nc1ccc(=NCc2ccc(F)cc2)[nH]c1N	1	1	DILIst Classification	DILI	JUUFBMODXQKSTD-UHFFFAOYSA-N	JUUFBMODXQKSTD	CCOC(=O)Nc1ccc(=NCc2ccc(F)cc2)[nH]c1N
CSc1ccc2c(c1)N(CCC1CCCCN1C)c1ccccc1S2	1	1	DILIst Classification Oral	DILI	KLBQZWRITKRQQV-UHFFFAOYSA-N	KLBQZWRITKRQQV	CSc1ccc2c(c1)N(CCC1CCCC[NH+]1C)c1ccccc1S2
NCCNCCNCCN	0	1	DILIst Classification Oral	DILI	VILCJCGEZXAXTO-UHFFFAOYSA-N	VILCJCGEZXAXTO	[NH3+]CC[NH2+]CC[NH2+]CC[NH3+]
CC(C)NCC(O)COc1ccc(COCCOC(C)C)cc1	0	1	DILIst Classification Oral	DILI	VHYCDWMUTMEGQY-UHFFFAOYSA-N	VHYCDWMUTMEGQY	CC(C)[NH2+]CC(O)COc1ccc(COCCOC(C)C)cc1
CNC(=O)c1c(I)c(NC(C)=O)c(I)c(C(=O)O)c1I	0	1	DILIst Classification Intravenous	DILI	UXIGWFXRQKWHHA-UHFFFAOYSA-N	UXIGWFXRQKWHHA	CNC(=O)c1c(I)c(NC(C)=O)c(I)c(C(=O)[O-])c1I
CC(NCCCc1cccc(C(F)(F)F)c1)c1cccc2ccccc12	0	1	DILIst Classification Oral	DILI	VDHAWDNDOKGFTD-UHFFFAOYSA-N	VDHAWDNDOKGFTD	CC([NH2+]CCCc1cccc(C(F)(F)F)c1)c1cccc2ccccc12
COc1cc2[nH]c(N3CCN(C(=O)C4CCCO4)CC3)nc(=N)c2cc1OC	0	1	DILIst Classification Oral	DILI	VCKUSRYTPJJLNI-UHFFFAOYSA-N	VCKUSRYTPJJLNI	COc1cc2[nH]c(N3CC[NH+](C(=O)C4CCCO4)CC3)nc(=N)c2cc1OC
C=CCC1(CC(C)C)C(=O)NC(=O)NC1=O	0	1	DILIst Classification Oral	DILI	UZVHFVZFNXBMQJ-UHFFFAOYSA-N	UZVHFVZFNXBMQJ	C=CCC1(CC(C)C)C(=O)[N-]C(=O)[N-]C1=O
C=CCN1CCC23c4c5ccc(O)c4OC2C(=O)CCC3(O)C1C5	0	1	DILIst Classification Intravenous	DILI	UZHSEJADLWPNLE-UHFFFAOYSA-N	UZHSEJADLWPNLE	C=CC[NH+]1CCC23c4c5ccc(O)c4OC2C(=O)CCC3(O)C1C5
NCC1OC(OC2C(CO)OC(OC3C(O)C(N)CC(N)C3OC3OC(CO)C(O)C(O)C3N)C2O)C(N)C(O)C1O	0	1	DILIst Classification Oral	DILI	UOZODPSAJZTQNH-UHFFFAOYSA-N	UOZODPSAJZTQNH	[NH3+]CC1OC(OC2C(CO)OC(OC3C(O)C([NH3+])CC([NH3+])C3OC3OC(CO)C(O)C(O)C3[NH3+])C2O)C([NH3+])C(O)C1O
CCOC(=O)C(CCc1ccccc1)NC(C)C(=O)N1Cc2cc(OC)c(OC)cc2CC1C(=O)O	0	1	DILIst Classification Oral	DILI	UWWDHYUMIORJTA-UHFFFAOYSA-N	UWWDHYUMIORJTA	CCOC(=O)C(CCc1ccccc1)[NH2+]C(C)C(=O)[NH+]1Cc2cc(OC)c(OC)cc2CC1C(=O)[O-]
CN(C)c1nc(N(C)C)nc(N(C)C)n1	0	1	DILIst Classification Oral	DILI	UUVWYPNAQBNQJQ-UHFFFAOYSA-N	UUVWYPNAQBNQJQ	CN(C)c1nc(N(C)C)nc(N(C)C)n1
CC1(C)CC1C(=O)N=C(CCCCCSCC(N)C(=O)O)C(=O)O	0	1	DILIst Classification Intravenous	DILI	UUNQYGUCVSFAME-UHFFFAOYSA-N	UUNQYGUCVSFAME	CC1(C)CC1C(=O)N=C(CCCCCSCC([NH3+])C(=O)[O-])C(=O)[O-]
CCC(=O)C(CC(C)N(C)C)(c1ccccc1)c1ccccc1	0	1	DILIst Classification Oral	DILI	USSIQXCVUWKGNF-UHFFFAOYSA-N	USSIQXCVUWKGNF	CCC(=O)C(CC(C)[NH+](C)C)(c1ccccc1)c1ccccc1
CCCCN1CC(O)C(O)C(O)C1CO	0	1	DILIst Classification Oral	DILI	UQRORFVVSGFNRO-UHFFFAOYSA-N	UQRORFVVSGFNRO	CCCC[NH+]1CC(O)C(O)C(O)C1CO
CN1CCC23c4c5ccc(O)c4OC2C(=O)CCC3(O)C1C5	0	1	DILIst Classification Oral	DILI	UQCNKQCJZOAFTQ-UHFFFAOYSA-N	UQCNKQCJZOAFTQ	C[NH+]1CCC23c4c5ccc(O)c4OC2C(=O)CCC3(O)C1C5
CC1CN(CC(Cc2ccccc2)C(=O)NCC(=O)O)CCC1(C)c1cccc(O)c1	0	1	DILIst Classification Oral	DILI	UPNUIXSCZBYVBB-UHFFFAOYSA-N	UPNUIXSCZBYVBB	CC1C[NH+](CC(Cc2ccccc2)C(=O)NCC(=O)[O-])CCC1(C)c1cccc(O)c1
CN1CCc2cccc3c2C1Cc1ccc(O)c(O)c1-3	0	1	DILIst Classification Subcutaneous	DILI	VMWNQDUVQKEIOC-UHFFFAOYSA-N	VMWNQDUVQKEIOC	C[NH+]1CCc2cccc3c2C1Cc1ccc(O)c(O)c1-3
CCC1(CCC(C)C)C(=O)NC(=O)NC1=O	0	1	DILIst Classification Intramuscular; Intravenous, oral	DILI	VIROVYVQCGLCII-UHFFFAOYSA-N	VIROVYVQCGLCII	CCC1(CCC(C)C)C(=O)[N-]C(=O)[N-]C1=O
CC(C)Nc1cccnc1N1CCN(C(=O)c2cc3cc(NS(C)(=O)=O)ccc3[nH]2)CC1	0	1	DILIst Classification Oral	DILI	WHBIGIKBNXZKFE-UHFFFAOYSA-N	WHBIGIKBNXZKFE	CC(C)[NH2+]c1cccnc1N1CC[NH+](C(=O)c2cc3cc(NS(C)(=O)=O)ccc3[nH]2)CC1
CC(C)=CCN1CCC2(C)c3cc(O)ccc3CC1C2C	0	1	DILIst Classification Intravenous	DILI	VOKSWYLNZZRQPF-UHFFFAOYSA-N	VOKSWYLNZZRQPF	CC(C)=CC[NH+]1CCC2(C)c3cc(O)ccc3CC1C2C
O=C(NC(CO)C(O)c1ccc([N+](=O)[O-])cc1)C(Cl)Cl	0	1	DILIst Classification Intravenous	DILI	WIIZWVCIJKGZOK-UHFFFAOYSA-N	WIIZWVCIJKGZOK	O=C(NC(CO)C(O)c1ccc([N+](=O)[O-])cc1)C(Cl)Cl
NC(Cc1ccc(O)c(O)c1)C(=O)O	0	1	DILIst Classification Oral	DILI	WTDRDQBEARUVNC-UHFFFAOYSA-N	WTDRDQBEARUVNC	[NH3+]C(Cc1ccc(O)c(O)c1)C(=O)[O-]
N=c1ccn(C2CCC(CO)O2)c(=O)[nH]1	0	1	DILIst Classification Oral	DILI	WREGKURFCTUGRC-UHFFFAOYSA-N	WREGKURFCTUGRC	N=c1ccn(C2CCC(CO)O2)c(=O)[nH]1
OCC(S)CS	0	1	DILIst Classification Intramuscular	DILI	WQABCVAJNWAXTE-UHFFFAOYSA-N	WQABCVAJNWAXTE	OCC(S)CS
CN1CC(=O)N2C(Cc3c([nH]c4ccccc34)C2c2ccc3c(c2)OCO3)C1=O	0	1	DILIst Classification Oral	DILI	WOXKDUGGOYFFRN-UHFFFAOYSA-N	WOXKDUGGOYFFRN	C[NH+]1CC(=O)[NH+]2C(Cc3c([nH]c4ccccc34)C2c2ccc3c(c2)OCO3)C1=O
CN(C)CCc1c[nH]c2ccc(CS(=O)(=O)N3CCCC3)cc12	0	1	DILIst Classification Oral	DILI	WKEMJKQOLOHJLZ-UHFFFAOYSA-N	WKEMJKQOLOHJLZ	C[NH+](C)CCc1c[nH]c2ccc(CS(=O)(=O)[NH+]3CCCC3)cc12
C=C1CCC2(O)C3Cc4ccc(O)c5c4C2(CCN3CC2CC2)C1O5	0	1	DILIst Classification Oral	DILI	WJBLNOPPDWQMCH-UHFFFAOYSA-N	WJBLNOPPDWQMCH	C=C1CCC2(O)C3Cc4ccc(O)c5c4C2(CC[NH+]3CC2CC2)C1O5
COc1ccc(OC)c(C(O)C(C)N)c1	0	1	DILIst Classification Intramuscular; Intravenous	DILI	WJAJPNHVVFWKKL-UHFFFAOYSA-N	WJAJPNHVVFWKKL	COc1ccc(OC)c(C(O)C(C)[NH3+])c1
CCCCC(F)(F)C1(O)CCC2C(CC(=O)C2CCCCCCC(=O)O)O1	0	1	DILIst Classification Oral	DILI	WGFOBBZOWHGYQH-UHFFFAOYSA-N	WGFOBBZOWHGYQH	CCCCC(F)(F)C1(O)CCC2C(CC(=O)C2CCCCCCC(=O)[O-])O1
CC1C=CC=CCCC=CC=CC=CC=CC(OC2OC(C)C(O)C(N)C2O)CC2OC(O)(CC(O)C(O)CCC(O)CC(O)CC(O)CC(=O)OC(C)C(C)C1O)CC(O)C2C(=O)O	0	1	DILIst Classification Oral	DILI	VQOXZBDYSJBXMA-UHFFFAOYSA-N	VQOXZBDYSJBXMA	CC1C=CC=CCCC=CC=CC=CC=CC(OC2OC(C)C(O)C([NH3+])C2O)CC2OC(O)(CC(O)C(O)CCC(O)CC(O)CC(O)CC(=O)OC(C)C(C)C1O)CC(O)C2C(=O)[O-]
O=C(CCCCCCC(O)=NO)Nc1ccccc1	0	1	DILIst Classification Oral	DILI	WAEXFXRVDQXREF-UHFFFAOYSA-N	WAEXFXRVDQXREF	O=C(CCCCCCC(O)=NO)Nc1ccccc1
NCCc1ccc(O)c(O)c1	0	1	DILIst Classification Intravenous	DILI	VYFYYTLLBUKUHU-UHFFFAOYSA-N	VYFYYTLLBUKUHU	[NH3+]CCc1ccc(O)c(O)c1
CC(C)(C)NCC(O)COc1cccc2c1CC(O)C(O)C2	0	1	DILIst Classification Oral	DILI	VWPOSFSPZNDTMJ-UHFFFAOYSA-N	VWPOSFSPZNDTMJ	CC(C)(C)[NH2+]CC(O)COc1cccc2c1CC(O)C(O)C2
CC(C)[N+](C)(CCOC(=O)C1c2ccccc2Oc2ccccc21)C(C)C	0	1	DILIst Classification Oral	DILI	VVWYOYDLCMFIEM-UHFFFAOYSA-N	VVWYOYDLCMFIEM	CC(C)[N+](C)(CCOC(=O)C1c2ccccc2Oc2ccccc21)C(C)C
N=c1[nH]c2c(c(=O)[nH]1)N(C=O)C(CNc1ccc(C(=O)NC(CCC(=O)O)C(=O)O)cc1)CN2	0	1	DILIst Classification Oral	DILI	VVIAGPKUTFNRDU-UHFFFAOYSA-N	VVIAGPKUTFNRDU	N=c1[nH]c2c(c(=O)[nH]1)[NH+](C=O)C(CNc1ccc(C(=O)NC(CCC(=O)[O-])C(=O)[O-])cc1)CN2
CCCc1nc(C(C)(C)O)c(C(=O)O)n1Cc1ccc(-c2ccccc2-c2nn[nH]n2)cc1	0	1	DILIst Classification Oral	DILI	VTRAEEWXHOVJFV-UHFFFAOYSA-N	VTRAEEWXHOVJFV	CCCc1nc(C(C)(C)O)c(C(=O)[O-])n1Cc1ccc(-c2ccccc2-c2nn[nH]n2)cc1
CCOC(=O)C1=CC(OC(CC)CC)C(NC(C)=O)C(N)C1	0	1	DILIst Classification Oral	DILI	VSZGPKBBMSAYNT-UHFFFAOYSA-N	VSZGPKBBMSAYNT	CCOC(=O)C1=CC(OC(CC)CC)C(NC(C)=O)C([NH3+])C1
CC(=O)C(O)O	0	1	DILIst Classification Intravenous	DILI	UOQFZGVGGMHGEE-UHFFFAOYSA-N	UOQFZGVGGMHGEE	CC(=O)C(O)O
CC(C)(C(=O)O)c1ccc(C(O)CCCN2CCC(C(O)(c3ccccc3)c3ccccc3)CC2)cc1	0	1	DILIst Classification Oral	DILI	RWTNPBWLLIMQHL-UHFFFAOYSA-N	RWTNPBWLLIMQHL	CC(C)(C(=O)[O-])c1ccc(C(O)CCC[NH+]2CCC(C(O)(c3ccccc3)c3ccccc3)CC2)cc1
CCCC1OC2CC3C4CC=C5CC(=O)C=CC5(C)C4C(O)CC3(C)C2(C(=O)CO)O1	0	1	DILIst Classification Oral	DILI	UNISKOOZAQCSPC-UHFFFAOYSA-N	UNISKOOZAQCSPC	CCCC1OC2CC3C4CC=C5CC(=O)C=CC5(C)C4C(O)CC3(C)C2(C(=O)CO)O1
CN(C)CCc1c[nH]c2ccc(CC3COC(=O)N3)cc12	0	1	DILIst Classification Oral	DILI	ULSDMUVEXKOYBU-UHFFFAOYSA-N	ULSDMUVEXKOYBU	C[NH+](C)CCc1c[nH]c2ccc(CC3COC(=O)N3)cc12
CN(C)CCC(c1ccc(Cl)cc1)c1ccccn1	0	1	DILIst Classification Oral	DILI	SOYKEARSMXGVTM-UHFFFAOYSA-N	SOYKEARSMXGVTM	C[NH+](C)CCC(c1ccc(Cl)cc1)c1ccccn1
Cc1c(-c2ccccc2)oc2c(C(=O)OCCN3CCCCC3)cccc2c1=O	0	1	DILIst Classification Oral	DILI	SPIUTQOUKAMGCX-UHFFFAOYSA-N	SPIUTQOUKAMGCX	Cc1c(-c2ccccc2)oc2c(C(=O)OCC[NH+]3CCCCC3)cccc2c1=O
Cc1cc(=NC(=O)C2C(=O)c3ccccc3S(=O)(=O)N2C)[nH]o1	0	1	DILIst Classification	DILI	SPTMROWPYQRZSX-UHFFFAOYSA-N	SPTMROWPYQRZSX	Cc1cc(=NC(=O)C2C(=O)c3ccccc3S(=O)(=O)[NH+]2C)[nH]o1
CC(C)N=C(N)N=C(N)Nc1ccc(Cl)cc1	0	1	DILIst Classification Oral	DILI	SSOLNOMRVKKSON-UHFFFAOYSA-N	SSOLNOMRVKKSON	CC(C)[NH+]=C(N)[NH+]=C(N)Nc1ccc(Cl)cc1
CCCCC1(CC)C(=O)NC(=O)NC1=O	0	1	DILIst Classification	DILI	STDBAQMTJLUMFW-UHFFFAOYSA-N	STDBAQMTJLUMFW	CCCCC1(CC)C(=O)[N-]C(=O)[N-]C1=O
[truncated: 350 more rows]

## Sheet: S4
S4: Proxy-DILI dataset used for training models
smiles_r	TOXICITY	Source_rank	Source	Data
[truncated: 12,133 more rows]

## Sheet: S5
Supplmentary Table S5: Distribution of hyperparameters used to optimise Random Forest models used in this study
[truncated: 10 more rows]

[truncated: 3 more sheets: S6, S7, S8]
